# Supplementary material for: The deubiquitinase TRABID stabilizes the K29/K48-specific E3 ubiquitin ligase HECTD1
Source: J Biol Chem. 2021 Jan 8;296:100246. doi: 10.1074/jbc.RA120.015162 (PMC7948964; doi:10.1074/jbc.RA120.015162)
Supplement: Supplemental Data 1 [file mmc2.xlsx]

## Sheet: 1. Unique pept n=2,225 proteins
NUMBER OF UNIQUE PEPTIDES
Experiment: MMW273 Julien Licches 180912i_Condensedshort list after removing non human
		Search Engine: X! Tandem
		Version: CYCLONE (2010.12.01.1)
		Samples: All Samples
		Fragment Tolerance: 0.80 Da (Monoisotopic)
		Parent Tolerance: 5.0 PPM (Monoisotopic)
		Fixed Modifications:
		Variable Modifications: -17 on Peptide N-Terminal (Pyro-cmC), +16 on M (Oxidation), +57 on C (Carbamidomethyl), +80 on STY (Phospho), +114 on K (GlyGly)
		Modification Metadata Set: Unknown modifications
		Protein Grouping Strategy: Experiment-wide grouping with binary peptide-protein weights
		Peptide Thresholds: 95.0% minimum
		Protein Thresholds: 95.0% minimum and 2 peptides minimum
		Peptide FDR: 0.6% (Prophet)
		Protein FDR: 0.1% (Prophet)
				Exclusive Unique Peptide Count	Exclusive Unique Peptide Count	Exclusive Unique Peptide Count
#	Identified Proteins (2225/2394)	Accession Number	Molecular Weight	3xFLAG EV	3xFLAG TRABID△OTU	3xFLAG TRABID FL C443S
1	Ubiquitin thioesterase ZRANB1 OS=Homo sapiens GN=ZRANB1 PE=1 SV=2	ZRAN1_HUMAN	81 kDa	1	32	49
2	HECT domain containing 1, isoform CRA_a OS=Homo sapiens GN=HECTD1 PE=4 SV=1	D3DS86_HUMAN	289 kDa	0	96	66
3	Heat shock 70kDa protein 1A OS=Homo sapiens GN=HSPA1A PE=2 SV=1	A8K5I0_HUMAN (+2)	70 kDa	31	38	29
4	Actin, cytoplasmic 2 OS=Homo sapiens GN=ACTG1 PE=1 SV=1	ACTG_HUMAN (+9)	42 kDa	31	17	19
5	Kinesin-like protein KIF11 OS=Homo sapiens GN=KIF11 PE=1 SV=2	KIF11_HUMAN	119 kDa	45	57	40
6	Protein arginine N-methyltransferase 5 OS=Homo sapiens GN=PRMT5 PE=1 SV=4	ANM5_HUMAN (+1)	73 kDa	28	26	19
7	Spectrin alpha chain, brain OS=Homo sapiens GN=SPTAN1 PE=1 SV=3	SPTA2_HUMAN	285 kDa	93	85	78
8	Putative uncharacterized protein DKFZp686E2459 OS=Homo sapiens GN=DKFZp686E2459 PE=1 SV=1	Q7Z3D7_HUMAN	110 kDa	43	26	29
9	Spectrin beta non-erythrocytic 1 OS=Homo sapiens GN=SPTBN1 PE=2 SV=1	B2ZZ89_HUMAN (+1)	275 kDa	78	71	84
10	Tubulin beta chain OS=Homo sapiens GN=TUBB PE=1 SV=2	TBB5_HUMAN (+17)	50 kDa	23	22	17
11	E3 ubiquitin-protein ligase HERC2 OS=Homo sapiens GN=HERC2 PE=1 SV=2	HERC2_HUMAN	527 kDa	1	103	67
12	Tubulin alpha-1B chain OS=Homo sapiens GN=TUBA1B PE=1 SV=1	TBA1B_HUMAN (+11)	50 kDa	20	20	15
13	Filamin A OS=Homo sapiens GN=FLNA PE=2 SV=1	Q60FE5_HUMAN (+1)	278 kDa	59	63	54
14	Splicing factor 3B subunit 3 OS=Homo sapiens GN=SF3B3 PE=1 SV=4	SF3B3_HUMAN (+3)	136 kDa	25	20	21
15	Uncharacterized protein OS=Homo sapiens GN=HUWE1 PE=4 SV=1	E7EVU8_HUMAN (+1)	482 kDa	23	60	49
16	Eukaryotic translation initiation factor 3 subunit A OS=Homo sapiens GN=EIF3A PE=1 SV=1	EIF3A_HUMAN (+1)	167 kDa	39	27	30
17	Alpha-actinin-4 OS=Homo sapiens GN=ACTN4 PE=1 SV=2	ACTN4_HUMAN (+1)	105 kDa	54	9	37
18	Methylosome protein 50 OS=Homo sapiens GN=WDR77 PE=1 SV=1	MEP50_HUMAN	37 kDa	15	14	10
19	Serine/threonine-protein kinase 38 OS=Homo sapiens GN=STK38 PE=1 SV=1	STK38_HUMAN (+2)	54 kDa	21	16	10
20	Heat shock protein HSP 90-beta OS=Homo sapiens GN=HSP90AB1 PE=1 SV=4	HS90B_HUMAN	83 kDa	24	16	30
21	DNA-dependent protein kinase catalytic subunit OS=Homo sapiens GN=PRKDC PE=1 SV=3	PRKDC_HUMAN	469 kDa	57	48	52
22	Fatty acid synthase OS=Homo sapiens GN=FASN PE=1 SV=3	FAS_HUMAN	273 kDa	40	46	43
23	Cytoplasmic dynein 1 heavy chain 1 OS=Homo sapiens GN=DYNC1H1 PE=1 SV=5	DYHC1_HUMAN	532 kDa	71	47	61
24	Vimentin OS=Homo sapiens GN=VIM PE=1 SV=4	VIME_HUMAN	54 kDa	33	2	22
25	cDNA FLJ54552, highly similar to Heterogeneous nuclear ribonucleoprotein K OS=Homo sapiens PE=2 SV=1	B4DUQ1_HUMAN (+1)	49 kDa	18	11	13
26	Mitogen-activated protein kinase kinase kinase 7 interacting protein 1 isoform alpha variant (Fragment) OS=Homo sapiens PE=2 SV=1	Q59FT7_HUMAN	70 kDa	21	17	14
27	U5 small nuclear ribonucleoprotein 200 kDa helicase OS=Homo sapiens GN=SNRNP200 PE=1 SV=2	U520_HUMAN	245 kDa	31	35	41
28	Microtubule-associated protein 1B OS=Homo sapiens GN=MAP1B PE=1 SV=2	MAP1B_HUMAN	271 kDa	53	45	35
29	Eukaryotic translation initiation factor 4B OS=Homo sapiens GN=EIF4B PE=1 SV=2	IF4B_HUMAN (+4)	69 kDa	24	13	20
30	40S ribosomal protein S3 OS=Homo sapiens GN=RPS3 PE=1 SV=2	RS3_HUMAN (+3)	27 kDa	16	10	13
31	Guanine nucleotide-binding protein subunit beta-2-like 1 OS=Homo sapiens GN=GNB2L1 PE=1 SV=3	GBLP_HUMAN (+8)	35 kDa	17	8	11
32	Proteasome (Prosome, macropain) 26S subunit, ATPase, 5, isoform CRA_b OS=Homo sapiens GN=PSMC5 PE=2 SV=1	A8K3Z3_HUMAN (+7)	45 kDa	9	23	19
33	TRIP12 protein OS=Homo sapiens GN=TRIP12 PE=2 SV=1	Q14CA3_HUMAN (+1)	226 kDa	0	31	31
34	26S protease regulatory subunit 6A OS=Homo sapiens GN=PSMC3 PE=1 SV=3	PRS6A_HUMAN	49 kDa	15	21	20
35	Elongation factor 1-alpha 1 OS=Homo sapiens GN=EEF1A1 PE=1 SV=1	EF1A1_HUMAN (+20)	50 kDa	11	8	10
36	T-complex protein 1 subunit theta OS=Homo sapiens GN=CCT8 PE=1 SV=4	TCPQ_HUMAN (+1)	60 kDa	21	17	15
37	60S ribosomal protein L6 OS=Homo sapiens GN=RPL6 PE=2 SV=1	Q8N5Z7_HUMAN (+3)	33 kDa	12	11	10
38	Mitogen-activated protein kinase kinase kinase 7 OS=Homo sapiens PE=2 SV=1	Q5U0D0_HUMAN (+1)	64 kDa	19	18	15
39	Uncharacterized protein OS=Homo sapiens GN=MGA PE=4 SV=1	E7ENI0_HUMAN	341 kDa	24	20	25
40	60S acidic ribosomal protein P0 OS=Homo sapiens GN=RPLP0 PE=1 SV=1	RLA0_HUMAN (+1)	34 kDa	13	11	8
41	TAF4 RNA polymerase II, TATA box binding protein (TBP)-associated factor, 135kDa (Fragment) OS=Homo sapiens GN=TAF4 PE=2 SV=1	Q5TBP5_HUMAN (+1)	97 kDa	16	5	19
42	Pre-mRNA-processing-splicing factor 8 OS=Homo sapiens GN=PRPF8 PE=1 SV=2	PRP8_HUMAN (+4)	274 kDa	36	20	35
43	CAD protein OS=Homo sapiens GN=CAD PE=1 SV=3	PYR1_HUMAN	243 kDa	14	32	22
44	Heterogeneous nuclear ribonucleoprotein A1 OS=Homo sapiens GN=HNRNPA1 PE=1 SV=5	ROA1_HUMAN (+15)	39 kDa	14	7	12
45	26S proteasome non-ATPase regulatory subunit 1 OS=Homo sapiens GN=PSMD1 PE=1 SV=2	PSMD1_HUMAN	106 kDa	16	36	25
46	26S proteasome non-ATPase regulatory subunit 2 OS=Homo sapiens GN=PSMD2 PE=1 SV=3	PSMD2_HUMAN (+1)	100 kDa	11	28	29
47	Uncharacterized protein OS=Homo sapiens GN=EIF3B PE=4 SV=1	E7EME9_HUMAN (+1)	99 kDa	34	21	22
48	ATP-dependent RNA helicase A OS=Homo sapiens GN=DHX9 PE=1 SV=4	DHX9_HUMAN (+1)	141 kDa	17	17	28
49	Eukaryotic translation initiation factor 3 subunit E OS=Homo sapiens GN=EIF3E PE=1 SV=1	EIF3E_HUMAN (+7)	52 kDa	19	16	19
50	Interleukin enhancer-binding factor 3 OS=Homo sapiens GN=ILF3 PE=1 SV=3	ILF3_HUMAN	95 kDa	23	11	21
51	26S protease regulatory subunit 7 OS=Homo sapiens GN=PSMC2 PE=1 SV=3	PRS7_HUMAN (+6)	49 kDa	10	26	18
52	14-3-3 protein epsilon OS=Homo sapiens GN=YWHAE PE=1 SV=1	1433E_HUMAN (+8)	29 kDa	20	12	13
53	Cell migration-inducing protein 17 OS=Homo sapiens PE=2 SV=1	A1KYQ7_HUMAN (+3)	105 kDa	22	18	19
54	40S ribosomal protein S18 OS=Homo sapiens GN=RPS18 PE=1 SV=3	RS18_HUMAN (+15)	18 kDa	9	7	9
55	Heterogeneous nuclear ribonucleoprotein U OS=Homo sapiens GN=HNRNPU PE=1 SV=6	HNRPU_HUMAN (+1)	91 kDa	21	13	16
56	Eukaryotic translation initiation factor 3, subunit E interacting protein OS=Homo sapiens GN=EIF3EIP PE=4 SV=1	B0QY89_HUMAN (+3)	71 kDa	20	15	19
57	Putative pre-mRNA-splicing factor ATP-dependent RNA helicase DHX15 OS=Homo sapiens GN=DHX15 PE=1 SV=2	DHX15_HUMAN (+6)	91 kDa	19	17	15
58	Nucleolin OS=Homo sapiens GN=NCL PE=1 SV=3	NUCL_HUMAN (+2)	77 kDa	21	16	16
59	Girdin OS=Homo sapiens GN=CCDC88A PE=1 SV=2	GRDN_HUMAN	216 kDa	24	17	27
60	40S ribosomal protein SA OS=Homo sapiens GN=RPSA PE=1 SV=4	RSSA_HUMAN (+14)	33 kDa	13	10	8
61	40S ribosomal protein S2 OS=Homo sapiens GN=RPS2 PE=1 SV=2	RS2_HUMAN	31 kDa	11	9	7
62	Heterogeneous nuclear ribonucleoproteins A2/B1 OS=Homo sapiens GN=HNRNPA2B1 PE=1 SV=2	ROA2_HUMAN (+3)	37 kDa	17	4	13
63	Peptidyl-prolyl cis-trans isomerase OS=Homo sapiens GN=PPIA PE=2 SV=1	A8K220_HUMAN (+12)	18 kDa	10	4	6
64	Alpha-enolase OS=Homo sapiens GN=ENO1 PE=1 SV=2	ENOA_HUMAN	47 kDa	22	7	11
65	Heterogeneous nuclear ribonucleoproteins C1/C2 OS=Homo sapiens GN=HNRNPC PE=1 SV=4	HNRPC_HUMAN (+1)	34 kDa	11	6	14
66	Heterogeneous nuclear ribonucleoprotein H OS=Homo sapiens GN=HNRNPH1 PE=1 SV=4	HNRH1_HUMAN (+4)	49 kDa	14	9	10
67	DEAD box polypeptide 17 isoform p82 variant (Fragment) OS=Homo sapiens PE=2 SV=1	Q59F66_HUMAN	81 kDa	18	8	15
68	CLASP2 protein OS=Homo sapiens GN=CLASP2 PE=2 SV=1	B2RTR1_HUMAN (+2)	166 kDa	19	27	28
69	Uncharacterized protein C11orf84 OS=Homo sapiens GN=C11orf84 PE=1 SV=3	CK084_HUMAN	41 kDa	20	13	11
70	Uncharacterized protein OS=Homo sapiens GN=DBN1 PE=4 SV=1	A8MV58_HUMAN (+2)	76 kDa	21	3	13
71	Clathrin heavy chain 1 OS=Homo sapiens GN=CLTC PE=1 SV=5	CLH1_HUMAN (+3)	192 kDa	22	19	23
72	Heterogeneous nuclear ribonucleoprotein M OS=Homo sapiens GN=HNRNPM PE=1 SV=3	HNRPM_HUMAN	78 kDa	22	13	19
73	Probable ubiquitin carboxyl-terminal hydrolase FAF-X OS=Homo sapiens GN=USP9X PE=1 SV=3	USP9X_HUMAN	292 kDa	9	29	37
74	40S ribosomal protein S8 OS=Homo sapiens GN=RPS8 PE=1 SV=2	RS8_HUMAN (+9)	24 kDa	9	10	7
75	Uncharacterized protein OS=Homo sapiens GN=RPL4 PE=4 SV=1	E7EWF1_HUMAN (+3)	46 kDa	15	11	13
76	Ribosomal protein S4, X-linked, isoform CRA_c OS=Homo sapiens GN=RPS4X PE=2 SV=1	B2R491_HUMAN (+13)	30 kDa	13	10	10
77	Serine/threonine-protein kinase 38-like OS=Homo sapiens GN=STK38L PE=1 SV=3	ST38L_HUMAN	54 kDa	17	14	6
78	Microtubule-actin cross-linking factor 1, isoforms 1/2/3/5 OS=Homo sapiens GN=MACF1 PE=1 SV=3	MACF1_HUMAN	620 kDa	35	20	17
79	Tight junction protein ZO-1 (Fragment) OS=Homo sapiens GN=TJP1 PE=2 SV=1	A9CQZ8_HUMAN (+1)	197 kDa	23	0	31
80	HCG1784554, isoform CRA_a OS=Homo sapiens GN=hCG_1784554 PE=2 SV=1	B3KSH1_HUMAN (+4)	39 kDa	11	10	10
81	Spindlin, isoform CRA_a OS=Homo sapiens GN=SPIN PE=2 SV=1	A8K0X6_HUMAN (+2)	30 kDa	15	9	10
82	Protein phosphatase 1, regulatory subunit 9B, spinophilin, isoform CRA_b OS=Homo sapiens GN=PPP1R9B PE=4 SV=1	D3DTX6_HUMAN (+1)	89 kDa	27	0	21
83	E3 ubiquitin-protein ligase UBR5 OS=Homo sapiens GN=UBR5 PE=1 SV=2	UBR5_HUMAN	309 kDa	12	24	30
84	Heat shock protein HSP 90-alpha OS=Homo sapiens GN=HSP90AA1 PE=1 SV=5	HS90A_HUMAN	85 kDa	10	7	17
85	26S proteasome non-ATPase regulatory subunit 12 OS=Homo sapiens GN=PSMD12 PE=1 SV=3	PSD12_HUMAN	53 kDa	9	20	17
86	MYH10 protein OS=Homo sapiens GN=MYH10 PE=2 SV=1	B2RWP9_HUMAN (+3)	230 kDa	20	24	31
87	PSMD3 protein OS=Homo sapiens GN=PSMD3 PE=2 SV=1	Q6IBN0_HUMAN (+2)	61 kDa	8	18	14
88	60 kDa heat shock protein, mitochondrial OS=Homo sapiens GN=HSPD1 PE=1 SV=2	CH60_HUMAN	61 kDa	20	7	15
89	Thyroid hormone receptor-associated protein 3 OS=Homo sapiens GN=THRAP3 PE=1 SV=2	TR150_HUMAN	109 kDa	17	1	15
90	Supervillin OS=Homo sapiens GN=SVIL PE=1 SV=2	SVIL_HUMAN	248 kDa	23	4	28
91	Nuclease-sensitive element-binding protein 1 OS=Homo sapiens GN=YBX1 PE=1 SV=3	YBOX1_HUMAN (+13)	36 kDa	14	11	11
92	26S proteasome non-ATPase regulatory subunit 11 OS=Homo sapiens GN=PSMD11 PE=1 SV=3	PSD11_HUMAN (+4)	47 kDa	10	23	19
93	Guanine nucleotide-binding protein G(I)/G(S)/G(T) subunit beta-1 OS=Homo sapiens GN=GNB1 PE=1 SV=3	GBB1_HUMAN (+8)	37 kDa	11	1	6
94	60S ribosomal protein L18 OS=Homo sapiens GN=RPL18 PE=1 SV=2	RL18_HUMAN (+4)	22 kDa	7	7	5
95	Small nuclear ribonucleoprotein Sm D2 OS=Homo sapiens GN=SNRPD2 PE=1 SV=1	SMD2_HUMAN (+8)	14 kDa	7	5	5
96	60S ribosomal protein L13 OS=Homo sapiens GN=RPL13 PE=2 SV=1	A8K4C8_HUMAN (+2)	24 kDa	8	6	6
97	Serine/arginine repetitive matrix protein 2 OS=Homo sapiens GN=SRRM2 PE=1 SV=2	SRRM2_HUMAN	300 kDa	24	0	23
98	Filamin B OS=Homo sapiens GN=FLNB PE=2 SV=1	B2ZZ83_HUMAN (+2)	282 kDa	33	21	35
99	Transitional endoplasmic reticulum ATPase OS=Homo sapiens GN=VCP PE=1 SV=4	TERA_HUMAN (+1)	89 kDa	22	21	17
100	Heat shock 70 kDa protein 4 OS=Homo sapiens GN=HSPA4 PE=1 SV=4	HSP74_HUMAN	94 kDa	23	24	19
101	40S ribosomal protein S16 OS=Homo sapiens GN=RPS16 PE=1 SV=2	RS16_HUMAN (+12)	16 kDa	10	2	9
102	Elongation factor 2 OS=Homo sapiens GN=EEF2 PE=1 SV=4	EF2_HUMAN (+2)	95 kDa	27	14	20
103	DNA damage-binding protein 1 OS=Homo sapiens GN=DDB1 PE=1 SV=1	DDB1_HUMAN (+4)	127 kDa	2	13	15
104	Eukaryotic translation initiation factor 3 subunit I OS=Homo sapiens GN=EIF3I PE=1 SV=1	EIF3I_HUMAN (+1)	37 kDa	16	12	7
105	Polyadenylate-binding protein 1 OS=Homo sapiens GN=PABPC1 PE=1 SV=2	PABP1_HUMAN (+8)	71 kDa	19	15	14
106	Splicing factor 3B subunit 1 OS=Homo sapiens GN=SF3B1 PE=1 SV=3	SF3B1_HUMAN (+1)	146 kDa	11	23	25
107	60S ribosomal protein L7a OS=Homo sapiens GN=RPL7A PE=1 SV=2	RL7A_HUMAN (+12)	30 kDa	15	10	12
108	Up-regulator of cell proliferation OS=Homo sapiens GN=URGCP PE=1 SV=2	URGCP_HUMAN	105 kDa	0	21	9
109	Ribosomal protein L5 OS=Homo sapiens GN=RPL5 PE=2 SV=1	A2RUM7_HUMAN (+2)	34 kDa	11	12	9
110	Ubiquitin-like modifier-activating enzyme 1 OS=Homo sapiens GN=UBA1 PE=1 SV=3	UBA1_HUMAN	118 kDa	21	10	16
111	Elongation factor 1-gamma OS=Homo sapiens GN=EEF1G PE=1 SV=3	EF1G_HUMAN (+1)	50 kDa	16	11	10
112	116 kDa U5 small nuclear ribonucleoprotein component OS=Homo sapiens GN=EFTUD2 PE=1 SV=1	U5S1_HUMAN (+13)	109 kDa	23	14	15
113	Proteasome subunit beta type-5 OS=Homo sapiens GN=PSMB5 PE=1 SV=3	PSB5_HUMAN (+1)	28 kDa	6	11	9
114	Ankyrin repeat and FYVE domain-containing protein 1 OS=Homo sapiens GN=ANKFY1 PE=1 SV=2	ANFY1_HUMAN	128 kDa	27	12	19
115	ADP/ATP translocase 2 OS=Homo sapiens GN=SLC25A5 PE=1 SV=7	ADT2_HUMAN (+5)	33 kDa	7	7	7
116	RPL14 protein OS=Homo sapiens GN=RPL14 PE=2 SV=1	Q6IPH7_HUMAN	24 kDa	6	5	5
117	Flotillin-1 OS=Homo sapiens GN=FLOT1 PE=1 SV=3	FLOT1_HUMAN (+2)	47 kDa	23	0	19
118	Nucleolar RNA helicase 2 OS=Homo sapiens GN=DDX21 PE=1 SV=5	DDX21_HUMAN	87 kDa	24	11	17
119	Band 4.1-like protein 2 OS=Homo sapiens GN=EPB41L2 PE=1 SV=1	E41L2_HUMAN	113 kDa	16	0	24
120	Guanine nucleotide-binding protein G(i) subunit alpha-2 OS=Homo sapiens GN=GNAI2 PE=1 SV=3	GNAI2_HUMAN	40 kDa	16	1	8
121	Ribosomal protein S3A OS=Homo sapiens GN=RPS3A PE=2 SV=1	Q6NXR8_HUMAN (+3)	30 kDa	12	8	9
122	Striatin-3 OS=Homo sapiens GN=STRN3 PE=1 SV=3	STRN3_HUMAN	87 kDa	1	0	22
123	Heterogeneous nuclear ribonucleoprotein R OS=Homo sapiens GN=HNRNPR PE=1 SV=1	HNRPR_HUMAN (+5)	71 kDa	15	8	12
124	Telomere-associated protein RIF1 OS=Homo sapiens GN=RIF1 PE=1 SV=2	RIF1_HUMAN	274 kDa	15	21	13
125	Proteasome subunit alpha type-6 OS=Homo sapiens GN=PSMA6 PE=1 SV=1	PSA6_HUMAN (+5)	27 kDa	6	11	11
126	26S proteasome non-ATPase regulatory subunit 6 OS=Homo sapiens GN=PSMD6 PE=1 SV=1	PSMD6_HUMAN	46 kDa	8	18	16
127	Eukaryotic initiation factor 4A-I OS=Homo sapiens GN=EIF4A1 PE=1 SV=1	IF4A1_HUMAN (+10)	46 kDa	13	2	9
128	Zinedin variant (Fragment) OS=Homo sapiens PE=2 SV=1	Q59GV6_HUMAN (+1)	81 kDa	1	1	20
129	40S ribosomal protein S10 OS=Homo sapiens GN=RPS10 PE=1 SV=1	RS10_HUMAN (+7)	19 kDa	4	3	3
130	Protein phosphatase 1B OS=Homo sapiens GN=PPM1B PE=1 SV=1	PPM1B_HUMAN (+2)	53 kDa	8	8	7
131	60S ribosomal protein L3 OS=Homo sapiens GN=RPL3 PE=1 SV=2	RL3_HUMAN	46 kDa	11	7	7
132	Peroxiredoxin-1 OS=Homo sapiens GN=PRDX1 PE=1 SV=1	PRDX1_HUMAN (+4)	22 kDa	8	8	7
133	T-complex protein 1 subunit beta OS=Homo sapiens GN=CCT2 PE=2 SV=1	B5BTY7_HUMAN (+2)	57 kDa	16	11	7
134	Ubiquitin carboxyl-terminal hydrolase OS=Homo sapiens PE=2 SV=1	B7Z815_HUMAN (+2)	126 kDa	10	24	23
135	78 kDa glucose-regulated protein OS=Homo sapiens GN=HSPA5 PE=1 SV=2	GRP78_HUMAN	72 kDa	17	17	14
136	60S ribosomal protein L7 OS=Homo sapiens GN=RPL7 PE=1 SV=1	RL7_HUMAN	29 kDa	12	4	9
137	IQ motif containing GTPase activating protein 1 OS=Homo sapiens GN=IQGAP1 PE=2 SV=1	A4QPB0_HUMAN (+1)	189 kDa	30	2	23
138	PIK4CA variant protein (Fragment) OS=Homo sapiens GN=PIK4CA variant protein PE=2 SV=1	Q4LE69_HUMAN (+2)	239 kDa	20	6	36
139	Aspartyl-tRNA synthetase, cytoplasmic OS=Homo sapiens GN=DARS PE=1 SV=2	SYDC_HUMAN	57 kDa	11	12	12
140	Alpha-actinin-1 OS=Homo sapiens GN=ACTN1 PE=1 SV=2	ACTN1_HUMAN (+1)	103 kDa	24	0	14
141	Stress-70 protein, mitochondrial OS=Homo sapiens GN=HSPA9 PE=1 SV=2	GRP75_HUMAN (+4)	74 kDa	12	13	14
142	40S ribosomal protein S14 OS=Homo sapiens GN=RPS14 PE=1 SV=3	RS14_HUMAN (+23)	16 kDa	8	2	5
143	Myosin-Ic OS=Homo sapiens GN=MYO1C PE=1 SV=4	MYO1C_HUMAN (+1)	122 kDa	19	12	17
144	Guanine nucleotide-binding protein G(s) subunit alpha isoforms short OS=Homo sapiens GN=GNAS PE=1 SV=1	GNAS2_HUMAN (+8)	46 kDa	16	1	11
145	Epithelial protein lost in neoplasm beta variant (Fragment) OS=Homo sapiens PE=1 SV=1	Q59FE8_HUMAN	86 kDa	15	5	11
146	26S protease regulatory subunit 10B OS=Homo sapiens GN=PSMC6 PE=1 SV=1	PRS10_HUMAN (+5)	44 kDa	7	16	14
147	Splicing factor 3B subunit 2 OS=Homo sapiens GN=SF3B2 PE=1 SV=2	SF3B2_HUMAN	100 kDa	12	7	16
148	Ribosomal protein S9 OS=Homo sapiens GN=RPS9 PE=3 SV=1	A9C4C1_HUMAN (+13)	23 kDa	10	9	7
149	Heterogeneous nuclear ribonucleoprotein L OS=Homo sapiens GN=HNRNPL PE=1 SV=2	HNRPL_HUMAN (+1)	64 kDa	19	2	12
150	Ubiquitin carboxyl-terminal hydrolase 15 OS=Homo sapiens GN=USP15 PE=1 SV=3	UBP15_HUMAN	112 kDa	20	9	18
151	CTTNBP2 N-terminal-like protein OS=Homo sapiens GN=CTTNBP2NL PE=1 SV=2	CT2NL_HUMAN (+2)	70 kDa	0	0	21
152	Uncharacterized protein OS=Homo sapiens GN=FLOT2 PE=4 SV=1	E7EMK3_HUMAN (+6)	53 kDa	20	1	15
153	Proteasome subunit alpha type-4 OS=Homo sapiens GN=PSMA4 PE=1 SV=1	PSA4_HUMAN (+3)	29 kDa	4	10	6
154	Ribosomal protein S6 OS=Homo sapiens GN=RPS6 PE=2 SV=1	A2A3R6_HUMAN (+10)	29 kDa	11	9	5
155	Coronin-1C_i2 protein OS=Homo sapiens GN=CORO1C PE=2 SV=1	A7MAP0_HUMAN (+5)	54 kDa	13	6	8
156	Spliceosome RNA helicase BAT1 OS=Homo sapiens GN=BAT1 PE=1 SV=1	UAP56_HUMAN (+8)	49 kDa	14	2	13
157	Proteasome (Prosome, macropain) 26S subunit, ATPase, 4, isoform CRA_b OS=Homo sapiens GN=PSMC4 PE=2 SV=1	A8K2M0_HUMAN (+4)	47 kDa	5	18	9
158	Myosin-Id OS=Homo sapiens GN=MYO1D PE=1 SV=2	MYO1D_HUMAN	116 kDa	27	6	19
159	Neuralized-like protein 4 OS=Homo sapiens GN=NEURL4 PE=1 SV=2	NEUL4_HUMAN	167 kDa	0	24	18
160	Pyruvate kinase isozymes M1/M2 OS=Homo sapiens GN=PKM2 PE=1 SV=4	KPYM_HUMAN	58 kDa	17	5	10
161	Uncharacterized protein OS=Homo sapiens GN=EIF3D PE=4 SV=1	A8MWD3_HUMAN (+3)	64 kDa	13	12	11
162	26S protease regulatory subunit 4 OS=Homo sapiens GN=PSMC1 PE=1 SV=1	PRS4_HUMAN (+9)	49 kDa	8	15	12
163	T-complex protein 1 subunit alpha OS=Homo sapiens GN=TCP1 PE=1 SV=1	TCPA_HUMAN (+1)	60 kDa	13	13	15
164	Myosin-9 OS=Homo sapiens GN=MYH9 PE=1 SV=4	MYH9_HUMAN (+1)	227 kDa	10	22	16
165	Eukaryotic translation initiation factor 3, subunit 3 gamma, 40kDa, isoform CRA_b OS=Homo sapiens GN=EIF3S3 PE=2 SV=1	B3KS98_HUMAN (+2)	42 kDa	14	8	4
166	Glyceraldehyde-3-phosphate dehydrogenase OS=Homo sapiens GN=GAPDH PE=1 SV=3	G3P_HUMAN	36 kDa	13	6	8
167	U4/U6 small nuclear ribonucleoprotein Prp31 OS=Homo sapiens GN=PRPF31 PE=1 SV=2	PRP31_HUMAN (+7)	55 kDa	11	5	7
168	Uncharacterized protein OS=Homo sapiens GN=MATR3 PE=4 SV=1	A8MXP9_HUMAN (+1)	100 kDa	18	8	15
169	CCR4-NOT transcription complex subunit 1 OS=Homo sapiens GN=CNOT1 PE=1 SV=2	CNOT1_HUMAN (+2)	267 kDa	8	25	17
170	Serine/threonine-protein phosphatase 2A 65 kDa regulatory subunit A alpha isoform OS=Homo sapiens GN=PPP2R1A PE=1 SV=4	2AAA_HUMAN (+5)	65 kDa	7	5	16
171	Large T antigen OS=Simian virus 40 PE=4 SV=1	A7XWJ9_SV40 (+9)	82 kDa	14	13	13
172	cDNA, FLJ94440, highly similar to Homo sapiens chaperonin containing TCP1, subunit 6A (zeta 1)(CCT6A), mRNA OS=Homo sapiens PE=2 SV=1	B2R9K8_HUMAN (+3)	58 kDa	14	8	4
173	Bcl-2-associated transcription factor 1 OS=Homo sapiens GN=BCLAF1 PE=1 SV=2	BCLF1_HUMAN	106 kDa	11	2	9
174	Eukaryotic translation initiation factor 3 subunit G OS=Homo sapiens GN=EIF3G PE=1 SV=2	EIF3G_HUMAN	36 kDa	11	7	6
175	LYN protein (Fragment) OS=Homo sapiens GN=LYN PE=2 SV=1	Q6NUK7_HUMAN	66 kDa	16	1	12
176	40S ribosomal protein S13 OS=Homo sapiens GN=RPS13 PE=1 SV=2	RS13_HUMAN (+10)	17 kDa	7	4	4
177	HCG1994130, isoform CRA_a OS=Homo sapiens GN=hCG_1994130 PE=2 SV=1	B2R4W8_HUMAN (+9)	15 kDa	7	4	4
178	T-complex protein 1 subunit delta OS=Homo sapiens GN=CCT4 PE=1 SV=4	TCPD_HUMAN	58 kDa	12	10	6
179	Protein arginine N-methyltransferase 1 OS=Homo sapiens GN=PRMT1 PE=1 SV=2	ANM1_HUMAN (+12)	42 kDa	15	2	11
180	Protein PRRC2A OS=Homo sapiens GN=PRRC2A PE=1 SV=3	PRC2A_HUMAN	229 kDa	15	4	11
181	Putative uncharacterized protein DKFZp566E044 OS=Homo sapiens GN=DKFZp566E044 PE=2 SV=2	Q9NSW6_HUMAN (+4)	131 kDa	8	8	6
182	60S ribosomal protein L23 OS=Homo sapiens GN=RPL23 PE=1 SV=1	RL23_HUMAN (+12)	15 kDa	6	3	5
183	Serine/arginine-rich splicing factor 1 OS=Homo sapiens GN=SRSF1 PE=1 SV=2	SRSF1_HUMAN (+6)	28 kDa	10	5	10
184	Proteasome subunit alpha type-1 OS=Homo sapiens GN=PSMA1 PE=1 SV=1	PSA1_HUMAN (+1)	30 kDa	4	12	10
185	Chaperonin containing TCP1, subunit 7 (Eta), isoform CRA_c OS=Homo sapiens GN=CCT7 PE=2 SV=1	B7Z4T9_HUMAN (+3)	55 kDa	12	10	6
186	Cytoskeleton-associated protein 5 OS=Homo sapiens GN=CKAP5 PE=1 SV=3	CKAP5_HUMAN	226 kDa	18	18	21
187	Interleukin enhancer-binding factor 2 OS=Homo sapiens GN=ILF2 PE=1 SV=2	ILF2_HUMAN (+6)	43 kDa	15	6	8
188	Uncharacterized protein OS=Homo sapiens GN=TNRC6B PE=4 SV=2	A8MYY3_HUMAN (+1)	184 kDa	18	1	14
189	Protein KIAA1967 OS=Homo sapiens GN=KIAA1967 PE=1 SV=2	K1967_HUMAN (+1)	103 kDa	17	10	15
190	Insulin-like growth factor 2 mRNA-binding protein 1 OS=Homo sapiens GN=IGF2BP1 PE=1 SV=2	IF2B1_HUMAN (+1)	63 kDa	13	9	14
191	Heterogeneous nuclear ribonucleoprotein G OS=Homo sapiens GN=RBMX PE=1 SV=3	HNRPG_HUMAN (+2)	42 kDa	9	2	9
192	Phosphoglycerate mutase 5, long isoform OS=Homo sapiens GN=PGAM5-L PE=2 SV=1	A9LN06_HUMAN (+1)	32 kDa	8	6	7
193	Serine/threonine-protein phosphatase PP1-alpha catalytic subunit OS=Homo sapiens GN=PPP1CA PE=1 SV=1	PP1A_HUMAN (+5)	38 kDa	17	5	9
194	BTB/POZ domain-containing protein KCTD5 OS=Homo sapiens GN=KCTD5 PE=1 SV=1	KCTD5_HUMAN	26 kDa	9	9	7
195	Protein FAM115A OS=Homo sapiens GN=FAM115A PE=1 SV=3	F115A_HUMAN	102 kDa	1	12	15
196	Excision repair cross-complementing rodent repair deficiency, complementation group 1 (Includes overlapping antisense sequence) OS=Homo sapiens GN=ERCC1 PE=2 SV=1	Q7Z7F5_HUMAN (+10)	36 kDa	2	2	2
197	Chaperonin containing TCP1, subunit 3 (Gamma) variant (Fragment) OS=Homo sapiens PE=2 SV=1	Q59H77_HUMAN (+2)	64 kDa	12	6	15
198	Phosphoglycerate kinase OS=Homo sapiens GN=PGK1 PE=2 SV=1	A8K4W6_HUMAN (+4)	45 kDa	16	0	14
199	Arf-GAP with coiled-coil, ANK repeat and PH domain-containing protein 2 OS=Homo sapiens GN=ACAP2 PE=1 SV=3	ACAP2_HUMAN	88 kDa	15	17	14
200	Non-POU domain-containing octamer-binding protein OS=Homo sapiens GN=NONO PE=1 SV=4	NONO_HUMAN (+4)	54 kDa	12	2	5
201	Midasin OS=Homo sapiens GN=MDN1 PE=1 SV=2	MDN1_HUMAN	633 kDa	22	21	21
202	40S ribosomal protein S26 OS=Homo sapiens GN=RPS26 PE=1 SV=3	RS26_HUMAN (+12)	13 kDa	2	1	2
203	60S ribosomal protein L23a OS=Homo sapiens GN=RPL23A PE=1 SV=1	RL23A_HUMAN (+14)	18 kDa	11	6	4
204	60S ribosomal protein L36 OS=Homo sapiens GN=RPL36 PE=1 SV=3	RL36_HUMAN (+16)	12 kDa	4	3	3
205	Uncharacterized protein OS=Homo sapiens GN=HNRNPA3 PE=4 SV=1	E7EWI9_HUMAN (+18)	34 kDa	10	1	6
206	Eukaryotic translation initiation factor 3 subunit M OS=Homo sapiens GN=EIF3M PE=1 SV=1	EIF3M_HUMAN (+4)	43 kDa	14	10	5
207	Junction plakoglobin OS=Homo sapiens GN=JUP PE=1 SV=3	PLAK_HUMAN (+1)	82 kDa	21	2	12
208	Eukaryotic initiation factor 4A-III OS=Homo sapiens GN=EIF4A3 PE=1 SV=4	IF4A3_HUMAN	47 kDa	12	1	9
209	60S ribosomal protein L30 OS=Homo sapiens GN=RPL30 PE=1 SV=2	RL30_HUMAN (+7)	13 kDa	6	3	5
210	Nucleophosmin OS=Homo sapiens GN=NPM1 PE=1 SV=2	NPM_HUMAN	33 kDa	10	2	4
211	Heterogeneous nuclear ribonucleoprotein AB isoform a variant (Fragment) OS=Homo sapiens PE=2 SV=1	Q53F64_HUMAN (+10)	36 kDa	9	4	6
212	60S ribosomal protein L31 OS=Homo sapiens GN=RPL31 PE=1 SV=1	RL31_HUMAN (+10)	14 kDa	6	3	5
213	TGF-beta-activated kinase 1 and MAP3K7-binding protein 3 OS=Homo sapiens GN=TAB3 PE=1 SV=2	TAB3_HUMAN	79 kDa	12	7	7
214	ATP-dependent RNA helicase DDX3X OS=Homo sapiens GN=DDX3X PE=1 SV=3	DDX3X_HUMAN (+3)	73 kDa	15	5	8
215	L-lactate dehydrogenase B chain OS=Homo sapiens GN=LDHB PE=1 SV=2	LDHB_HUMAN (+2)	37 kDa	10	6	8
216	Plectin OS=Homo sapiens GN=PLEC PE=1 SV=3	PLEC_HUMAN	532 kDa	24	0	17
217	Ribosomal protein L24, isoform CRA_e OS=Homo sapiens GN=RPL24 PE=4 SV=1	C9JNW5_HUMAN (+8)	18 kDa	6	4	4
218	TGF-beta-activated kinase 1 and MAP3K7-binding protein 2 OS=Homo sapiens GN=TAB2 PE=1 SV=1	TAB2_HUMAN	76 kDa	11	7	3
219	RuvB-like 2 OS=Homo sapiens GN=RUVBL2 PE=1 SV=3	RUVB2_HUMAN	51 kDa	13	12	10
220	40S ribosomal protein S19 OS=Homo sapiens GN=RPS19 PE=2 SV=1	B0ZBD0_HUMAN (+5)	16 kDa	9	3	8
221	Proteasome subunit alpha type-3 OS=Homo sapiens GN=PSMA3 PE=1 SV=2	PSA3_HUMAN (+7)	28 kDa	3	10	7
222	Serine/threonine-protein kinase RIO1 OS=Homo sapiens GN=RIOK1 PE=2 SV=1	Q5W0K5_HUMAN (+1)	65 kDa	13	12	9
223	Prelamin-A/C OS=Homo sapiens GN=LMNA PE=1 SV=1	LMNA_HUMAN (+2)	74 kDa	14	0	13
224	AAA domain containing 3A protein OS=Homo sapiens GN=ATAD3A PE=2 SV=1	D2K8Q1_HUMAN	66 kDa	8	11	11
225	BTB/POZ domain-containing protein KCTD12 OS=Homo sapiens GN=KCTD12 PE=1 SV=1	KCD12_HUMAN (+1)	36 kDa	11	12	8
226	40S ribosomal protein S25 OS=Homo sapiens GN=RPS25 PE=1 SV=1	RS25_HUMAN (+12)	14 kDa	5	4	4
227	60S ribosomal protein L22 OS=Homo sapiens GN=RPL22 PE=1 SV=2	RL22_HUMAN (+9)	15 kDa	4	3	3
228	Poly(RC) binding protein 2, isoform CRA_b OS=Homo sapiens GN=PCBP2 PE=2 SV=1	A8K7X6_HUMAN (+9)	38 kDa	7	6	7
229	OTU domain-containing protein 4 OS=Homo sapiens GN=OTUD4 PE=1 SV=3	OTUD4_HUMAN	124 kDa	10	9	13
230	Heat shock protein 105 kDa OS=Homo sapiens GN=HSPH1 PE=1 SV=1	HS105_HUMAN	97 kDa	13	14	11
231	26S proteasome non-ATPase regulatory subunit 13 OS=Homo sapiens GN=PSMD13 PE=1 SV=2	PSD13_HUMAN (+1)	43 kDa	6	11	12
232	RNA binding motif protein 17 OS=Homo sapiens GN=RBM17 PE=2 SV=1	Q5W009_HUMAN (+1)	45 kDa	12	11	7
233	Nucleoprotein TPR OS=Homo sapiens GN=TPR PE=1 SV=3	TPR_HUMAN	267 kDa	14	9	17
234	ADP-ribosylation factor 3 OS=Homo sapiens GN=ARF3 PE=1 SV=2	ARF3_HUMAN (+32)	21 kDa	7	3	4
235	Desmoglein-2 OS=Homo sapiens GN=DSG2 PE=1 SV=2	DSG2_HUMAN	122 kDa	8	0	17
236	Protein FAM40A OS=Homo sapiens GN=FAM40A PE=1 SV=1	FA40A_HUMAN (+1)	96 kDa	0	0	22
237	Transcription intermediary factor 1-beta OS=Homo sapiens GN=TRIM28 PE=1 SV=5	TIF1B_HUMAN (+1)	89 kDa	15	11	11
238	ATP-citrate synthase OS=Homo sapiens GN=ACLY PE=1 SV=3	ACLY_HUMAN (+3)	121 kDa	17	11	14
239	Rab GDP dissociation inhibitor beta OS=Homo sapiens GN=GDI2 PE=1 SV=2	GDIB_HUMAN (+3)	51 kDa	15	4	12
240	L-lactate dehydrogenase OS=Homo sapiens PE=2 SV=1	B7Z5E3_HUMAN (+1)	40 kDa	12	4	7
241	Uncharacterized protein OS=Homo sapiens GN=PRRC2C PE=4 SV=2	B7WNZ6_HUMAN (+3)	302 kDa	12	13	15
242	Desmoplakin OS=Homo sapiens GN=DSP PE=1 SV=3	DESP_HUMAN	332 kDa	6	8	15
243	Putative uncharacterized protein (Fragment) OS=Homo sapiens PE=2 SV=1	Q9BU08_HUMAN (+3)	59 kDa	11	6	9
244	D-3-phosphoglycerate dehydrogenase OS=Homo sapiens GN=PHGDH PE=1 SV=4	SERA_HUMAN	57 kDa	11	6	8
245	60S ribosomal protein L19 OS=Homo sapiens GN=RPL19 PE=1 SV=1	RL19_HUMAN (+9)	23 kDa	4	6	5
246	Proteasome (Prosome, macropain) 26S subunit, non-ATPase, 4 OS=Homo sapiens GN=PSMD4 PE=2 SV=1	Q5VWC4_HUMAN	41 kDa	4	11	9
247	Chromodomain-helicase-DNA-binding protein 4 OS=Homo sapiens GN=CHD4 PE=1 SV=2	CHD4_HUMAN (+1)	218 kDa	6	8	23
248	ATP synthase subunit beta, mitochondrial OS=Homo sapiens GN=ATP5B PE=1 SV=3	ATPB_HUMAN (+5)	57 kDa	14	5	8
249	General transcription factor 3C polypeptide 1 OS=Homo sapiens GN=GTF3C1 PE=1 SV=4	TF3C1_HUMAN	239 kDa	7	16	23
250	EH domain-containing protein 2 OS=Homo sapiens GN=EHD2 PE=1 SV=2	EHD2_HUMAN (+2)	61 kDa	3	2	2
251	40S ribosomal protein S7 OS=Homo sapiens GN=RPS7 PE=1 SV=1	RS7_HUMAN (+9)	22 kDa	8	6	2
252	Proteasome subunit alpha type-7 OS=Homo sapiens GN=PSMA7 PE=1 SV=1	PSA7_HUMAN	28 kDa	5	11	8
253	RNA-binding protein 14 OS=Homo sapiens GN=RBM14 PE=1 SV=2	RBM14_HUMAN (+1)	69 kDa	9	1	10
254	Cold shock domain-containing protein E1 OS=Homo sapiens GN=CSDE1 PE=1 SV=2	CSDE1_HUMAN (+4)	89 kDa	8	9	13
255	Nuclear mitotic apparatus protein 1 OS=Homo sapiens GN=NUMA1 PE=1 SV=2	NUMA1_HUMAN (+1)	238 kDa	17	1	23
256	40S ribosomal protein S5 OS=Homo sapiens GN=RPS5 PE=1 SV=4	RS5_HUMAN (+15)	23 kDa	7	3	4
257	40S ribosomal protein S11 OS=Homo sapiens GN=RPS11 PE=1 SV=3	RS11_HUMAN (+8)	18 kDa	5	4	4
258	Apoptotic chromatin condensation inducer in the nucleus OS=Homo sapiens GN=ACIN1 PE=1 SV=2	ACINU_HUMAN (+1)	152 kDa	13	0	7
259	RuvB-like 1 (Fragment) OS=Homo sapiens GN=RUVBL1 PE=2 SV=1	B5BUB1_HUMAN (+7)	50 kDa	13	11	7
260	6-pyruvoyl tetrahydrobiopterin synthase OS=Homo sapiens GN=PTS PE=1 SV=1	PTPS_HUMAN	16 kDa	7	3	5
261	Myb-binding protein 1A OS=Homo sapiens GN=MYBBP1A PE=1 SV=2	MBB1A_HUMAN	149 kDa	14	7	17
262	Bifunctional aminoacyl-tRNA synthetase OS=Homo sapiens GN=EPRS PE=1 SV=5	SYEP_HUMAN	171 kDa	12	9	12
263	Splicing factor 3A subunit 1 OS=Homo sapiens GN=SF3A1 PE=1 SV=1	SF3A1_HUMAN	89 kDa	19	7	10
264	60S ribosomal protein L28 OS=Homo sapiens GN=RPL28 PE=1 SV=3	RL28_HUMAN (+2)	16 kDa	7	2	3
265	Profilin-1 OS=Homo sapiens GN=PFN1 PE=1 SV=2	PROF1_HUMAN (+1)	15 kDa	7	0	6
266	Radixin OS=Homo sapiens GN=RDX PE=2 SV=1	B0YJ88_HUMAN (+4)	69 kDa	11	9	5
267	Fructose-bisphosphate aldolase A OS=Homo sapiens GN=ALDOA PE=1 SV=2	ALDOA_HUMAN	39 kDa	16	0	6
268	Adenosylhomocysteinase OS=Homo sapiens GN=AHCY PE=1 SV=4	SAHH_HUMAN	48 kDa	10	5	8
269	Uncharacterized protein OS=Homo sapiens GN=GOLGA3 PE=4 SV=1	C9J4D0_HUMAN (+1)	163 kDa	21	4	20
270	MYO1B variant protein OS=Homo sapiens GN=MYO1B PE=2 SV=1	B0I1S9_HUMAN (+1)	132 kDa	16	6	17
271	Proteasome subunit beta type-2 OS=Homo sapiens GN=PSMB2 PE=1 SV=1	PSB2_HUMAN	23 kDa	3	6	5
272	Guanine nucleotide-binding protein G(k) subunit alpha OS=Homo sapiens GN=GNAI3 PE=1 SV=3	GNAI3_HUMAN (+1)	41 kDa	9	0	3
273	E3 SUMO-protein ligase RanBP2 OS=Homo sapiens GN=RANBP2 PE=1 SV=2	RBP2_HUMAN	358 kDa	11	3	19
274	cDNA FLJ46689 fis, clone TRACH3012106, highly similar to Band 4.1-like protein 3 OS=Homo sapiens PE=2 SV=1	B3KY28_HUMAN (+1)	85 kDa	14	2	11
275	Tropomyosin 3 OS=Homo sapiens GN=TPM3 PE=2 SV=1	Q5VU66_HUMAN (+3)	29 kDa	7	9	7
276	Treacle protein OS=Homo sapiens GN=TCOF1 PE=1 SV=3	TCOF_HUMAN	152 kDa	15	3	14
277	Proteasomal ubiquitin receptor ADRM1 OS=Homo sapiens GN=ADRM1 PE=1 SV=2	ADRM1_HUMAN (+3)	42 kDa	1	4	8
278	SCY1-like protein 2 OS=Homo sapiens GN=SCYL2 PE=1 SV=1	SCYL2_HUMAN	104 kDa	11	0	8
279	Proliferation-associated protein 2G4 OS=Homo sapiens GN=PA2G4 PE=1 SV=3	PA2G4_HUMAN	44 kDa	16	0	8
280	Triosephosphate isomerase OS=Homo sapiens GN=TPI1 PE=3 SV=1	D3DUS9_HUMAN (+2)	31 kDa	13	2	7
281	Proteasome subunit beta type-1 OS=Homo sapiens GN=PSMB1 PE=1 SV=2	PSB1_HUMAN (+1)	26 kDa	4	8	6
282	Proteasome subunit alpha type-5 OS=Homo sapiens GN=PSMA5 PE=1 SV=3	PSA5_HUMAN (+8)	26 kDa	4	10	6
283	Protein Daple OS=Homo sapiens GN=CCDC88C PE=1 SV=3	DAPLE_HUMAN	228 kDa	11	17	13
284	Uncharacterized protein OS=Homo sapiens GN=DHX30 PE=4 SV=1	C9JC37_HUMAN (+2)	131 kDa	16	8	20
285	Uncharacterized protein OS=Homo sapiens GN=SCRIB PE=4 SV=1	E7EMI2_HUMAN (+1)	177 kDa	12	0	14
286	cDNA FLJ42481 fis, clone BRACE2032090, highly similar to Probable serine carboxypeptidase CPVL (EC 3.4.16.-) OS=Homo sapiens PE=2 SV=1	B3KW79_HUMAN	54 kDa	4	8	6
287	60S ribosomal protein L9 OS=Homo sapiens GN=RPL9 PE=1 SV=1	RL9_HUMAN (+4)	22 kDa	8	4	5
288	TAF15 RNA polymerase II, TATA box binding protein (TBP)-associated factor, 68kDa OS=Homo sapiens GN=TAF15 PE=2 SV=2	Q86X94_HUMAN (+1)	62 kDa	7	0	7
289	Creatine kinase B-type OS=Homo sapiens GN=CKB PE=1 SV=1	KCRB_HUMAN	43 kDa	13	0	6
290	UDP-N-acetylglucosamine transferase subunit ALG13 homolog OS=Homo sapiens GN=ALG13 PE=1 SV=2	ALG13_HUMAN	126 kDa	13	7	8
291	X-ray repair cross-complementing protein 5 OS=Homo sapiens GN=XRCC5 PE=1 SV=3	XRCC5_HUMAN	83 kDa	11	4	18
292	Peroxisome proliferator activated receptor interacting complex protein OS=Homo sapiens GN=PRIC295 PE=2 SV=1	E1NZA1_HUMAN	293 kDa	12	13	21
293	Small nuclear ribonucleoprotein-associated proteins B and B' OS=Homo sapiens GN=SNRPB PE=1 SV=2	RSMB_HUMAN (+14)	25 kDa	6	4	3
294	Cofilin-1 OS=Homo sapiens GN=CFL1 PE=1 SV=3	COF1_HUMAN (+2)	19 kDa	11	3	5
295	Methylosome subunit pICln OS=Homo sapiens GN=CLNS1A PE=1 SV=1	ICLN_HUMAN	26 kDa	8	4	4
296	BTB/POZ domain-containing protein KCTD17 OS=Homo sapiens GN=KCTD17 PE=1 SV=3	KCD17_HUMAN	36 kDa	4	8	3
297	ATP synthase subunit alpha, mitochondrial OS=Homo sapiens GN=ATP5A1 PE=1 SV=1	ATPA_HUMAN (+2)	60 kDa	13	6	8
298	Serine/arginine-rich splicing factor 6 OS=Homo sapiens GN=SRSF6 PE=1 SV=2	SRSF6_HUMAN (+4)	40 kDa	7	4	7
299	40S ribosomal protein S12 OS=Homo sapiens GN=RPS12 PE=1 SV=3	RS12_HUMAN (+10)	15 kDa	7	3	6
300	EIF4G1 protein OS=Homo sapiens GN=EIF4G1 PE=2 SV=1	B2RU06_HUMAN (+7)	176 kDa	10	3	10
301	Ribosomal protein L13a variant (Fragment) OS=Homo sapiens PE=2 SV=1	Q53H34_HUMAN (+2)	24 kDa	7	5	4
302	Proliferating cell nuclear antigen OS=Homo sapiens GN=PCNA PE=1 SV=1	PCNA_HUMAN (+1)	29 kDa	6	5	6
303	Peroxiredoxin-6 OS=Homo sapiens GN=PRDX6 PE=1 SV=3	PRDX6_HUMAN (+1)	25 kDa	12	6	6
304	Mps one binder kinase activator-like 3 OS=Homo sapiens GN=MOBKL3 PE=1 SV=1	MOBL3_HUMAN (+9)	26 kDa	0	1	7
305	Serine/threonine-protein phosphatase OS=Homo sapiens PE=2 SV=1	B3KRM2_HUMAN (+7)	36 kDa	7	6	8
306	39S ribosomal protein L44, mitochondrial OS=Homo sapiens GN=MRPL44 PE=1 SV=1	RM44_HUMAN	38 kDa	12	8	6
307	Heterogeneous nuclear ribonucleoprotein D-like OS=Homo sapiens GN=HNRPDL PE=1 SV=3	HNRDL_HUMAN (+1)	46 kDa	7	3	3
308	Coatomer subunit alpha OS=Homo sapiens GN=COPA PE=1 SV=2	COPA_HUMAN	138 kDa	8	9	10
309	Lamin-B1 OS=Homo sapiens GN=LMNB1 PE=1 SV=2	LMNB1_HUMAN	66 kDa	11	3	14
310	Baculoviral IAP repeat-containing protein 6 OS=Homo sapiens GN=BIRC6 PE=1 SV=2	BIRC6_HUMAN	530 kDa	3	18	11
311	Ubiquitin-protein ligase E3C OS=Homo sapiens GN=UBE3C PE=1 SV=3	UBE3C_HUMAN	124 kDa	0	15	5
312	39S ribosomal protein L11, mitochondrial OS=Homo sapiens GN=MRPL11 PE=1 SV=1	RM11_HUMAN	21 kDa	7	8	5
313	U2 small nuclear ribonucleoprotein A' OS=Homo sapiens GN=SNRPA1 PE=1 SV=2	RU2A_HUMAN (+2)	28 kDa	11	6	5
314	Carbonic anhydrase 2 OS=Homo sapiens GN=CA2 PE=1 SV=2	CAH2_HUMAN	29 kDa	9	4	6
315	Splicing factor, proline- and glutamine-rich OS=Homo sapiens GN=SFPQ PE=1 SV=2	SFPQ_HUMAN (+2)	76 kDa	12	3	9
316	Histone H1.2 OS=Homo sapiens GN=HIST1H1C PE=1 SV=2	H12_HUMAN (+12)	21 kDa	7	2	6
317	Putative ribosomal RNA methyltransferase NOP2 OS=Homo sapiens GN=NOP2 PE=1 SV=2	NOP2_HUMAN (+1)	89 kDa	12	9	12
318	Striatin OS=Homo sapiens GN=STRN PE=1 SV=4	STRN_HUMAN	86 kDa	3	3	23
319	Uncharacterized protein OS=Homo sapiens GN=MRPL39 PE=4 SV=1	C9JG87_HUMAN (+1)	34 kDa	4	10	4
320	Probable ATP-dependent RNA helicase DDX5 OS=Homo sapiens GN=DDX5 PE=1 SV=1	DDX5_HUMAN (+4)	69 kDa	5	3	8
321	Talin 1 OS=Homo sapiens GN=TLN1 PE=2 SV=1	Q5TCU6_HUMAN (+1)	258 kDa	15	5	22
322	Rho-associated, coiled-coil containing protein kinase 1 OS=Homo sapiens GN=ROCK1 PE=4 SV=1	D9ZGF8_HUMAN (+1)	158 kDa	13	3	14
323	Peptidyl-tRNA hydrolase ICT1, mitochondrial OS=Homo sapiens GN=ICT1 PE=1 SV=1	ICT1_HUMAN	24 kDa	8	8	5
324	RING finger protein 219 OS=Homo sapiens GN=RNF219 PE=1 SV=1	RN219_HUMAN	81 kDa	11	5	8
325	26S proteasome non-ATPase regulatory subunit 14 OS=Homo sapiens GN=PSMD14 PE=1 SV=1	PSDE_HUMAN (+6)	35 kDa	2	6	4
326	Ribose-phosphate pyrophosphokinase OS=Homo sapiens PE=2 SV=1	B2R6T7_HUMAN (+10)	35 kDa	9	4	6
327	60S ribosomal protein L10 OS=Homo sapiens GN=RPL10 PE=1 SV=4	RL10_HUMAN (+13)	25 kDa	10	5	4
328	Delta-1-pyrroline-5-carboxylate synthase OS=Homo sapiens GN=ALDH18A1 PE=1 SV=2	P5CS_HUMAN (+1)	87 kDa	6	1	20
329	Cullin-1 OS=Homo sapiens GN=CUL1 PE=1 SV=2	CUL1_HUMAN (+6)	90 kDa	4	15	12
330	Ribosomal protein L27a OS=Homo sapiens GN=RPL27A PE=2 SV=1	Q6NZ52_HUMAN (+2)	16 kDa	4	2	3
331	14-3-3 protein theta OS=Homo sapiens GN=YWHAQ PE=1 SV=1	1433T_HUMAN (+5)	28 kDa	9	6	5
332	Probable E3 ubiquitin-protein ligase MYCBP2 OS=Homo sapiens GN=MYCBP2 PE=1 SV=3	MYCB2_HUMAN (+1)	510 kDa	3	9	19
333	39S ribosomal protein L37, mitochondrial OS=Homo sapiens GN=MRPL37 PE=1 SV=2	RM37_HUMAN	48 kDa	8	10	6
334	Protein disulfide-isomerase A3 OS=Homo sapiens GN=PDIA3 PE=1 SV=4	PDIA3_HUMAN (+4)	57 kDa	13	0	5
335	Enhancer of rudimentary homolog OS=Homo sapiens GN=ERH PE=1 SV=1	ERH_HUMAN (+14)	12 kDa	3	2	2
336	Proteasome subunit beta type-3 OS=Homo sapiens GN=PSMB3 PE=1 SV=2	PSB3_HUMAN (+4)	23 kDa	3	6	4
337	Heterogeneous nuclear ribonucleoprotein Q OS=Homo sapiens GN=SYNCRIP PE=1 SV=2	HNRPQ_HUMAN (+4)	70 kDa	11	4	6
338	Growth arrest and DNA damage-inducible proteins-interacting protein 1 OS=Homo sapiens GN=GADD45GIP1 PE=1 SV=1	G45IP_HUMAN	25 kDa	9	7	3
339	39S ribosomal protein L47, mitochondrial OS=Homo sapiens GN=MRPL47 PE=1 SV=2	RM47_HUMAN	29 kDa	7	5	5
340	Proteasome subunit beta type-4 OS=Homo sapiens GN=PSMB4 PE=1 SV=4	PSB4_HUMAN (+4)	29 kDa	2	6	5
341	U2-associated protein SR140 OS=Homo sapiens GN=SR140 PE=1 SV=2	SR140_HUMAN (+1)	118 kDa	3	11	12
342	Ribosome biogenesis protein BMS1 homolog OS=Homo sapiens GN=BMS1 PE=1 SV=1	BMS1_HUMAN	146 kDa	13	3	10
343	Sodium/potassium-transporting ATPase subunit alpha-1 OS=Homo sapiens GN=ATP1A1 PE=1 SV=1	AT1A1_HUMAN (+2)	113 kDa	10	2	4
344	Proteasome subunit beta type-6 OS=Homo sapiens GN=PSMB6 PE=1 SV=4	PSB6_HUMAN (+1)	25 kDa	2	6	4
345	Proteasome subunit beta type-7 OS=Homo sapiens GN=PSMB7 PE=1 SV=1	PSB7_HUMAN (+1)	30 kDa	3	6	3
346	E3 ubiquitin-protein ligase TRIM21 OS=Homo sapiens GN=TRIM21 PE=1 SV=1	RO52_HUMAN	54 kDa	11	8	7
347	39S ribosomal protein L24, mitochondrial OS=Homo sapiens GN=MRPL24 PE=1 SV=1	RM24_HUMAN	25 kDa	8	8	4
348	Cell division cycle 5-like protein OS=Homo sapiens GN=CDC5L PE=1 SV=2	CDC5L_HUMAN (+3)	92 kDa	13	5	5
349	39S ribosomal protein L15, mitochondrial OS=Homo sapiens GN=MRPL15 PE=1 SV=1	RM15_HUMAN	33 kDa	11	10	7
350	Uncharacterized protein OS=Homo sapiens GN=CTNNA1 PE=4 SV=1	C9JMP9_HUMAN (+1)	103 kDa	19	0	12
351	Importin-5 OS=Homo sapiens GN=IPO5 PE=1 SV=4	IPO5_HUMAN	124 kDa	13	3	10
352	Malate dehydrogenase, mitochondrial OS=Homo sapiens GN=MDH2 PE=1 SV=3	MDHM_HUMAN (+5)	36 kDa	13	0	11
353	Dedicator of cytokinesis protein 7 OS=Homo sapiens GN=DOCK7 PE=1 SV=4	DOCK7_HUMAN	243 kDa	5	16	13
354	60S ribosomal protein L29 OS=Homo sapiens GN=RPL29 PE=1 SV=2	RL29_HUMAN (+2)	18 kDa	1	2	2
355	cDNA FLJ54408, highly similar to Heat shock 70 kDa protein 1 OS=Homo sapiens PE=2 SV=1	B4E3B6_HUMAN	64 kDa	2	2	1
356	Autoantigen La (Fragment) OS=Homo sapiens GN=SSB PE=2 SV=1	B5BUB5_HUMAN (+1)	47 kDa	11	4	10
357	26S proteasome non-ATPase regulatory subunit 8 OS=Homo sapiens GN=PSMD8 PE=1 SV=2	PSMD8_HUMAN (+1)	40 kDa	4	7	7
358	Protein 4.1 OS=Homo sapiens GN=EPB41 PE=1 SV=4	41_HUMAN (+1)	97 kDa	12	1	9
359	39S ribosomal protein L4, mitochondrial OS=Homo sapiens GN=MRPL4 PE=1 SV=1	RM04_HUMAN	35 kDa	5	5	5
360	39S ribosomal protein L13, mitochondrial OS=Homo sapiens GN=MRPL13 PE=1 SV=1	RM13_HUMAN	21 kDa	8	8	5
361	X-ray repair cross-complementing protein 6 OS=Homo sapiens GN=XRCC6 PE=1 SV=2	XRCC6_HUMAN	70 kDa	11	8	8
362	C-1-tetrahydrofolate synthase, cytoplasmic OS=Homo sapiens GN=MTHFD1 PE=1 SV=3	C1TC_HUMAN	102 kDa	18	7	14
363	Ribosomal protein S23, isoform CRA_a OS=Homo sapiens GN=RPS23 PE=2 SV=1	A8K517_HUMAN (+30)	16 kDa	4	1	6
364	40S ribosomal protein S21 OS=Homo sapiens GN=RPS21 PE=1 SV=1	RS21_HUMAN (+5)	9 kDa	5	1	2
365	60S ribosomal protein L17 OS=Homo sapiens GN=RPL17 PE=1 SV=3	RL17_HUMAN (+3)	21 kDa	8	5	3
366	Ras-related protein R-Ras2 OS=Homo sapiens GN=RRAS2 PE=1 SV=1	RRAS2_HUMAN (+3)	23 kDa	11	0	6
367	Multifunctional protein ADE2 OS=Homo sapiens GN=PAICS PE=1 SV=3	PUR6_HUMAN	47 kDa	12	5	7
368	Intron-binding protein aquarius OS=Homo sapiens GN=AQR PE=1 SV=4	AQR_HUMAN (+1)	171 kDa	4	3	14
369	Far upstream element-binding protein 2 OS=Homo sapiens GN=KHSRP PE=1 SV=4	FUBP2_HUMAN	73 kDa	13	3	6
370	Eukaryotic translation initiation factor 2 subunit 1 OS=Homo sapiens GN=EIF2S1 PE=1 SV=3	IF2A_HUMAN (+1)	36 kDa	7	7	7
371	Pyruvate dehydrogenase E1 component subunit beta, mitochondrial OS=Homo sapiens GN=PDHB PE=1 SV=3	ODPB_HUMAN (+1)	39 kDa	8	6	8
372	Dermcidin isoform 2 OS=Homo sapiens GN=DCD PE=2 SV=1	A5JHP3_HUMAN (+3)	12 kDa	2	2	2
373	Heterogeneous nuclear ribonucleoprotein D0 OS=Homo sapiens GN=HNRNPD PE=1 SV=1	HNRPD_HUMAN (+3)	38 kDa	6	1	3
374	HCG26477 OS=Homo sapiens GN=RPS28 PE=4 SV=1	B2R4R9_HUMAN (+13)	8 kDa	2	2	2
375	40S ribosomal protein S27 OS=Homo sapiens GN=RPS27 PE=1 SV=3	RS27_HUMAN (+22)	9 kDa	4	3	3
376	Uncharacterized protein OS=Homo sapiens GN=RPL32 PE=4 SV=1	C9JBL2_HUMAN (+8)	18 kDa	5	3	4
377	Transgelin-2 OS=Homo sapiens GN=TAGLN2 PE=1 SV=3	TAGL2_HUMAN	22 kDa	9	2	5
378	Tryptophanyl-tRNA synthetase, cytoplasmic OS=Homo sapiens GN=WARS PE=1 SV=2	SYWC_HUMAN (+2)	53 kDa	6	4	5
379	Golgin B1 OS=Homo sapiens GN=GOLGB1 PE=2 SV=1	B2ZZ91_HUMAN (+1)	377 kDa	4	14	16
380	60S ribosomal protein L11 OS=Homo sapiens GN=RPL11 PE=1 SV=2	RL11_HUMAN (+12)	20 kDa	4	2	2
381	60S ribosomal protein L8 OS=Homo sapiens GN=RPL8 PE=1 SV=2	RL8_HUMAN (+6)	28 kDa	6	3	4
382	60S ribosomal protein L35a OS=Homo sapiens GN=RPL35A PE=1 SV=2	RL35A_HUMAN (+11)	13 kDa	4	2	2
383	Single-stranded DNA binding protein 1 OS=Homo sapiens GN=SSBP1 PE=2 SV=1	A4D1U3_HUMAN (+2)	17 kDa	5	5	4
384	26S proteasome non-ATPase regulatory subunit 7 OS=Homo sapiens GN=PSMD7 PE=1 SV=2	PSD7_HUMAN (+3)	37 kDa	4	9	6
385	Heterogeneous nuclear ribonucleoprotein H3 OS=Homo sapiens GN=HNRNPH3 PE=1 SV=2	HNRH3_HUMAN (+7)	37 kDa	6	1	3
386	Nucleoside diphosphate kinase OS=Homo sapiens GN=NME1-NME2 PE=2 SV=1	Q32Q12_HUMAN	33 kDa	6	1	6
387	Polypyrimidine tract-binding protein 1 OS=Homo sapiens GN=PTBP1 PE=1 SV=1	PTBP1_HUMAN (+1)	57 kDa	7	1	2
388	60S ribosomal protein L10a OS=Homo sapiens GN=RPL10A PE=1 SV=2	RL10A_HUMAN (+5)	25 kDa	10	5	6
389	Uncharacterized protein OS=Homo sapiens GN=DCTN1 PE=4 SV=1	A8MWX9_HUMAN (+5)	142 kDa	8	9	11
390	Importin-8 OS=Homo sapiens GN=IPO8 PE=1 SV=2	IPO8_HUMAN	120 kDa	13	7	9
391	39S ribosomal protein L3, mitochondrial OS=Homo sapiens GN=MRPL3 PE=1 SV=1	RM03_HUMAN (+2)	39 kDa	4	7	2
392	Guanine nucleotide-binding protein subunit alpha-11 OS=Homo sapiens GN=GNA11 PE=1 SV=2	GNA11_HUMAN (+1)	42 kDa	12	0	5
393	Structural maintenance of chromosomes protein 4 OS=Homo sapiens GN=SMC4 PE=1 SV=2	SMC4_HUMAN	147 kDa	6	6	11
394	SWI/SNF related, matrix associated, actin dependent regulator of chromatin, subfamily a, member 4 OS=Homo sapiens GN=SMARCA4 PE=2 SV=1	A7E2E1_HUMAN (+9)	185 kDa	9	5	6
395	U4/U6.U5 tri-snRNP-associated protein 1 OS=Homo sapiens GN=SART1 PE=1 SV=1	SNUT1_HUMAN	90 kDa	16	7	11
396	Spectrin beta chain, brain 2 OS=Homo sapiens GN=SPTBN2 PE=1 SV=3	SPTN2_HUMAN	271 kDa	16	2	11
397	Protein disulfide-isomerase A4 OS=Homo sapiens GN=PDIA4 PE=1 SV=2	PDIA4_HUMAN	73 kDa	19	2	11
398	ATPase ASNA1 OS=Homo sapiens GN=ASNA1 PE=1 SV=2	ASNA_HUMAN (+4)	39 kDa	1	5	2
399	60S ribosomal protein L18a OS=Homo sapiens GN=RPL18A PE=1 SV=2	RL18A_HUMAN (+1)	21 kDa	5	3	3
400	Ras-related protein Rap-2c OS=Homo sapiens GN=RAP2C PE=1 SV=1	RAP2C_HUMAN (+4)	21 kDa	9	0	4
401	39S ribosomal protein L19, mitochondrial OS=Homo sapiens GN=MRPL19 PE=1 SV=2	RM19_HUMAN (+1)	34 kDa	7	8	5
402	ELAV-like protein 1 OS=Homo sapiens GN=ELAVL1 PE=1 SV=2	ELAV1_HUMAN (+6)	36 kDa	8	3	7
403	Protein PRRC2B OS=Homo sapiens GN=PRRC2B PE=1 SV=2	PRC2B_HUMAN	243 kDa	13	4	11
404	Influenza virus NS1A-binding protein OS=Homo sapiens GN=IVNS1ABP PE=1 SV=3	NS1BP_HUMAN	72 kDa	8	3	7
405	Mitochondrial inner membrane protein OS=Homo sapiens GN=IMMT PE=1 SV=1	IMMT_HUMAN (+2)	84 kDa	9	6	9
406	Elongation factor Tu, mitochondrial OS=Homo sapiens GN=TUFM PE=1 SV=2	EFTU_HUMAN	50 kDa	12	0	7
407	Transcription factor E2F7 OS=Homo sapiens GN=E2F7 PE=1 SV=3	E2F7_HUMAN	100 kDa	16	12	8
408	Pre-mRNA-processing factor 6 OS=Homo sapiens GN=PRPF6 PE=1 SV=1	PRP6_HUMAN (+1)	107 kDa	15	12	10
409	39S ribosomal protein L41, mitochondrial OS=Homo sapiens GN=MRPL41 PE=1 SV=1	RM41_HUMAN	15 kDa	5	5	4
410	14-3-3 protein beta/alpha OS=Homo sapiens GN=YWHAB PE=1 SV=3	1433B_HUMAN (+4)	28 kDa	7	4	5
411	Highly divergent homeobox OS=Homo sapiens GN=HDX PE=1 SV=1	HDX_HUMAN	77 kDa	10	6	1
412	Protein XRP2 OS=Homo sapiens GN=RP2 PE=1 SV=4	XRP2_HUMAN (+1)	40 kDa	8	0	7
413	Prohibitin-2 OS=Homo sapiens GN=PHB2 PE=1 SV=2	PHB2_HUMAN (+4)	33 kDa	7	3	7
414	Phosphoinositide-3-kinase, regulatory subunit 4 OS=Homo sapiens GN=PIK3R4 PE=2 SV=1	A0JP11_HUMAN (+2)	153 kDa	0	10	5
415	40S ribosomal protein S17 OS=Homo sapiens GN=RPS17 PE=1 SV=2	RS17_HUMAN (+19)	16 kDa	8	2	3
416	MCM5 minichromosome maintenance deficient 5, cell division cycle 46 (S. cerevisiae), isoform CRA_a OS=Homo sapiens GN=MCM5 PE=2 SV=1	B1AHB0_HUMAN (+3)	82 kDa	13	9	9
417	UPF0027 protein C22orf28 OS=Homo sapiens GN=C22orf28 PE=1 SV=1	CV028_HUMAN (+4)	55 kDa	8	9	6
418	Metastasis-associated protein MTA2 OS=Homo sapiens GN=MTA2 PE=1 SV=1	MTA2_HUMAN	75 kDa	6	13	10
419	cDNA FLJ51438, highly similar to Probable ATP-dependent RNA helicase DHX36 (EC 3.6.1.-) (Fragment) OS=Homo sapiens PE=2 SV=1	B7Z8P5_HUMAN (+2)	100 kDa	11	10	9
420	E3 ubiquitin-protein ligase UBR4 OS=Homo sapiens GN=UBR4 PE=1 SV=1	UBR4_HUMAN	574 kDa	3	21	4
421	Histone-binding protein RBBP4 OS=Homo sapiens GN=RBBP4 PE=1 SV=3	RBBP4_HUMAN (+8)	48 kDa	4	5	3
422	WD repeat-containing protein 26 OS=Homo sapiens GN=WDR26 PE=1 SV=3	WDR26_HUMAN (+1)	72 kDa	8	7	5
423	39S ribosomal protein L45, mitochondrial OS=Homo sapiens GN=MRPL45 PE=1 SV=2	RM45_HUMAN (+1)	35 kDa	6	7	5
424	Hsp90 co-chaperone Cdc37 OS=Homo sapiens GN=CDC37 PE=1 SV=1	CDC37_HUMAN	44 kDa	9	4	6
425	Pre-mRNA-processing factor 19 OS=Homo sapiens GN=PRPF19 PE=1 SV=1	PRP19_HUMAN	55 kDa	8	7	2
426	Inosine-5'-monophosphate dehydrogenase 2 OS=Homo sapiens GN=IMPDH2 PE=1 SV=2	IMDH2_HUMAN	56 kDa	10	7	4
427	Proteasome subunit alpha type-2 OS=Homo sapiens GN=PSMA2 PE=1 SV=2	PSA2_HUMAN (+8)	26 kDa	6	8	3
428	Insulin-like growth factor 2 mRNA-binding protein 3 OS=Homo sapiens GN=IGF2BP3 PE=1 SV=2	IF2B3_HUMAN	64 kDa	8	5	10
429	Ran-binding protein 9 OS=Homo sapiens GN=RANBP9 PE=1 SV=1	RANB9_HUMAN	78 kDa	9	6	8
430	N-acetyltransferase 10 OS=Homo sapiens GN=NAT10 PE=1 SV=2	NAT10_HUMAN	116 kDa	11	1	7
431	3-hydroxyacyl-CoA dehydrogenase type-2 OS=Homo sapiens GN=HSD17B10 PE=1 SV=3	HCD2_HUMAN (+1)	27 kDa	9	6	4
432	Melanotransferrin OS=Homo sapiens GN=MFI2 PE=1 SV=1	TRFM_HUMAN	80 kDa	18	0	8
433	Filamin-C OS=Homo sapiens GN=FLNC PE=1 SV=3	FLNC_HUMAN	291 kDa	18	2	13
434	Phosphate carrier protein, mitochondrial OS=Homo sapiens GN=SLC25A3 PE=1 SV=2	MPCP_HUMAN (+2)	40 kDa	5	6	2
435	Pre-mRNA branch site protein p14 OS=Homo sapiens GN=SF3B14 PE=1 SV=1	PM14_HUMAN (+8)	15 kDa	5	2	7
436	Annexin A2 OS=Homo sapiens GN=ANXA2 PE=1 SV=2	ANXA2_HUMAN (+1)	39 kDa	7	6	7
437	39S ribosomal protein L48, mitochondrial OS=Homo sapiens GN=MRPL48 PE=1 SV=2	RM48_HUMAN (+1)	24 kDa	4	2	2
438	Trifunctional purine biosynthetic protein adenosine-3 OS=Homo sapiens GN=GART PE=1 SV=1	PUR2_HUMAN (+2)	108 kDa	13	5	5
439	Prohibitin, isoform CRA_a OS=Homo sapiens GN=PHB PE=2 SV=1	A8K401_HUMAN (+6)	30 kDa	11	3	4
440	Exportin-2 OS=Homo sapiens GN=CSE1L PE=1 SV=3	XPO2_HUMAN (+3)	110 kDa	15	1	4
441	Dihydrolipoyllysine-residue succinyltransferase component of 2-oxoglutarate dehydrogenase complex, mitochondrial OS=Homo sapiens GN=DLST PE=1 SV=4	ODO2_HUMAN	49 kDa	6	5	4
442	Dihydrolipoyllysine-residue acetyltransferase component of pyruvate dehydrogenase complex, mitochondrial OS=Homo sapiens GN=DLAT PE=1 SV=3	ODP2_HUMAN (+2)	69 kDa	5	7	8
443	Erythrocyte band 7 integral membrane protein OS=Homo sapiens GN=STOM PE=1 SV=3	STOM_HUMAN	32 kDa	8	0	4
444	39S ribosomal protein L9, mitochondrial OS=Homo sapiens GN=MRPL9 PE=1 SV=2	RM09_HUMAN	30 kDa	5	9	3
445	Poly [ADP-ribose] polymerase 1 OS=Homo sapiens GN=PARP1 PE=1 SV=4	PARP1_HUMAN (+1)	113 kDa	14	1	11
446	Exosome component 10 OS=Homo sapiens GN=EXOSC10 PE=1 SV=2	EXOSX_HUMAN	101 kDa	11	9	5
447	2-oxoglutarate dehydrogenase, mitochondrial OS=Homo sapiens GN=OGDH PE=1 SV=3	ODO1_HUMAN (+2)	116 kDa	15	3	10
448	60S ribosomal protein L26 OS=Homo sapiens GN=RPL26 PE=1 SV=1	RL26_HUMAN (+7)	17 kDa	9	3	3
449	60S ribosomal protein L34 OS=Homo sapiens GN=RPL34 PE=1 SV=3	RL34_HUMAN (+7)	13 kDa	5	1	3
450	39S ribosomal protein L38, mitochondrial OS=Homo sapiens GN=MRPL38 PE=1 SV=2	RM38_HUMAN	45 kDa	6	7	4
451	Heterogeneous nuclear ribonucleoprotein H2 OS=Homo sapiens GN=HNRNPH2 PE=1 SV=1	HNRH2_HUMAN (+1)	49 kDa	6	3	2
452	Peptidyl-prolyl cis-trans isomerase-like 4 OS=Homo sapiens GN=PPIL4 PE=1 SV=1	PPIL4_HUMAN	57 kDa	6	5	7
453	Cullin-2 OS=Homo sapiens GN=CUL2 PE=1 SV=2	CUL2_HUMAN (+2)	87 kDa	2	6	8
454	Threonyl-tRNA synthetase, cytoplasmic OS=Homo sapiens GN=TARS PE=1 SV=3	SYTC_HUMAN (+2)	83 kDa	11	4	7
455	Calmodulin 1 (Phosphorylase kinase, delta), isoform CRA_a OS=Homo sapiens GN=CALM1 PE=2 SV=1	B4DJ51_HUMAN (+52)	17 kDa	6	0	4
456	Mitochondrial ribosomal protein S30 variant (Fragment) OS=Homo sapiens PE=2 SV=1	Q53H77_HUMAN (+2)	50 kDa	8	9	2
457	Peptidyl-prolyl cis-trans isomerase FKBP4 OS=Homo sapiens GN=FKBP4 PE=1 SV=3	FKBP4_HUMAN (+1)	52 kDa	9	0	4
458	RPLP2 protein OS=Homo sapiens GN=RPLP2 PE=2 SV=1	Q6FG96_HUMAN (+2)	12 kDa	5	3	4
459	40S ribosomal protein S20 OS=Homo sapiens GN=RPS20 PE=1 SV=1	RS20_HUMAN (+9)	13 kDa	4	1	2
460	DNA polymerase OS=Homo sapiens GN=POLA1 PE=3 SV=1	A6NMQ1_HUMAN (+1)	166 kDa	1	8	9
461	Plasminogen activator inhibitor 1 RNA-binding protein OS=Homo sapiens GN=SERBP1 PE=1 SV=2	PAIRB_HUMAN	45 kDa	13	2	4
462	Unc-84 homolog B (C. elegans) OS=Homo sapiens GN=UNC84B PE=4 SV=1	B0QY62_HUMAN (+3)	83 kDa	14	2	5
463	Acetyl-CoA acetyltransferase, mitochondrial OS=Homo sapiens GN=ACAT1 PE=1 SV=1	THIL_HUMAN	45 kDa	9	1	7
464	Heterogeneous nuclear ribonucleoprotein U-like protein 2 OS=Homo sapiens GN=HNRNPUL2 PE=1 SV=1	HNRL2_HUMAN	85 kDa	7	0	6
465	Importin subunit beta-1 OS=Homo sapiens GN=KPNB1 PE=1 SV=2	IMB1_HUMAN (+1)	97 kDa	12	2	10
466	Heterogeneous nuclear ribonucleoprotein U-like protein 1 OS=Homo sapiens GN=HNRNPUL1 PE=1 SV=2	HNRL1_HUMAN (+1)	96 kDa	11	0	5
467	RSL1D1 protein (Fragment) OS=Homo sapiens GN=RSL1D1 PE=2 SV=1	A0PJ61_HUMAN (+3)	49 kDa	9	4	8
468	cDNA FLJ60124, highly similar to Mitochondrial dicarboxylate carrier OS=Homo sapiens PE=2 SV=1	B4DLN1_HUMAN	48 kDa	4	6	5
469	Ribosomal protein L21 variant (Fragment) OS=Homo sapiens PE=2 SV=1	Q59GK9_HUMAN (+3)	19 kDa	4	3	4
470	Ataxin-10 OS=Homo sapiens GN=ATXN10 PE=1 SV=1	ATX10_HUMAN	53 kDa	8	4	6
471	Armadillo repeat-containing protein 8 OS=Homo sapiens GN=ARMC8 PE=1 SV=2	ARMC8_HUMAN (+2)	76 kDa	4	4	12
472	Mitochondrial 2-oxoglutarate/malate carrier protein OS=Homo sapiens GN=SLC25A11 PE=1 SV=3	M2OM_HUMAN (+1)	34 kDa	8	6	5
473	DNA replication licensing factor MCM7 OS=Homo sapiens GN=MCM7 PE=1 SV=4	MCM7_HUMAN (+1)	81 kDa	13	3	7
474	Chromobox homolog 3 (HP1 gamma homolog, Drosophila) OS=Homo sapiens GN=CBX3 PE=4 SV=1	A4D177_HUMAN (+10)	21 kDa	8	6	5
475	Uncharacterized protein OS=Homo sapiens GN=AKAP12 PE=4 SV=2	A6NEC7_HUMAN (+1)	182 kDa	14	5	6
476	Superkiller viralicidic activity 2-like 2 OS=Homo sapiens GN=SKIV2L2 PE=1 SV=3	SK2L2_HUMAN (+1)	118 kDa	11	2	9
477	Gelsolin (Amyloidosis, Finnish type) OS=Homo sapiens GN=GSN PE=2 SV=1	A2A418_HUMAN (+6)	81 kDa	13	8	4
478	ATPase WRNIP1 OS=Homo sapiens GN=WRNIP1 PE=1 SV=2	WRIP1_HUMAN	72 kDa	5	10	6
479	Leucyl-tRNA synthetase, cytoplasmic OS=Homo sapiens GN=LARS PE=1 SV=2	SYLC_HUMAN (+3)	134 kDa	9	7	12
480	Trifunctional enzyme subunit alpha, mitochondrial OS=Homo sapiens GN=HADHA PE=1 SV=2	ECHA_HUMAN	83 kDa	13	3	10
481	Golgi to ER traffic protein 4 homolog OS=Homo sapiens GN=GET4 PE=1 SV=1	GET4_HUMAN	37 kDa	1	5	2
482	Myosin light polypeptide 6 OS=Homo sapiens GN=MYL6 PE=1 SV=2	MYL6_HUMAN (+12)	17 kDa	6	1	6
483	Histone H1x OS=Homo sapiens GN=H1FX PE=1 SV=1	H1X_HUMAN	22 kDa	5	3	6
484	Guanine nucleotide-binding protein G(I)/G(S)/G(T) subunit beta-2 OS=Homo sapiens GN=GNB2 PE=1 SV=3	GBB2_HUMAN (+6)	37 kDa	6	0	3
485	Eukaryotic translation initiation factor 3 subunit K OS=Homo sapiens GN=EIF3K PE=1 SV=1	EIF3K_HUMAN	25 kDa	5	3	2
486	Ras-related C3 botulinum toxin substrate 1 (Rho family, small GTP binding protein Rac1) OS=Homo sapiens GN=RAC1 PE=1 SV=1	A4D2P0_HUMAN (+19)	23 kDa	6	1	4
487	Calmodulin-regulated spectrin-associated protein 3 OS=Homo sapiens GN=KIAA1543 PE=1 SV=2	CAMP3_HUMAN	135 kDa	12	3	7
488	Protein disulfide-isomerase A6 OS=Homo sapiens GN=PDIA6 PE=1 SV=1	PDIA6_HUMAN (+6)	48 kDa	11	4	7
489	F-actin-capping protein subunit alpha-1 OS=Homo sapiens GN=CAPZA1 PE=1 SV=3	CAZA1_HUMAN	33 kDa	9	5	4
490	Serine-threonine kinase receptor-associated protein OS=Homo sapiens GN=STRAP PE=1 SV=1	STRAP_HUMAN (+3)	38 kDa	7	6	7
491	Protein disulfide-isomerase OS=Homo sapiens GN=P4HB PE=1 SV=3	PDIA1_HUMAN (+5)	57 kDa	3	2	5
492	RNA-binding protein FUS OS=Homo sapiens GN=FUS PE=1 SV=1	FUS_HUMAN (+13)	53 kDa	6	0	2
493	Phosphoribosyl pyrophosphate synthase-associated protein 2 OS=Homo sapiens GN=PRPSAP2 PE=1 SV=1	KPRB_HUMAN	41 kDa	13	2	4
494	Serrate RNA effector molecule homolog OS=Homo sapiens GN=SRRT PE=1 SV=1	SRRT_HUMAN (+1)	101 kDa	10	3	7
495	DEAD (Asp-Glu-Ala-Asp) box polypeptide 1, isoform CRA_d OS=Homo sapiens GN=DDX1 PE=2 SV=1	A3RJH1_HUMAN (+2)	82 kDa	9	4	11
496	Pre-rRNA-processing protein TSR1 homolog OS=Homo sapiens GN=TSR1 PE=1 SV=1	TSR1_HUMAN (+1)	92 kDa	9	7	7
497	Cullin-associated NEDD8-dissociated protein 1 OS=Homo sapiens GN=CAND1 PE=1 SV=2	CAND1_HUMAN (+5)	136 kDa	13	2	12
498	Serine/arginine-rich splicing factor 9 OS=Homo sapiens GN=SRSF9 PE=1 SV=1	SRSF9_HUMAN	26 kDa	7	1	6
499	THO complex subunit 4 OS=Homo sapiens GN=THOC4 PE=1 SV=3	THOC4_HUMAN	27 kDa	5	3	3
500	Zinc finger Ran-binding domain-containing protein 2 OS=Homo sapiens GN=ZRANB2 PE=1 SV=2	ZRAB2_HUMAN (+11)	37 kDa	8	1	4
501	Putative RNA-binding protein Luc7-like 2 OS=Homo sapiens GN=LUC7L2 PE=1 SV=2	LC7L2_HUMAN (+6)	47 kDa	6	3	4
502	Uncharacterized protein OS=Homo sapiens GN=MRPL22 PE=4 SV=1	E7ESL0_HUMAN (+1)	24 kDa	5	6	2
503	Glutaminyl-tRNA synthetase OS=Homo sapiens GN=QARS PE=1 SV=1	SYQ_HUMAN (+2)	88 kDa	12	5	3
504	39S ribosomal protein L2, mitochondrial OS=Homo sapiens GN=MRPL2 PE=1 SV=2	RM02_HUMAN	33 kDa	5	7	4
505	Endoplasmin OS=Homo sapiens GN=HSP90B1 PE=1 SV=1	ENPL_HUMAN (+3)	92 kDa	11	0	12
506	Transformation/transcription domain-associated protein OS=Homo sapiens GN=TRRAP PE=1 SV=3	TRRAP_HUMAN (+1)	438 kDa	0	15	10
507	60S ribosomal protein L27 OS=Homo sapiens GN=RPL27 PE=1 SV=2	RL27_HUMAN (+14)	16 kDa	4	1	3
508	Heterogeneous nuclear ribonucleoprotein F OS=Homo sapiens GN=HNRNPF PE=1 SV=3	HNRPF_HUMAN (+1)	46 kDa	4	3	3
509	Serine/arginine-rich splicing factor 3 OS=Homo sapiens GN=SRSF3 PE=1 SV=1	SRSF3_HUMAN (+16)	19 kDa	5	2	3
510	Asparagine synthetase [glutamine-hydrolyzing] OS=Homo sapiens GN=ASNS PE=1 SV=4	ASNS_HUMAN (+1)	64 kDa	6	0	7
511	Cortactin-binding protein 2 OS=Homo sapiens GN=CTTNBP2 PE=1 SV=1	CTTB2_HUMAN (+5)	181 kDa	0	0	14
512	Tyrosine 3-monooxygenase/tryptophan 5-monooxygenase activation protein zeta polypeptide OS=Homo sapiens GN=YWHAZ PE=4 SV=1	D0PNI1_HUMAN (+3)	28 kDa	9	2	4
513	Poly(A) binding protein, cytoplasmic 4 (Inducible form) OS=Homo sapiens GN=PABPC4 PE=4 SV=1	B1ANR0_HUMAN (+5)	68 kDa	9	7	6
514	Apoptosis-inducing factor 1, mitochondrial OS=Homo sapiens GN=AIFM1 PE=1 SV=1	AIFM1_HUMAN	67 kDa	6	4	7
515	Probable ATP-dependent RNA helicase DDX23 OS=Homo sapiens GN=DDX23 PE=1 SV=3	DDX23_HUMAN (+6)	96 kDa	9	3	6
516	Uncharacterized protein OS=Homo sapiens GN=RRP1B PE=4 SV=1	C9JHZ3_HUMAN (+1)	82 kDa	11	4	4
517	Calcium-binding mitochondrial carrier protein Aralar2 OS=Homo sapiens GN=SLC25A13 PE=1 SV=2	CMC2_HUMAN (+2)	74 kDa	2	5	13
518	Structural maintenance of chromosomes protein 2 OS=Homo sapiens GN=SMC2 PE=1 SV=2	SMC2_HUMAN (+3)	136 kDa	0	6	9
519	DNA repair protein RAD50 OS=Homo sapiens GN=RAD50 PE=1 SV=1	RAD50_HUMAN	154 kDa	6	1	11
520	Regulator of nonsense transcripts 1 OS=Homo sapiens GN=UPF1 PE=1 SV=2	RENT1_HUMAN (+5)	124 kDa	12	0	11
521	Tripeptidyl peptidase II OS=Homo sapiens GN=TPP2 PE=2 SV=1	Q5VZU9_HUMAN (+1)	140 kDa	0	10	13
522	Uncharacterized protein OS=Homo sapiens GN=SRSF7 PE=4 SV=3	A6NNE8_HUMAN (+12)	19 kDa	4	1	3
523	GTP-binding nuclear protein Ran OS=Homo sapiens GN=RAN PE=1 SV=3	RAN_HUMAN (+20)	24 kDa	4	4	4
524	Protein mago nashi homolog OS=Homo sapiens GN=MAGOH PE=1 SV=1	MGN_HUMAN (+4)	17 kDa	7	0	2
525	FACT complex subunit SPT16 OS=Homo sapiens GN=SUPT16H PE=1 SV=1	SP16H_HUMAN (+2)	120 kDa	7	0	8
526	Phosphoribosyl pyrophosphate synthase-associated protein 1 OS=Homo sapiens GN=PRPSAP1 PE=1 SV=2	KPRA_HUMAN	39 kDa	8	4	4
527	RNA-binding protein Raly OS=Homo sapiens GN=RALY PE=1 SV=1	RALY_HUMAN (+3)	32 kDa	6	2	7
528	Kinesin-1 heavy chain OS=Homo sapiens GN=KIF5B PE=1 SV=1	KINH_HUMAN (+3)	110 kDa	8	6	4
529	DNA replication licensing factor MCM2 OS=Homo sapiens GN=MCM2 PE=1 SV=4	MCM2_HUMAN (+2)	102 kDa	10	4	10
530	Putative helicase MOV-10 OS=Homo sapiens GN=MOV10 PE=1 SV=2	MOV10_HUMAN	114 kDa	11	4	8
531	Pinin OS=Homo sapiens GN=PNN PE=1 SV=4	PININ_HUMAN (+1)	82 kDa	12	0	3
532	Putative rRNA methyltransferase 3 OS=Homo sapiens GN=FTSJ3 PE=1 SV=2	RRMJ3_HUMAN	97 kDa	10	5	8
533	Cortactin isoform a variant (Fragment) OS=Homo sapiens PE=2 SV=1	Q53HG7_HUMAN (+1)	62 kDa	9	7	8
534	Lon protease homolog OS=Homo sapiens PE=2 SV=1	B3KU28_HUMAN (+6)	95 kDa	7	0	14
535	Staphylococcal nuclease domain-containing protein 1 OS=Homo sapiens GN=SND1 PE=1 SV=1	SND1_HUMAN (+2)	102 kDa	15	0	9
536	Cell division control protein 42 homolog OS=Homo sapiens GN=CDC42 PE=1 SV=2	CDC42_HUMAN (+17)	21 kDa	5	1	2
537	Mitochondrial ribosomal protein L18, isoform CRA_b OS=Homo sapiens GN=MRPL18 PE=2 SV=1	A8K9D2_HUMAN (+1)	20 kDa	3	3	3
538	C-Myc-binding protein OS=Homo sapiens GN=MYCBP PE=1 SV=3	MYCBP_HUMAN (+3)	12 kDa	5	3	4
539	Centrosome-associated protein 350 OS=Homo sapiens GN=CEP350 PE=1 SV=1	CE350_HUMAN (+1)	351 kDa	7	1	9
540	Neuroblast differentiation-associated protein AHNAK OS=Homo sapiens GN=AHNAK PE=1 SV=2	AHNK_HUMAN (+1)	629 kDa	4	0	3
541	E3 ubiquitin-protein ligase CHIP OS=Homo sapiens GN=STUB1 PE=1 SV=2	CHIP_HUMAN	35 kDa	6	5	6
542	F-actin-capping protein subunit beta OS=Homo sapiens GN=CAPZB PE=1 SV=4	CAPZB_HUMAN (+21)	31 kDa	7	1	5
543	Small nuclear ribonucleoprotein Sm D1 OS=Homo sapiens GN=SNRPD1 PE=1 SV=1	SMD1_HUMAN (+7)	13 kDa	4	0	3
544	39S ribosomal protein L1, mitochondrial OS=Homo sapiens GN=MRPL1 PE=1 SV=2	RM01_HUMAN	37 kDa	6	6	6
545	Sorting nexin-2 OS=Homo sapiens GN=SNX2 PE=1 SV=2	SNX2_HUMAN (+5)	58 kDa	0	10	7
546	DNA replication licensing factor MCM3 OS=Homo sapiens GN=MCM3 PE=1 SV=3	MCM3_HUMAN (+3)	91 kDa	7	2	11
547	Utrophin OS=Homo sapiens GN=UTRN PE=1 SV=2	UTRO_HUMAN	394 kDa	4	8	13
548	Voltage-dependent anion-selective channel protein 1 OS=Homo sapiens GN=VDAC1 PE=1 SV=2	VDAC1_HUMAN (+3)	31 kDa	9	1	5
549	Ras-related protein Rab-35 OS=Homo sapiens GN=RAB35 PE=1 SV=1	RAB35_HUMAN (+4)	23 kDa	5	1	4
550	Eukaryotic translation initiation factor 2 subunit 3 OS=Homo sapiens GN=EIF2S3 PE=1 SV=3	IF2G_HUMAN (+1)	51 kDa	9	5	5
551	TNF receptor-associated factor 2 OS=Homo sapiens GN=TRAF2 PE=1 SV=2	TRAF2_HUMAN	56 kDa	0	8	4
552	Coxsackievirus and adenovirus receptor OS=Homo sapiens GN=CXADR PE=1 SV=1	CXAR_HUMAN (+1)	40 kDa	10	0	6
553	Peptidyl-prolyl cis-trans isomerase B OS=Homo sapiens GN=PPIB PE=1 SV=2	PPIB_HUMAN	24 kDa	8	0	5
554	Rap1a protein OS=Xenopus tropicalis GN=rap1a PE=2 SV=1	A4II48_XENTR (+3)	21 kDa	9	0	4
555	Baculoviral IAP repeat-containing protein 2 OS=Homo sapiens GN=BIRC2 PE=1 SV=2	BIRC2_HUMAN (+3)	70 kDa	0	8	2
556	Proto-oncogene tyrosine-protein kinase Yes OS=Homo sapiens GN=YES1 PE=1 SV=3	YES_HUMAN (+6)	61 kDa	6	0	4
557	Calcium homeostasis endoplasmic reticulum protein OS=Homo sapiens GN=CHERP PE=1 SV=3	CHERP_HUMAN	104 kDa	9	4	3
558	mRNA turnover protein 4 homolog OS=Homo sapiens GN=MRTO4 PE=1 SV=2	MRT4_HUMAN	28 kDa	10	0	6
559	Mitochondrial ribosomal protein L28 OS=Homo sapiens GN=MRPL28 PE=4 SV=1	Q4TT38_HUMAN (+1)	30 kDa	8	8	2
560	TNF receptor-associated protein 1 variant (Fragment) OS=Homo sapiens PE=2 SV=1	Q53FS6_HUMAN (+3)	80 kDa	9	3	7
561	60S ribosomal protein L35 OS=Homo sapiens GN=RPL35 PE=1 SV=2	RL35_HUMAN (+13)	15 kDa	2	1	2
562	RAB11B protein OS=Homo sapiens GN=RAB11B PE=2 SV=1	A5YM50_HUMAN (+28)	25 kDa	7	0	5
563	Eukaryotic translation initiation factor 5A-1 OS=Homo sapiens GN=EIF5A PE=1 SV=2	IF5A1_HUMAN (+7)	17 kDa	5	0	3
564	Importin subunit alpha-2 OS=Homo sapiens GN=KPNA2 PE=1 SV=1	IMA2_HUMAN (+4)	58 kDa	5	3	2
565	H/ACA ribonucleoprotein complex subunit 4 OS=Homo sapiens GN=DKC1 PE=1 SV=3	DKC1_HUMAN (+1)	58 kDa	4	2	4
566	Complement component 1 Q subcomponent-binding protein, mitochondrial OS=Homo sapiens GN=C1QBP PE=1 SV=1	C1QBP_HUMAN (+1)	31 kDa	7	4	3
567	U4/U6 small nuclear ribonucleoprotein Prp3 OS=Homo sapiens GN=PRPF3 PE=1 SV=2	PRPF3_HUMAN (+6)	78 kDa	10	4	4
568	Protein LYRIC OS=Homo sapiens GN=MTDH PE=1 SV=2	LYRIC_HUMAN	64 kDa	8	10	4
569	Nuclear pore complex protein Nup205 OS=Homo sapiens GN=NUP205 PE=1 SV=3	NU205_HUMAN	228 kDa	3	4	8
570	Aspartate aminotransferase, mitochondrial OS=Homo sapiens GN=GOT2 PE=1 SV=3	AATM_HUMAN (+2)	48 kDa	8	1	8
571	Probable ATP-dependent RNA helicase DDX6 OS=Homo sapiens GN=DDX6 PE=1 SV=2	DDX6_HUMAN (+5)	54 kDa	3	5	6
572	Phosphatidylinositol 3-kinase catalytic subunit type 3 OS=Homo sapiens GN=PIK3C3 PE=1 SV=1	PK3C3_HUMAN (+4)	102 kDa	0	12	3
573	Rho GTPase-activating protein 21 OS=Homo sapiens GN=ARHGAP21 PE=1 SV=1	RHG21_HUMAN	217 kDa	10	6	11
574	Serine hydroxymethyltransferase OS=Homo sapiens GN=SHMT2 PE=2 SV=1	B7Z9F1_HUMAN (+3)	53 kDa	11	3	7
575	Adenosine deaminase, RNA-specific isoform ADAR-a variant (Fragment) OS=Homo sapiens PE=2 SV=1	Q59EC0_HUMAN	138 kDa	10	2	8
576	RNA-binding protein 28 OS=Homo sapiens GN=RBM28 PE=1 SV=3	RBM28_HUMAN	86 kDa	9	3	6
577	Thioredoxin OS=Homo sapiens GN=TXN PE=4 SV=1	B1ALW1_HUMAN (+2)	9 kDa	3	3	4
578	Thioredoxin-dependent peroxide reductase, mitochondrial OS=Homo sapiens GN=PRDX3 PE=1 SV=3	PRDX3_HUMAN (+1)	28 kDa	4	2	3
579	Cyclin-dependent kinase 1 OS=Homo sapiens GN=CDK1 PE=1 SV=2	CDK1_HUMAN (+3)	34 kDa	7	3	7
580	Voltage-dependent anion-selective channel protein 2 OS=Homo sapiens GN=VDAC2 PE=1 SV=2	VDAC2_HUMAN (+5)	32 kDa	6	4	5
581	Calcyclin-binding protein OS=Homo sapiens GN=CACYBP PE=1 SV=2	CYBP_HUMAN (+3)	26 kDa	6	6	7
582	Nucleosome assembly protein 1-like 4b OS=Homo sapiens GN=NAP1L4 PE=2 SV=2	A8MZ22_HUMAN (+5)	44 kDa	8	3	3
583	DnaJ homolog subfamily A member 2 OS=Homo sapiens GN=DNAJA2 PE=1 SV=1	DNJA2_HUMAN (+4)	46 kDa	7	6	6
584	Cleavage and polyadenylation specificity factor subunit 5 OS=Homo sapiens GN=NUDT21 PE=1 SV=1	CPSF5_HUMAN (+3)	26 kDa	5	4	4
585	28S ribosomal protein S27, mitochondrial OS=Homo sapiens GN=MRPS27 PE=1 SV=3	RT27_HUMAN (+2)	48 kDa	4	5	4
586	Ran GTPase-activating protein 1 OS=Homo sapiens GN=RANGAP1 PE=1 SV=1	RAGP1_HUMAN	64 kDa	10	3	6
587	Nuclear cap-binding protein subunit 1 OS=Homo sapiens GN=NCBP1 PE=1 SV=1	NCBP1_HUMAN (+1)	92 kDa	11	2	4
588	CTP synthase 1 OS=Homo sapiens GN=CTPS PE=1 SV=2	PYRG1_HUMAN	67 kDa	5	5	7
589	Structural maintenance of chromosomes protein 1A OS=Homo sapiens GN=SMC1A PE=1 SV=2	SMC1A_HUMAN (+3)	143 kDa	5	1	8
590	40S ribosomal protein S15 OS=Homo sapiens GN=RPS15 PE=1 SV=2	RS15_HUMAN (+10)	17 kDa	3	0	1
591	Glucose-6-phosphate isomerase OS=Homo sapiens PE=2 SV=1	B4DE36_HUMAN (+2)	60 kDa	5	0	2
592	Putative uncharacterized protein DKFZp686E1899 OS=Homo sapiens GN=DKFZp686E1899 PE=2 SV=1	Q5HYL6_HUMAN (+1)	40 kDa	10	1	5
593	UDP-N-acetylglucosamine--peptide N-acetylglucosaminyltransferase 110 kDa subunit OS=Homo sapiens GN=OGT PE=1 SV=3	OGT1_HUMAN (+2)	117 kDa	8	9	5
594	Nucleolar GTP-binding protein 1 OS=Homo sapiens GN=GTPBP4 PE=1 SV=3	NOG1_HUMAN (+4)	74 kDa	8	6	9
595	Myosin-XVIIIa OS=Homo sapiens GN=MYO18A PE=1 SV=3	MY18A_HUMAN	233 kDa	12	0	8
596	Vinculin OS=Homo sapiens GN=VCL PE=1 SV=4	VINC_HUMAN (+1)	124 kDa	10	0	8
597	Nucleosome assembly protein 1-like 1 OS=Homo sapiens GN=NAP1L1 PE=1 SV=1	NP1L1_HUMAN (+5)	45 kDa	4	3	3
598	Poly(rC)-binding protein 1 OS=Homo sapiens GN=PCBP1 PE=1 SV=2	PCBP1_HUMAN (+6)	37 kDa	5	4	3
599	EEF1D protein OS=Homo sapiens GN=EEF1D PE=1 SV=1	Q4VBZ6_HUMAN (+1)	29 kDa	5	3	6
600	Heat shock 70 kDa protein 4-like protein OS=Homo sapiens GN=HSPA4L PE=2 SV=1	A2ICT2_HUMAN (+2)	95 kDa	3	4	2
601	Mitochondrial ribosomal protein L43 OS=Homo sapiens GN=MRPL43 PE=4 SV=1	B1AL05_HUMAN (+5)	21 kDa	3	3	4
602	Spindlin-2A OS=Homo sapiens GN=SPIN2A PE=1 SV=3	SPI2A_HUMAN (+2)	29 kDa	4	5	4
603	Guanine nucleotide-binding protein G(i) subunit alpha-1 OS=Homo sapiens GN=GNAI1 PE=1 SV=2	GNAI1_HUMAN (+3)	40 kDa	6	0	3
604	Signal recognition particle 14 kDa protein OS=Pongo abelii GN=SRP14 PE=2 SV=1	SRP14_PONAB	15 kDa	6	1	2
605	Carbonyl reductase [NADPH] 1 OS=Homo sapiens GN=CBR1 PE=1 SV=3	CBR1_HUMAN (+1)	30 kDa	7	1	4
606	Oxysterol-binding protein-related protein 8 OS=Homo sapiens GN=OSBPL8 PE=1 SV=3	OSBL8_HUMAN (+2)	101 kDa	11	1	4
607	Neutral alpha-glucosidase AB OS=Homo sapiens GN=GANAB PE=1 SV=3	GANAB_HUMAN (+1)	107 kDa	11	2	5
608	DNA replication licensing factor MCM6 OS=Homo sapiens GN=MCM6 PE=1 SV=1	MCM6_HUMAN (+1)	93 kDa	7	3	6
609	Protein furry homolog-like OS=Homo sapiens GN=FRYL PE=1 SV=2	FRYL_HUMAN	340 kDa	3	6	3
610	AP-3 complex subunit beta-2 OS=Homo sapiens GN=AP3B2 PE=1 SV=2	AP3B2_HUMAN (+2)	119 kDa	8	2	7
611	Nucleolar protein 56 OS=Homo sapiens GN=NOP56 PE=1 SV=4	NOP56_HUMAN	66 kDa	6	1	9
612	Small nuclear ribonucleoprotein E OS=Homo sapiens GN=SNRPE PE=1 SV=1	RUXE_HUMAN (+12)	11 kDa	2	2	2
613	60S ribosomal protein L36a OS=Homo sapiens GN=RPL36A PE=1 SV=2	RL36A_HUMAN (+26)	12 kDa	2	0	4
614	Small nuclear ribonucleoprotein F OS=Homo sapiens GN=SNRPF PE=1 SV=1	RUXF_HUMAN (+13)	10 kDa	2	2	1
615	Heterogeneous nuclear ribonucleoprotein A0 OS=Homo sapiens GN=HNRNPA0 PE=1 SV=1	ROA0_HUMAN	31 kDa	5	3	3
616	Ras-related protein Rab-5C OS=Homo sapiens GN=RAB5C PE=1 SV=2	RAB5C_HUMAN (+1)	23 kDa	7	4	5
617	Double-stranded RNA-binding protein Staufen homolog 1 OS=Homo sapiens GN=STAU1 PE=1 SV=2	STAU1_HUMAN (+4)	63 kDa	7	2	3
618	Uncharacterized protein OS=Homo sapiens GN=IGF2R PE=4 SV=1	E7ENI8_HUMAN (+1)	274 kDa	6	2	11
619	Serine/threonine-protein phosphatase OS=Homo sapiens PE=2 SV=1	B7Z2W9_HUMAN (+9)	39 kDa	6	6	3
620	RBM39 protein OS=Homo sapiens GN=RBM39 PE=2 SV=1	A2RRD3_HUMAN (+26)	57 kDa	6	3	6
621	DnaJ homolog subfamily A member 1 OS=Homo sapiens GN=DNAJA1 PE=1 SV=2	DNJA1_HUMAN (+3)	45 kDa	5	3	2
622	Uncharacterized protein OS=Homo sapiens GN=WDR1 PE=4 SV=2	A8MVA9_HUMAN (+5)	66 kDa	4	0	2
623	DNA-directed RNA polymerases I, II, and III subunit RPABC1 OS=Homo sapiens GN=POLR2E PE=1 SV=4	RPAB1_HUMAN (+6)	25 kDa	4	3	4
624	Rho-related GTP-binding protein RhoC OS=Homo sapiens GN=RHOC PE=1 SV=1	RHOC_HUMAN (+14)	22 kDa	6	0	2
625	Eukaryotic translation initiation factor 2 subunit 2 OS=Homo sapiens GN=EIF2S2 PE=1 SV=2	IF2B_HUMAN (+5)	38 kDa	8	0	7
626	Septin-11 OS=Homo sapiens GN=SEPT11 PE=1 SV=3	SEP11_HUMAN (+4)	49 kDa	4	4	6
627	Coatomer subunit beta OS=Homo sapiens GN=COPB1 PE=1 SV=3	COPB_HUMAN (+1)	107 kDa	5	5	5
628	U4/U6 small nuclear ribonucleoprotein Prp4 OS=Homo sapiens GN=PRPF4 PE=1 SV=2	PRP4_HUMAN (+11)	58 kDa	7	1	4
629	Zinc finger RNA binding protein OS=Homo sapiens GN=ZFR PE=2 SV=1	B2RNR6_HUMAN (+2)	117 kDa	5	5	8
630	Annexin A5 OS=Homo sapiens GN=ANXA5 PE=1 SV=2	ANXA5_HUMAN (+1)	36 kDa	8	0	4
631	6-phosphogluconate dehydrogenase, decarboxylating OS=Homo sapiens GN=PGD PE=1 SV=3	6PGD_HUMAN (+2)	53 kDa	8	0	5
632	Structural maintenance of chromosomes protein 3 OS=Homo sapiens GN=SMC3 PE=1 SV=2	SMC3_HUMAN (+9)	142 kDa	0	2	16
633	Serine/arginine-rich splicing factor 5 OS=Homo sapiens GN=SRSF5 PE=1 SV=1	SRSF5_HUMAN (+10)	31 kDa	3	1	2
634	CDP-diacylglycerol--inositol 3-phosphatidyltransferase (Phosphatidylinositol synthase), isoform CRA_a OS=Homo sapiens GN=CDIPT PE=2 SV=1	A8K3L7_HUMAN (+13)	24 kDa	3	2	3
635	Serpin H1 OS=Homo sapiens GN=SERPINH1 PE=1 SV=2	SERPH_HUMAN	46 kDa	6	1	5
636	39S ribosomal protein L17, mitochondrial OS=Homo sapiens GN=MRPL17 PE=1 SV=1	RM17_HUMAN	20 kDa	4	5	2
637	S-adenosylmethionine synthase isoform type-2 OS=Homo sapiens GN=MAT2A PE=1 SV=1	METK2_HUMAN (+10)	44 kDa	4	1	3
638	Serine/threonine-protein phosphatase 2A 55 kDa regulatory subunit B alpha isoform OS=Homo sapiens GN=PPP2R2A PE=1 SV=1	2ABA_HUMAN (+13)	52 kDa	3	6	2
639	Heterochromatin protein 1-binding protein 3 OS=Homo sapiens GN=HP1BP3 PE=1 SV=1	HP1B3_HUMAN	61 kDa	5	3	7
640	Coatomer subunit gamma OS=Homo sapiens GN=COPG PE=1 SV=1	COPG_HUMAN	98 kDa	8	3	7
641	Cullin-5 OS=Homo sapiens GN=CUL5 PE=1 SV=4	CUL5_HUMAN (+1)	91 kDa	6	3	4
642	cAMP-dependent protein kinase type II-alpha regulatory subunit OS=Homo sapiens GN=PRKAR2A PE=1 SV=2	KAP2_HUMAN (+2)	46 kDa	8	4	3
643	RNA 3'-terminal phosphate cyclase-like protein OS=Homo sapiens GN=RCL1 PE=1 SV=3	RCL1_HUMAN (+2)	41 kDa	4	3	2
644	Nuclear migration protein nudC OS=Homo sapiens GN=NUDC PE=1 SV=1	NUDC_HUMAN	38 kDa	6	1	7
645	Trifunctional enzyme subunit beta, mitochondrial OS=Homo sapiens GN=HADHB PE=1 SV=3	ECHB_HUMAN (+2)	51 kDa	6	3	7
646	DNA replication licensing factor MCM4 OS=Homo sapiens GN=MCM4 PE=1 SV=5	MCM4_HUMAN (+3)	97 kDa	6	2	5
647	DNA damage-regulated overexpressed in cancer 45 protein OS=Homo sapiens GN=PTD004 PE=2 SV=1	D7EHM2_HUMAN (+3)	45 kDa	6	0	5
648	Adenylate kinase 2, mitochondrial OS=Homo sapiens GN=AK2 PE=1 SV=2	KAD2_HUMAN (+1)	26 kDa	6	0	4
649	39S ribosomal protein L16, mitochondrial OS=Homo sapiens GN=MRPL16 PE=1 SV=1	RM16_HUMAN (+1)	28 kDa	4	7	3
650	Isocitrate dehydrogenase [NADP], mitochondrial OS=Homo sapiens GN=IDH2 PE=1 SV=2	IDHP_HUMAN (+2)	51 kDa	8	0	5
651	Mitochondrial PDHA1 OS=Homo sapiens GN=PDHA1 PE=2 SV=1	A5YVE9_HUMAN (+7)	48 kDa	7	0	5
652	Synaptosomal-associated protein OS=Homo sapiens GN=SNAP23 PE=2 SV=1	A8K287_HUMAN (+1)	23 kDa	7	0	7
653	Ras GTPase-activating protein-binding protein 1 OS=Homo sapiens GN=G3BP1 PE=1 SV=1	G3BP1_HUMAN (+3)	52 kDa	8	1	5
654	Dihydrolipoyl dehydrogenase OS=Homo sapiens PE=2 SV=1	B4DFL1_HUMAN (+5)	49 kDa	7	1	6
655	6-phosphofructokinase type C OS=Homo sapiens GN=PFKP PE=1 SV=2	K6PP_HUMAN	86 kDa	8	3	1
656	Beta catenin 1 OS=Equus caballus PE=2 SV=1	B1MV73_HORSE (+24)	86 kDa	8	0	4
657	28S ribosomal protein S22, mitochondrial OS=Homo sapiens GN=MRPS22 PE=1 SV=1	RT22_HUMAN (+1)	41 kDa	6	8	5
658	Guanine monphosphate synthetase, isoform CRA_b OS=Homo sapiens GN=GMPS PE=2 SV=1	A8K639_HUMAN (+6)	77 kDa	8	5	5
659	DNA-directed RNA polymerase OS=Homo sapiens PE=2 SV=1	B4DHJ3_HUMAN (+3)	133 kDa	1	3	13
660	39S ribosomal protein L34, mitochondrial OS=Homo sapiens GN=MRPL34 PE=1 SV=1	RM34_HUMAN (+4)	10 kDa	2	2	2
661	DNA-binding protein A OS=Homo sapiens GN=CSDA PE=1 SV=4	DBPA_HUMAN	40 kDa	4	2	3
662	Melanoma-associated antigen D1 OS=Homo sapiens GN=MAGED1 PE=1 SV=3	MAGD1_HUMAN	86 kDa	2	5	3
663	Cooperator of PRMT5 OS=Homo sapiens GN=COPR5 PE=1 SV=3	COPR5_HUMAN	20 kDa	3	3	2
664	Uncharacterized protein OS=Homo sapiens GN=POLR2H PE=4 SV=1	C9JLU1_HUMAN (+5)	17 kDa	5	1	3
665	Serine/arginine-rich splicing factor 2 OS=Homo sapiens GN=SRSF2 PE=1 SV=4	SRSF2_HUMAN (+17)	25 kDa	2	0	2
666	HCG2016482, isoform CRA_b OS=Homo sapiens GN=hCG_2016482 PE=2 SV=1	B2R4P8_HUMAN (+10)	23 kDa	5	4	4
667	HCG1811539, isoform CRA_b OS=Homo sapiens GN=hCG_1811539 PE=2 SV=1	B2RDM2_HUMAN (+4)	36 kDa	5	2	5
668	Macrophage erythroblast attacher, isoform CRA_b OS=Homo sapiens GN=MAEA PE=4 SV=1	D3DVP1_HUMAN (+7)	44 kDa	5	4	6
669	Glutaminyl-peptide cyclotransferase-like protein OS=Homo sapiens GN=QPCTL PE=1 SV=2	QPCTL_HUMAN	43 kDa	3	3	4
670	Probable dimethyladenosine transferase OS=Homo sapiens GN=DIMT1L PE=1 SV=1	DIMT1_HUMAN (+1)	35 kDa	8	1	6
671	Tubulin beta-2B chain OS=Homo sapiens GN=TUBB2B PE=1 SV=1	TBB2B_HUMAN (+7)	50 kDa	3	3	2
672	OCLN OS=Homo sapiens PE=2 SV=1	D2DU64_HUMAN (+3)	32 kDa	7	0	3
673	Protein C20orf11 OS=Homo sapiens GN=C20orf11 PE=1 SV=1	CT011_HUMAN (+7)	27 kDa	5	5	3
674	TAR DNA-binding protein 43 OS=Homo sapiens GN=TARDBP PE=1 SV=1	TADBP_HUMAN (+2)	45 kDa	5	0	5
675	60S ribosomal protein L38 OS=Homo sapiens GN=RPL38 PE=1 SV=2	RL38_HUMAN (+13)	8 kDa	3	3	2
676	Serine/threonine-protein phosphatase 6 regulatory subunit 3 OS=Homo sapiens GN=PPP6R3 PE=1 SV=2	PP6R3_HUMAN	98 kDa	3	11	2
677	Guanine nucleotide-binding protein-like 3 OS=Homo sapiens GN=GNL3 PE=1 SV=2	GNL3_HUMAN	62 kDa	3	3	5
678	Cytoplasmic dynein 1 intermediate chain 2 OS=Homo sapiens GN=DYNC1I2 PE=1 SV=3	DC1I2_HUMAN (+2)	71 kDa	5	6	5
679	Collapsin response mediator protein 4 long variant OS=Homo sapiens GN=LCRMP PE=2 SV=1	B3SXQ8_HUMAN (+1)	74 kDa	9	6	6
680	Dynactin subunit 2 OS=Homo sapiens GN=DCTN2 PE=1 SV=4	DCTN2_HUMAN (+2)	44 kDa	4	7	7
681	Leucine-rich PPR-motif containing OS=Homo sapiens GN=LRPPRC PE=4 SV=1	E5KNY5_HUMAN (+1)	158 kDa	0	0	14
682	HIV Tat-specific factor 1 OS=Homo sapiens GN=HTATSF1 PE=1 SV=1	HTSF1_HUMAN	86 kDa	7	4	5
683	ATP-dependent RNA helicase DDX18 OS=Homo sapiens GN=DDX18 PE=1 SV=2	DDX18_HUMAN (+1)	75 kDa	9	2	8
684	Probable ATP-dependent RNA helicase YTHDC2 OS=Homo sapiens GN=YTHDC2 PE=1 SV=2	YTDC2_HUMAN	160 kDa	7	0	9
685	CD109 antigen OS=Homo sapiens GN=CD109 PE=1 SV=2	CD109_HUMAN	162 kDa	10	0	5
686	DNA mismatch repair protein Msh6 OS=Homo sapiens GN=MSH6 PE=1 SV=2	MSH6_HUMAN (+2)	153 kDa	6	1	6
687	Isoleucyl-tRNA synthetase, cytoplasmic variant (Fragment) OS=Homo sapiens PE=2 SV=1	Q59G75_HUMAN (+1)	146 kDa	0	5	9
688	Four and a half LIM domains 1, isoform CRA_c OS=Homo sapiens GN=FHL1 PE=2 SV=1	B7Z5T4_HUMAN (+6)	34 kDa	5	1	3
689	Transcription initiation factor TFIID subunit 12 OS=Homo sapiens GN=TAF12 PE=1 SV=1	TAF12_HUMAN	18 kDa	2	1	1
690	Eukaryotic translation initiation factor 3 subunit J OS=Homo sapiens GN=EIF3J PE=1 SV=2	EIF3J_HUMAN	29 kDa	5	3	3
691	Paralemmin OS=Homo sapiens GN=PALM PE=1 SV=2	PALM_HUMAN (+1)	42 kDa	5	0	4
692	Actin-like protein 6A OS=Homo sapiens GN=ACTL6A PE=1 SV=1	ACL6A_HUMAN (+2)	47 kDa	5	2	6
693	39S ribosomal protein L49, mitochondrial OS=Homo sapiens GN=MRPL49 PE=1 SV=1	RM49_HUMAN	19 kDa	5	1	4
694	39S ribosomal protein L21, mitochondrial OS=Homo sapiens GN=MRPL21 PE=1 SV=2	RM21_HUMAN	23 kDa	6	4	1
695	Plasma membrane citrate carrier OS=Homo sapiens GN=SLC25A1 PE=2 SV=1	D9HTE9_HUMAN (+2)	35 kDa	4	4	3
696	Uncharacterized protein OS=Homo sapiens GN=MTA1 PE=4 SV=1	E7ESY4_HUMAN (+1)	79 kDa	6	4	2
697	Cleavage and polyadenylation specificity factor subunit 7 OS=Homo sapiens GN=CPSF7 PE=1 SV=1	CPSF7_HUMAN (+3)	52 kDa	4	3	1
698	Tyrosine-protein kinase CSK OS=Homo sapiens GN=CSK PE=1 SV=1	CSK_HUMAN (+7)	51 kDa	7	5	3
699	Adenylyl cyclase-associated protein OS=Homo sapiens PE=2 SV=1	B4DI38_HUMAN (+4)	49 kDa	7	3	4
700	6-phosphofructo-2-kinase/fructose-2,6-biphosphatase 3 OS=Homo sapiens GN=PFKFB3 PE=1 SV=1	F263_HUMAN (+19)	60 kDa	5	5	3
701	Eukaryotic translation initiation factor 1A, X-chromosomal OS=Homo sapiens GN=EIF1AX PE=1 SV=2	IF1AX_HUMAN (+8)	16 kDa	6	0	3
702	Uncharacterized protein OS=Homo sapiens GN=TET2 PE=4 SV=1	E7EQS8_HUMAN (+1)	226 kDa	5	8	1
703	Putative uncharacterized protein (Fragment) OS=Ailuropoda melanoleuca GN=PANDA_000014 PE=4 SV=1	D2GTV4_AILME (+2)	40 kDa	6	0	5
704	Methionyl-tRNA synthetase, cytoplasmic OS=Homo sapiens GN=MARS PE=1 SV=2	SYMC_HUMAN (+1)	101 kDa	8	7	2
705	U1 small nuclear ribonucleoprotein 70 kDa OS=Homo sapiens GN=SNRNP70 PE=1 SV=2	RU17_HUMAN (+1)	52 kDa	6	1	1
706	Uncharacterized protein OS=Homo sapiens GN=DHX40 PE=4 SV=1	C9JR60_HUMAN (+6)	82 kDa	7	6	1
707	E3 ubiquitin-protein ligase RLIM OS=Homo sapiens GN=RLIM PE=1 SV=3	RNF12_HUMAN	69 kDa	0	9	4
708	Calnexin OS=Homo sapiens GN=CANX PE=1 SV=2	CALX_HUMAN (+1)	68 kDa	7	0	7
709	Glucosamine--fructose-6-phosphate aminotransferase [isomerizing] 1 OS=Homo sapiens GN=GFPT1 PE=1 SV=3	GFPT1_HUMAN (+1)	79 kDa	5	7	6
710	Annexin A6 OS=Homo sapiens GN=ANXA6 PE=1 SV=3	ANXA6_HUMAN (+1)	76 kDa	6	0	4
711	Serine/threonine-protein phosphatase 6 regulatory ankyrin repeat subunit A OS=Homo sapiens GN=ANKRD28 PE=1 SV=4	ANR28_HUMAN	117 kDa	2	13	0
712	HLA-B associated transcript 3 OS=Homo sapiens GN=BAT3 PE=4 SV=1	B0UX83_HUMAN (+1)	119 kDa	0	8	5
713	3-hydroxyacyl-CoA dehydratase 3 OS=Homo sapiens GN=PTPLAD1 PE=1 SV=2	HACD3_HUMAN (+1)	43 kDa	2	0	3
714	Friend of PRMT1 protein OS=Homo sapiens GN=C1orf77 PE=1 SV=2	FOP_HUMAN (+7)	26 kDa	3	1	2
715	39S ribosomal protein L20, mitochondrial OS=Homo sapiens GN=MRPL20 PE=1 SV=1	RM20_HUMAN	17 kDa	3	2	3
716	Fragile X mental retardation syndrome-related protein 1 OS=Homo sapiens GN=FXR1 PE=1 SV=3	FXR1_HUMAN (+2)	70 kDa	6	1	8
717	Delta(3,5)-Delta(2,4)-dienoyl-CoA isomerase, mitochondrial OS=Homo sapiens GN=ECH1 PE=1 SV=2	ECH1_HUMAN	36 kDa	3	6	4
718	SON DNA binding protein, isoform CRA_a OS=Homo sapiens GN=SON PE=4 SV=1	D3DSF5_HUMAN (+3)	252 kDa	6	1	5
719	Ran-binding protein 10 OS=Homo sapiens GN=RANBP10 PE=1 SV=1	RBP10_HUMAN (+1)	67 kDa	5	3	4
720	DnaJ homolog subfamily C member 7 OS=Homo sapiens GN=DNAJC7 PE=1 SV=2	DNJC7_HUMAN (+6)	56 kDa	4	4	4
721	Caprin-1 OS=Homo sapiens GN=CAPRIN1 PE=1 SV=2	CAPR1_HUMAN	78 kDa	6	1	5
722	RNA binding motif protein 7 OS=Homo sapiens GN=RBM7 PE=2 SV=1	Q6IRX3_HUMAN (+1)	31 kDa	5	1	3
723	Chloride intracellular channel protein 1 OS=Homo sapiens GN=CLIC1 PE=1 SV=4	CLIC1_HUMAN (+2)	27 kDa	7	0	3
724	Vesicle-fusing ATPase OS=Homo sapiens GN=NSF PE=1 SV=3	NSF_HUMAN (+6)	83 kDa	7	1	2
725	Programmed cell death 6-interacting protein OS=Homo sapiens GN=PDCD6IP PE=1 SV=1	PDC6I_HUMAN (+2)	96 kDa	6	0	2
726	Ras-related protein Rab-7a OS=Homo sapiens GN=RAB7A PE=1 SV=1	RAB7A_HUMAN (+14)	23 kDa	7	0	4
727	Melanoma-associated antigen D2 OS=Homo sapiens GN=MAGED2 PE=1 SV=2	MAGD2_HUMAN	65 kDa	7	4	5
728	Unc-45 homolog A (C. elegans), isoform CRA_a OS=Homo sapiens GN=UNC45A PE=2 SV=1	A8K6F7_HUMAN (+1)	102 kDa	10	3	5
729	Puromycin-sensitive aminopeptidase OS=Homo sapiens GN=NPEPPS PE=1 SV=2	PSA_HUMAN (+2)	103 kDa	10	1	2
730	Replication protein A 70 kDa DNA-binding subunit OS=Homo sapiens GN=RPA1 PE=1 SV=2	RFA1_HUMAN (+1)	68 kDa	4	2	6
731	Transaldolase OS=Homo sapiens GN=TALDO1 PE=1 SV=2	TALDO_HUMAN	38 kDa	4	0	4
732	Sorting nexin-6 OS=Homo sapiens GN=SNX6 PE=1 SV=1	SNX6_HUMAN (+7)	47 kDa	1	10	3
733	Guanine nucleotide-binding protein subunit alpha-13 OS=Homo sapiens GN=GNA13 PE=1 SV=2	GNA13_HUMAN (+1)	44 kDa	7	0	4
734	Calcium/calmodulin-dependent protein kinase type II subunit delta OS=Homo sapiens GN=CAMK2D PE=1 SV=3	KCC2D_HUMAN (+6)	56 kDa	9	0	4
735	LIM domain only protein 7 OS=Homo sapiens GN=LMO7 PE=1 SV=3	LMO7_HUMAN	193 kDa	9	0	6
736	4-trimethylaminobutyraldehyde dehydrogenase OS=Homo sapiens GN=ALDH9A1 PE=1 SV=3	AL9A1_HUMAN (+4)	54 kDa	7	3	3
737	Tripartite motif-containing 62 OS=Homo sapiens GN=TRIM62 PE=2 SV=1	Q5VSX7_HUMAN (+1)	45 kDa	0	7	3
738	Component of gems 4 OS=Homo sapiens GN=GEMIN4 PE=1 SV=2	GEMI4_HUMAN (+1)	120 kDa	6	7	3
739	Alanyl-tRNA synthetase, cytoplasmic OS=Homo sapiens GN=AARS PE=1 SV=2	SYAC_HUMAN	107 kDa	11	0	5
740	Lamin-B2 OS=Homo sapiens GN=LMNB2 PE=1 SV=3	LMNB2_HUMAN	68 kDa	6	0	8
741	Tyrosyl-tRNA synthetase, cytoplasmic OS=Homo sapiens GN=YARS PE=1 SV=4	SYYC_HUMAN	59 kDa	9	0	5
742	Ubiquitin-conjugating enzyme E2 N OS=Homo sapiens GN=UBE2N PE=1 SV=1	UBE2N_HUMAN (+10)	17 kDa	4	0	2
743	Mitochondrial ribosomal protein L27, isoform CRA_c OS=Homo sapiens GN=MRPL27 PE=4 SV=1	D6RAN8_HUMAN (+1)	10 kDa	2	2	2
744	Cleavage and polyadenylation specificity factor subunit 1 OS=Homo sapiens GN=CPSF1 PE=1 SV=2	CPSF1_HUMAN (+1)	161 kDa	4	1	3
745	Histone H2A.Z OS=Homo sapiens GN=H2AFZ PE=1 SV=2	H2AZ_HUMAN (+73)	14 kDa	2	0	2
746	Myotubularin-related protein 14 OS=Homo sapiens GN=MTMR14 PE=1 SV=2	MTMRE_HUMAN	72 kDa	3	2	3
747	Peroxiredoxin-2 OS=Homo sapiens GN=PRDX2 PE=1 SV=5	PRDX2_HUMAN (+3)	22 kDa	6	2	2
748	Activated RNA polymerase II transcriptional coactivator p15 OS=Homo sapiens GN=SUB1 PE=1 SV=3	TCP4_HUMAN (+5)	14 kDa	2	1	2
749	Archain 1, isoform CRA_b OS=Homo sapiens GN=ARCN1 PE=2 SV=1	B0YIW5_HUMAN (+10)	57 kDa	2	3	3
750	39S ribosomal protein L50, mitochondrial OS=Homo sapiens GN=MRPL50 PE=1 SV=2	RM50_HUMAN	18 kDa	4	3	3
751	Eukaryotic translation initiation factor 6 OS=Homo sapiens GN=EIF6 PE=1 SV=1	IF6_HUMAN	27 kDa	6	2	4
752	39S ribosomal protein L46, mitochondrial OS=Homo sapiens GN=MRPL46 PE=1 SV=1	RM46_HUMAN (+1)	32 kDa	3	4	3
753	p180/ribosome receptor OS=Homo sapiens GN=RRBP1 PE=2 SV=1	A7BI36_HUMAN (+1)	166 kDa	5	2	5
754	ATP synthase subunit O, mitochondrial OS=Homo sapiens GN=ATP5O PE=1 SV=1	ATPO_HUMAN	23 kDa	5	3	2
755	Citrate synthase OS=Homo sapiens PE=2 SV=1	B4DJV2_HUMAN (+2)	50 kDa	4	0	2
756	Cell growth-regulating nucleolar protein OS=Homo sapiens GN=LYAR PE=1 SV=2	LYAR_HUMAN	44 kDa	6	3	6
757	ATP-binding cassette sub-family F (GCN20) member 1 OS=Homo sapiens GN=ABCF1 PE=2 SV=1	A2BF75_HUMAN (+1)	96 kDa	9	1	4
758	CDW4/GRWD1 OS=Homo sapiens GN=GRWD1 PE=2 SV=1	A0MNN5_HUMAN (+4)	49 kDa	6	3	2
759	Ras-related protein Rap-2b OS=Homo sapiens GN=RAP2B PE=1 SV=1	RAP2B_HUMAN (+6)	21 kDa	5	0	3
760	Cytochrome c oxidase subunit 4 isoform 1, mitochondrial OS=Homo sapiens GN=COX4I1 PE=1 SV=1	COX41_HUMAN (+2)	20 kDa	4	0	4
761	GTPase HRas OS=Homo sapiens GN=HRAS PE=1 SV=1	RASH_HUMAN (+5)	21 kDa	7	0	4
762	RNA-binding protein 34 OS=Homo sapiens GN=RBM34 PE=1 SV=2	RBM34_HUMAN	49 kDa	5	2	7
763	Transformer-2 protein homolog beta OS=Homo sapiens GN=TRA2B PE=1 SV=1	TRA2B_HUMAN (+10)	34 kDa	5	0	1
764	ATP-dependent RNA helicase DDX42 OS=Homo sapiens GN=DDX42 PE=1 SV=1	DDX42_HUMAN (+2)	103 kDa	9	0	3
765	Phosphoglycerate mutase 1 OS=Homo sapiens GN=PGAM1 PE=1 SV=2	PGAM1_HUMAN (+10)	29 kDa	6	0	4
766	Moesin OS=Homo sapiens GN=MSN PE=1 SV=3	MOES_HUMAN	68 kDa	7	0	3
767	Phosphatidylethanolamine-binding protein 1 OS=Homo sapiens PE=2 SV=1	D9IAI1_HUMAN (+1)	21 kDa	6	0	4
768	Ubiquitin carboxyl-terminal hydrolase (Fragment) OS=Homo sapiens GN=USP11 PE=2 SV=1	Q6P453_HUMAN (+1)	105 kDa	3	7	5
769	cDNA, FLJ92652, highly similar to Homo sapiens high density lipoprotein binding protein (vigilin)(HDLBP), mRNA OS=Homo sapiens PE=2 SV=1	B2R5V9_HUMAN (+4)	141 kDa	9	1	2
770	Exportin-1 OS=Homo sapiens GN=XPO1 PE=1 SV=1	XPO1_HUMAN (+4)	123 kDa	11	3	1
771	5'-3' exoribonuclease 2 OS=Homo sapiens GN=XRN2 PE=1 SV=1	XRN2_HUMAN (+4)	109 kDa	7	4	5
772	Probable ATP-dependent RNA helicase DDX10 OS=Homo sapiens GN=DDX10 PE=1 SV=2	DDX10_HUMAN	101 kDa	12	3	4
773	Inorganic pyrophosphatase OS=Homo sapiens GN=PPA1 PE=1 SV=2	IPYR_HUMAN	33 kDa	10	0	1
774	Filaggrin-2 OS=Homo sapiens GN=FLG2 PE=1 SV=1	FILA2_HUMAN	248 kDa	2	2	0
775	Diablo homolog, mitochondrial OS=Homo sapiens GN=DIABLO PE=1 SV=1	DBLOH_HUMAN (+2)	27 kDa	3	2	2
776	Emerin OS=Homo sapiens GN=EMD PE=1 SV=1	EMD_HUMAN (+1)	29 kDa	3	1	3
777	60S ribosomal protein L37a OS=Homo sapiens GN=RPL37A PE=1 SV=2	RL37A_HUMAN (+17)	10 kDa	3	1	2
778	DnaJ homolog subfamily B member 2 OS=Homo sapiens GN=DNAJB2 PE=2 SV=3	DNJB2_HUMAN (+4)	36 kDa	1	4	4
779	Cyclin-dependent kinase 4 OS=Homo sapiens GN=CDK4 PE=1 SV=2	CDK4_HUMAN (+1)	34 kDa	1	4	5
780	14-3-3 protein gamma OS=Homo sapiens GN=YWHAG PE=1 SV=2	1433G_HUMAN (+9)	28 kDa	6	2	1
781	Multiple myeloma tumor-associated protein 2 OS=Homo sapiens GN=MMTAG2 PE=1 SV=1	MMTA2_HUMAN	29 kDa	3	2	5
782	BTB/POZ domain-containing protein KCTD2 OS=Homo sapiens GN=KCTD2 PE=1 SV=3	KCTD2_HUMAN (+6)	29 kDa	5	4	2
783	Myosin regulatory light chain 12B OS=Homo sapiens GN=MYL12B PE=1 SV=2	ML12B_HUMAN (+19)	20 kDa	5	3	3
784	MKI67 FHA domain-interacting nucleolar phosphoprotein OS=Homo sapiens GN=MKI67IP PE=1 SV=1	MK67I_HUMAN	34 kDa	5	3	3
785	Ribonuclease inhibitor OS=Homo sapiens GN=RNH1 PE=1 SV=2	RINI_HUMAN (+2)	50 kDa	5	2	4
786	Sjoegren syndrome/scleroderma autoantigen 1 OS=Homo sapiens GN=SSSCA1 PE=1 SV=1	SSA27_HUMAN (+1)	21 kDa	0	3	2
787	Exosome component 9 OS=Homo sapiens GN=EXOSC9 PE=2 SV=1	A5PLM5_HUMAN (+3)	49 kDa	3	2	5
788	DNA-directed RNA polymerase II subunit RPB1 OS=Homo sapiens GN=POLR2A PE=1 SV=2	RPB1_HUMAN (+8)	217 kDa	5	3	4
789	A-kinase anchor protein 9 OS=Homo sapiens GN=AKAP9 PE=1 SV=3	AKAP9_HUMAN	454 kDa	5	3	4
790	CD2 antigen cytoplasmic tail-binding protein 2 OS=Homo sapiens GN=CD2BP2 PE=1 SV=1	CD2B2_HUMAN	38 kDa	6	1	4
791	Insulin-like growth factor 2 mRNA-binding protein 2 OS=Homo sapiens GN=IGF2BP2 PE=1 SV=2	IF2B2_HUMAN	66 kDa	5	1	6
792	Splicing factor 3A subunit 3 OS=Homo sapiens GN=SF3A3 PE=1 SV=1	SF3A3_HUMAN (+9)	59 kDa	4	1	2
793	GEMIN5 protein OS=Homo sapiens GN=GEMIN5 PE=2 SV=1	B7ZLC9_HUMAN (+1)	168 kDa	7	2	4
794	Protein phosphatase 1 regulatory subunit 12A OS=Homo sapiens GN=PPP1R12A PE=1 SV=1	MYPT1_HUMAN (+2)	115 kDa	6	0	7
795	Arginyl-tRNA synthetase, cytoplasmic OS=Homo sapiens GN=RARS PE=1 SV=2	SYRC_HUMAN	75 kDa	0	5	7
796	Myosin-Vb OS=Homo sapiens GN=MYO5B PE=1 SV=3	MYO5B_HUMAN	214 kDa	4	1	6
797	Lactoylglutathione lyase OS=Homo sapiens GN=GLO1 PE=1 SV=4	LGUL_HUMAN (+2)	21 kDa	3	0	2
798	Protein RRP5 homolog OS=Homo sapiens GN=PDCD11 PE=1 SV=3	RRP5_HUMAN	209 kDa	3	0	9
799	DnaJ homolog subfamily C member 10 OS=Homo sapiens GN=DNAJC10 PE=1 SV=2	DJC10_HUMAN	91 kDa	7	3	5
800	Glutathione S-transferase P OS=Homo sapiens GN=GSTP1 PE=1 SV=2	GSTP1_HUMAN	23 kDa	7	0	3
801	Alpha-centractin OS=Homo sapiens GN=ACTR1A PE=1 SV=1	ACTZ_HUMAN (+6)	43 kDa	6	4	5
802	Dolichyl-diphosphooligosaccharide--protein glycosyltransferase 48 kDa subunit OS=Homo sapiens GN=DDOST PE=1 SV=4	OST48_HUMAN (+8)	51 kDa	5	0	6
803	Elongator complex protein 1 OS=Homo sapiens GN=IKBKAP PE=1 SV=3	ELP1_HUMAN (+4)	150 kDa	0	5	9
804	Pentatricopeptide repeat-containing protein 3, mitochondrial OS=Homo sapiens GN=PTCD3 PE=1 SV=3	PTCD3_HUMAN	79 kDa	5	5	5
805	DEAD box polypeptide 27 OS=Homo sapiens GN=DDX27 PE=2 SV=1	B3GQE6_HUMAN (+3)	87 kDa	8	3	5
806	E3 ubiquitin-protein ligase BRE1B OS=Homo sapiens GN=RNF40 PE=1 SV=4	BRE1B_HUMAN (+1)	114 kDa	3	7	6
807	Structural maintenance of chromosomes flexible hinge domain-containing protein 1 OS=Homo sapiens GN=SMCHD1 PE=1 SV=2	SMHD1_HUMAN	226 kDa	1	5	8
808	Uncharacterized protein OS=Homo sapiens GN=EFR3A PE=4 SV=3	A6NJG4_HUMAN (+2)	88 kDa	8	0	5
809	Voltage-dependent calcium channel subunit alpha-2/delta-1 OS=Homo sapiens GN=CACNA2D1 PE=1 SV=3	CA2D1_HUMAN (+2)	125 kDa	2	0	7
810	FERM, RhoGEF and pleckstrin domain-containing protein 1 OS=Homo sapiens GN=FARP1 PE=1 SV=1	FARP1_HUMAN	119 kDa	7	0	6
811	cDNA FLJ51872, highly similar to Small nuclear ribonucleoprotein Sm D3 OS=Homo sapiens PE=4 SV=1	B4DJP7_HUMAN (+12)	13 kDa	3	1	1
812	Elongation factor 1-beta OS=Homo sapiens GN=EEF1B2 PE=1 SV=3	EF1B_HUMAN	25 kDa	3	2	3
813	Hemoglobin, beta OS=Homo sapiens GN=HBB PE=3 SV=1	D9YZU5_HUMAN (+4)	16 kDa	4	2	0
814	S-phase kinase-associated protein 1 OS=Homo sapiens GN=SKP1 PE=1 SV=2	SKP1_HUMAN (+21)	19 kDa	4	2	3
815	10 kDa heat shock protein, mitochondrial OS=Homo sapiens GN=HSPE1 PE=1 SV=2	CH10_HUMAN (+5)	11 kDa	4	2	2
816	Lamina-associated polypeptide 2, isoform alpha OS=Homo sapiens GN=TMPO PE=1 SV=2	LAP2A_HUMAN	75 kDa	6	5	1
817	Superoxide dismutase [Cu-Zn] OS=Homo sapiens GN=SOD1 PE=1 SV=2	SODC_HUMAN (+2)	16 kDa	2	0	2
818	Basigin (Ok blood group), isoform CRA_f OS=Homo sapiens GN=BSG PE=2 SV=1	A6NJW1_HUMAN (+5)	23 kDa	6	0	2
819	DNA (cytosine-5)-methyltransferase 1 OS=Homo sapiens GN=DNMT1 PE=1 SV=2	DNMT1_HUMAN (+1)	183 kDa	1	2	5
820	Neural cell adhesion molecule 1 OS=Homo sapiens GN=NCAM1 PE=1 SV=3	NCAM1_HUMAN	95 kDa	3	0	5
821	Serine/threonine-protein phosphatase PP1-beta catalytic subunit OS=Homo sapiens GN=PPP1CB PE=1 SV=3	PP1B_HUMAN (+8)	37 kDa	1	1	2
822	Dihydropyrimidinase-like 2 variant (Fragment) OS=Homo sapiens PE=2 SV=1	Q59GB4_HUMAN	68 kDa	3	2	6
823	Peroxiredoxin-4 OS=Homo sapiens GN=PRDX4 PE=1 SV=1	PRDX4_HUMAN	31 kDa	2	4	2
824	COP9 signalosome complex subunit 1 OS=Homo sapiens GN=GPS1 PE=1 SV=4	CSN1_HUMAN (+6)	56 kDa	3	6	4
825	Proteasome-associated protein ECM29 homolog OS=Homo sapiens GN=ECM29 PE=1 SV=2	ECM29_HUMAN	204 kDa	2	2	6
826	Cytochrome c oxidase subunit 2 OS=Homo sapiens GN=COX2 PE=3 SV=1	A0S3T1_HUMAN (+64)	26 kDa	2	3	3
827	Uncharacterized protein OS=Homo sapiens GN=BUB3 PE=4 SV=2	B5MCE8_HUMAN (+9)	32 kDa	5	5	4
828	AP-1 complex subunit beta-1 OS=Homo sapiens GN=AP1B1 PE=1 SV=2	AP1B1_HUMAN (+1)	105 kDa	6	2	3
829	Translocase of inner mitochondrial membrane 50 homolog (S. cerevisiae) OS=Homo sapiens GN=TIMM50 PE=2 SV=1	Q0VAB1_HUMAN (+2)	50 kDa	3	6	3
830	Uncharacterized protein OS=Homo sapiens GN=CPSF6 PE=4 SV=1	C9JGC2_HUMAN (+5)	52 kDa	6	3	3
831	Histone deacetylase 2 OS=Homo sapiens GN=HDAC2 PE=1 SV=2	HDAC2_HUMAN (+11)	55 kDa	3	2	4
832	cDNA, FLJ93148, highly similar to Homo sapiens RCD1 required for cell differentiation1 homolog (S. pombe) (RQCD1), mRNA OS=Homo sapiens PE=2 SV=1	B2RE59_HUMAN (+13)	34 kDa	3	3	6
833	Casein kinase II subunit alpha OS=Homo sapiens GN=CSNK2A1 PE=1 SV=1	CSK21_HUMAN (+15)	45 kDa	6	0	4
834	Uncharacterized protein OS=Homo sapiens GN=ABLIM1 PE=4 SV=2	A6NCD9_HUMAN (+11)	96 kDa	5	0	5
835	La-related protein 7 OS=Homo sapiens GN=LARP7 PE=1 SV=1	LARP7_HUMAN	67 kDa	5	4	3
836	AP-3 complex subunit delta-1 OS=Homo sapiens GN=AP3D1 PE=1 SV=1	AP3D1_HUMAN	130 kDa	4	5	3
837	Eukaryotic translation initiation factor 5B OS=Homo sapiens GN=EIF5B PE=1 SV=4	IF2P_HUMAN (+1)	139 kDa	6	0	3
838	Constitutive coactivator of PPAR-gamma-like protein 1 OS=Homo sapiens GN=FAM120A PE=1 SV=2	F120A_HUMAN	122 kDa	6	1	5
839	cDNA FLJ30937 fis, clone FEBRA2007247, highly similar to G-rich sequence factor 1 OS=Homo sapiens PE=2 SV=1	B3KP14_HUMAN (+6)	47 kDa	5	0	3
840	Ribosome biogenesis protein BRX1 homolog OS=Homo sapiens GN=BRIX1 PE=1 SV=2	BRX1_HUMAN	41 kDa	5	0	5
841	Ubiquitin protein ligase E3A OS=Homo sapiens GN=UBE3A PE=2 SV=2	Q9BUI6_HUMAN (+1)	100 kDa	1	7	2
842	GRIP and coiled-coil domain-containing protein 2 OS=Homo sapiens GN=GCC2 PE=1 SV=4	GCC2_HUMAN	196 kDa	0	0	10
843	cDNA FLJ53324, highly similar to Tight junction protein ZO-2 OS=Homo sapiens PE=2 SV=1	B7Z2R8_HUMAN (+2)	137 kDa	3	0	8
844	Transportin-1 OS=Homo sapiens GN=TNPO1 PE=1 SV=2	TNPO1_HUMAN (+3)	102 kDa	7	0	3
845	cDNA FLJ76871, highly similar to Homo sapiens DEAH (Asp-Glu-Ala-His) box polypeptide 38 (DHX38), mRNA OS=Homo sapiens PE=2 SV=1	A8K6G9_HUMAN (+1)	140 kDa	4	3	10
846	Protein kinase C and casein kinase substrate in neurons 3, isoform CRA_b OS=Homo sapiens GN=PACSIN3 PE=4 SV=1	D3DQR0_HUMAN (+1)	49 kDa	8	0	6
847	Signal recognition particle 72 kDa protein OS=Homo sapiens GN=SRP72 PE=1 SV=3	SRP72_HUMAN	75 kDa	8	2	7
848	KTN1 protein OS=Homo sapiens GN=KTN1 PE=2 SV=1	B4DZ88_HUMAN (+2)	153 kDa	6	1	5
849	Uncharacterized protein OS=Homo sapiens GN=NEFL PE=3 SV=1	A8MQ04_HUMAN (+2)	61 kDa	4	0	7
850	cDNA FLJ77440, highly similar to Homo sapiens general transcription factor II, i (GTF2I), transcript variant 2, mRNA OS=Homo sapiens PE=2 SV=1	A8K9W7_HUMAN (+3)	110 kDa	6	1	6
851	cDNA FLJ51771, highly similar to SWI/SNF-related matrix-associatedactin-dependent regulator of chromatin subfamily A member5 (EC 3.6.1.-) OS=Homo sapiens PE=2 SV=1	B4DZC0_HUMAN (+2)	117 kDa	7	1	6
852	Nucleolar GTP-binding protein 2 OS=Homo sapiens GN=GNL2 PE=1 SV=1	NOG2_HUMAN (+1)	84 kDa	8	0	5
853	Guanine nucleotide-binding protein G(I)/G(S)/G(O) subunit gamma-12 OS=Homo sapiens GN=GNG12 PE=1 SV=3	GBG12_HUMAN (+2)	8 kDa	2	0	2
854	39S ribosomal protein L14, mitochondrial OS=Homo sapiens GN=MRPL14 PE=1 SV=1	RM14_HUMAN	16 kDa	4	1	3
855	Solute carrier family 2, facilitated glucose transporter member 1 OS=Homo sapiens GN=SLC2A1 PE=1 SV=2	GTR1_HUMAN (+20)	54 kDa	2	0	2
856	Partner of Y14 and mago OS=Homo sapiens GN=WIBG PE=1 SV=1	WIBG_HUMAN	23 kDa	4	2	3
857	U2 small nuclear ribonucleoprotein B'' OS=Homo sapiens GN=SNRPB2 PE=1 SV=1	RU2B_HUMAN	25 kDa	3	2	2
858	Cellular tumor antigen p53 OS=Homo sapiens PE=2 SV=1	B4DMH2_HUMAN (+9)	41 kDa	4	4	2
859	39S ribosomal protein L40, mitochondrial OS=Homo sapiens GN=MRPL40 PE=1 SV=1	RM40_HUMAN	24 kDa	6	3	2
860	NEDD8-conjugating enzyme Ubc12 OS=Homo sapiens GN=UBE2M PE=1 SV=1	UBC12_HUMAN (+3)	21 kDa	5	1	4
861	Ubiquitin carboxyl-terminal hydrolase 5 OS=Homo sapiens GN=USP5 PE=1 SV=2	UBP5_HUMAN	96 kDa	7	3	2
862	CDW3/SMU1 OS=Homo sapiens GN=SMU1 PE=2 SV=1	A0MNN4_HUMAN (+9)	58 kDa	4	0	3
863	Casein kinase 1, gamma 3, isoform CRA_f OS=Homo sapiens GN=CSNK1G3 PE=2 SV=1	A8K040_HUMAN (+4)	49 kDa	6	0	3
864	Protein DJ-1 OS=Homo sapiens GN=PARK7 PE=1 SV=2	PARK7_HUMAN (+1)	20 kDa	5	2	2
865	cDNA FLJ56175, highly similar to Eukaryotic peptide chain release factor subunit1 OS=Homo sapiens PE=2 SV=1	B7Z7P8_HUMAN (+15)	47 kDa	4	2	5
866	Kanadaptin OS=Homo sapiens GN=SLC4A1AP PE=1 SV=1	NADAP_HUMAN	89 kDa	4	3	4
867	Uncharacterized protein OS=Homo sapiens GN=GATAD2A PE=4 SV=1	B5MC40_HUMAN (+1)	70 kDa	5	4	1
868	FACT complex subunit SSRP1 OS=Homo sapiens GN=SSRP1 PE=1 SV=1	SSRP1_HUMAN (+9)	81 kDa	6	0	2
869	cDNA FLJ37560 fis, clone BRCOC2000333, highly similar to Succinate dehydrogenase (ubiquinone) flavoprotein subunit, mitochondrial (EC 1.3.5.1) OS=Homo sapiens PE=2 SV=1	B3KT34_HUMAN (+5)	48 kDa	4	5	3
870	Mitochondrial import inner membrane translocase subunit Tim13 OS=Homo sapiens GN=TIMM13 PE=1 SV=1	TIM13_HUMAN (+1)	11 kDa	3	3	3
871	cAMP-dependent protein kinase type I-alpha regulatory subunit OS=Homo sapiens GN=PRKAR1A PE=1 SV=1	KAP0_HUMAN (+7)	43 kDa	4	3	3
872	Adenine phosphoribosyltransferase OS=Homo sapiens GN=APRT PE=1 SV=2	APT_HUMAN	20 kDa	7	0	2
873	Ornithine aminotransferase, mitochondrial OS=Homo sapiens GN=OAT PE=1 SV=1	OAT_HUMAN	49 kDa	7	0	4
874	UPF0585 protein C16orf13 OS=Homo sapiens GN=C16orf13 PE=1 SV=2	CP013_HUMAN	23 kDa	6	0	5
875	Actin-related protein 3 OS=Homo sapiens GN=ACTR3 PE=1 SV=3	ARP3_HUMAN (+6)	47 kDa	9	1	4
876	cDNA FLJ55493, highly similar to Glutamate dehydrogenase 1, mitochondrial (EC 1.4.1.3) OS=Homo sapiens PE=2 SV=1	B4DMF5_HUMAN (+9)	57 kDa	3	5	1
877	cDNA FLJ13913 fis, clone Y79AA1000231, highly similar to Nucleolar protein NOP5 OS=Homo sapiens PE=2 SV=1	B3KN82_HUMAN (+4)	52 kDa	6	0	5
878	cDNA FLJ78260, highly similar to Homo sapiens RNA binding motif protein 4, mRNA OS=Homo sapiens PE=2 SV=1	A8K9U0_HUMAN (+2)	40 kDa	6	0	3
879	Peptidyl-prolyl cis-trans isomerase H OS=Homo sapiens GN=PPIH PE=1 SV=1	PPIH_HUMAN (+7)	19 kDa	1	0	3
880	Ubiquitin carboxyl-terminal hydrolase isozyme L1 OS=Homo sapiens GN=UCHL1 PE=1 SV=2	UCHL1_HUMAN	25 kDa	7	1	1
881	Vacuolar protein sorting-associated protein 35 OS=Homo sapiens GN=VPS35 PE=1 SV=2	VPS35_HUMAN (+3)	92 kDa	8	4	3
882	cDNA FLJ34794 fis, clone NT2NE2005676, highly similar to Gamma-tubulin complex component 2 OS=Homo sapiens PE=2 SV=1	B3KRS1_HUMAN (+3)	83 kDa	9	3	4
883	Cell division cycle protein 27 homolog OS=Homo sapiens GN=CDC27 PE=1 SV=2	CDC27_HUMAN (+3)	92 kDa	2	5	6
884	Nucleolar protein 11 OS=Homo sapiens GN=NOL11 PE=1 SV=1	NOL11_HUMAN	81 kDa	2	7	3
885	cDNA FLJ58554, highly similar to Histidyl-tRNA synthetase (EC 6.1.1.21) OS=Homo sapiens PE=2 SV=1	B4DY73_HUMAN (+4)	53 kDa	2	6	2
886	Kelch-like ECH-associated protein 1 OS=Homo sapiens GN=KEAP1 PE=1 SV=2	KEAP1_HUMAN (+4)	70 kDa	1	1	9
887	Cullin-3 OS=Homo sapiens GN=CUL3 PE=1 SV=2	CUL3_HUMAN (+7)	89 kDa	4	6	3
888	BRISC complex subunit Abro1 OS=Homo sapiens GN=FAM175B PE=1 SV=2	F175B_HUMAN	47 kDa	2	5	6
889	Malate dehydrogenase OS=Homo sapiens PE=2 SV=1	B7Z3I7_HUMAN (+1)	39 kDa	7	0	4
890	Cullin-9 OS=Homo sapiens GN=CUL9 PE=1 SV=2	CUL9_HUMAN	281 kDa	0	8	5
891	THO complex subunit 2 OS=Homo sapiens GN=THOC2 PE=1 SV=2	THOC2_HUMAN (+4)	183 kDa	4	0	7
892	Death associated protein 3, isoform CRA_d OS=Homo sapiens GN=DAP3 PE=2 SV=1	B4DP59_HUMAN (+3)	41 kDa	8	0	7
893	ATP-dependent RNA helicase DHX29 OS=Homo sapiens GN=DHX29 PE=1 SV=2	DHX29_HUMAN	155 kDa	5	0	10
894	RNA binding motif protein 15 isoform L2 OS=Homo sapiens GN=RBM15 PE=2 SV=1	A1A693_HUMAN (+3)	100 kDa	9	0	4
895	Proteasome activator complex subunit 4 OS=Homo sapiens GN=PSME4 PE=1 SV=2	PSME4_HUMAN	211 kDa	0	0	13
896	Uncharacterized protein OS=Homo sapiens GN=SGTA PE=4 SV=1	E7EMJ6_HUMAN (+3)	31 kDa	3	1	2
897	Uncharacterized protein OS=Homo sapiens GN=WDR36 PE=4 SV=1	D6RAY5_HUMAN (+1)	105 kDa	3	0	3
898	Cold-inducible RNA-binding protein OS=Homo sapiens GN=CIRBP PE=1 SV=1	CIRBP_HUMAN (+3)	19 kDa	4	1	3
899	Splicing factor 3b, subunit 4 variant (Fragment) OS=Homo sapiens PE=2 SV=1	Q53FG6_HUMAN (+9)	44 kDa	5	1	1
900	Coronin-1B OS=Homo sapiens GN=CORO1B PE=1 SV=1	COR1B_HUMAN (+1)	54 kDa	5	2	3
901	Cullin-4B OS=Homo sapiens GN=CUL4B PE=1 SV=4	CUL4B_HUMAN (+9)	104 kDa	4	1	1
902	Coiled-coil-helix-coiled-coil-helix domain containing 3 OS=Homo sapiens GN=CHCHD3 PE=4 SV=1	A4D1N4_HUMAN (+2)	26 kDa	3	5	2
903	NHP2 non-histone chromosome protein 2-like 1 (S. cerevisiae) OS=Homo sapiens GN=NHP2L1 PE=4 SV=1	B1AHD1_HUMAN (+8)	15 kDa	3	1	3
904	cDNA, FLJ93224 OS=Homo sapiens PE=2 SV=1	B2R713_HUMAN (+1)	82 kDa	7	2	2
905	cDNA FLJ10153 fis, clone HEMBA1003417, highly similar to BAG family molecular chaperone regulator 2 OS=Homo sapiens PE=2 SV=1	B3KM36_HUMAN (+2)	24 kDa	2	3	4
906	Probable ATP-dependent RNA helicase DDX47 OS=Homo sapiens GN=DDX47 PE=1 SV=1	DDX47_HUMAN (+2)	51 kDa	5	2	3
907	Importin-7 OS=Homo sapiens GN=IPO7 PE=1 SV=1	IPO7_HUMAN (+4)	120 kDa	5	1	3
908	Rho GDP-dissociation inhibitor 1 OS=Homo sapiens GN=ARHGDIA PE=1 SV=3	GDIR1_HUMAN (+1)	23 kDa	4	1	3
909	Guanine nucleotide-binding protein G(q) subunit alpha OS=Homo sapiens GN=GNAQ PE=1 SV=4	GNAQ_HUMAN (+4)	42 kDa	5	0	3
910	28S ribosomal protein S2, mitochondrial OS=Homo sapiens GN=MRPS2 PE=1 SV=1	RT02_HUMAN	33 kDa	2	4	4
911	Cleavage stimulation factor subunit 3 OS=Homo sapiens GN=CSTF3 PE=1 SV=1	CSTF3_HUMAN (+10)	83 kDa	8	1	4
912	FAS-associated factor 2 OS=Homo sapiens GN=FAF2 PE=1 SV=2	FAF2_HUMAN (+1)	53 kDa	5	4	3
913	Myristoylated alanine-rich C-kinase substrate OS=Homo sapiens GN=MARCKS PE=1 SV=4	MARCS_HUMAN	32 kDa	4	0	5
914	Biliverdin reductase A OS=Homo sapiens GN=BLVRA PE=1 SV=2	BIEA_HUMAN	33 kDa	4	3	3
915	YLP motif-containing protein 1 OS=Homo sapiens GN=YLPM1 PE=1 SV=3	YLPM1_HUMAN	220 kDa	5	0	5
916	Sideroflexin-1 OS=Homo sapiens GN=SFXN1 PE=1 SV=4	SFXN1_HUMAN	36 kDa	5	0	3
917	NKG2D ligand 3 OS=Homo sapiens GN=ULBP3 PE=1 SV=1	N2DL3_HUMAN (+1)	28 kDa	8	0	2
918	Acidic leucine-rich nuclear phosphoprotein 32 family member B OS=Homo sapiens GN=ANP32B PE=1 SV=1	AN32B_HUMAN (+2)	29 kDa	4	0	2
919	cAMP-dependent protein kinase catalytic subunit alpha OS=Homo sapiens GN=PRKACA PE=1 SV=2	KAPCA_HUMAN (+7)	41 kDa	4	1	2
920	cDNA FLJ77343, highly similar to Homo sapiens electron-transfer-flavoprotein, beta polypeptide(ETFB), mRNA OS=Homo sapiens PE=2 SV=1	A8K766_HUMAN (+2)	28 kDa	7	0	2
921	cDNA FLJ55382, highly similar to Hsp70-binding protein 1 OS=Homo sapiens PE=2 SV=1	B4DG11_HUMAN (+1)	44 kDa	2	6	2
922	Target of EGR1 protein 1 OS=Homo sapiens GN=TOE1 PE=1 SV=1	TOE1_HUMAN	57 kDa	5	0	4
923	cDNA FLJ76184, highly similar to Homo sapiens NOL1/NOP2/Sun domain family, member 2 (NSUN2), mRNA OS=Homo sapiens PE=2 SV=1	A8K529_HUMAN (+1)	86 kDa	5	3	4
924	Leukotriene A-4 hydrolase OS=Homo sapiens GN=LTA4H PE=1 SV=2	LKHA4_HUMAN	69 kDa	3	0	7
925	Uncharacterized protein OS=Homo sapiens GN=ZNF326 PE=4 SV=1	A8MYX1_HUMAN (+2)	66 kDa	5	2	6
926	Nuclear autoantigenic sperm protein OS=Homo sapiens GN=NASP PE=1 SV=2	NASP_HUMAN (+1)	85 kDa	6	0	7
927	Uncharacterized protein OS=Homo sapiens GN=MAP4 PE=4 SV=1	E7EVA0_HUMAN (+1)	245 kDa	6	0	4
928	cDNA FLJ76863, highly similar to Homo sapiens stress-induced-phosphoprotein 1 (Hsp70/Hsp90-organizing protein) (STIP1), mRNA OS=Homo sapiens PE=2 SV=1	A8K690_HUMAN (+2)	63 kDa	4	0	4
929	Actin-related protein 2/3 complex subunit 2 OS=Homo sapiens GN=ARPC2 PE=1 SV=1	ARPC2_HUMAN (+6)	34 kDa	3	1	4
930	Nardilysin (N-arginine dibasic convertase) OS=Homo sapiens GN=NRD1 PE=3 SV=1	B1AKJ5_HUMAN (+3)	139 kDa	0	0	8
931	cDNA FLJ56561 OS=Homo sapiens PE=2 SV=1	B4E2S3_HUMAN	87 kDa	10	0	4
932	Condensin complex subunit 1 OS=Homo sapiens PE=2 SV=1	B3KMS0_HUMAN (+2)	157 kDa	4	1	4
933	cDNA FLJ12434 fis, clone NT2RM1000037, highly similar to Homo sapiens KIAA0690 protein OS=Homo sapiens PE=2 SV=1	B3KMR5_HUMAN (+1)	144 kDa	2	1	4
934	DNA-directed RNA polymerase OS=Homo sapiens GN=POLR1A PE=3 SV=1	B9ZVN9_HUMAN (+1)	188 kDa	3	0	10
935	Ubiquitin-conjugating enzyme E2 O OS=Homo sapiens GN=UBE2O PE=1 SV=3	UBE2O_HUMAN	141 kDa	5	0	5
936	SART3 protein OS=Homo sapiens GN=SART3 PE=2 SV=1	B7ZKM0_HUMAN (+2)	106 kDa	3	0	3
937	Tetratricopeptide repeat protein 37 OS=Homo sapiens GN=TTC37 PE=1 SV=1	TTC37_HUMAN	175 kDa	6	0	8
938	Aflatoxin B1 aldehyde reductase member 2 OS=Homo sapiens GN=AKR7A2 PE=1 SV=3	ARK72_HUMAN	40 kDa	6	0	5
939	Nuclear fragile X mental retardation protein interacting protein 2 OS=Homo sapiens GN=NUFIP2 PE=2 SV=1	A1L3A7_HUMAN (+1)	76 kDa	12	1	0
940	Peptidyl-prolyl cis-trans isomerase FKBP1A OS=Homo sapiens GN=FKBP1A PE=1 SV=2	FKB1A_HUMAN (+8)	12 kDa	2	1	2
941	Transferrin receptor protein 1 OS=Pongo abelii GN=TFRC PE=2 SV=1	TFR1_PONAB	85 kDa	6	1	3
942	Protein-L-isoaspartate O-methyltransferase OS=Canis familiaris GN=PCMT1 PE=3 SV=1	E2R3G3_CANFA (+4)	30 kDa	5	2	2
943	Uncharacterized protein OS=Homo sapiens GN=ERLIN2 PE=4 SV=1	E5RHW4_HUMAN (+2)	38 kDa	4	1	5
944	Obscurin-like 1 isoform C OS=Homo sapiens GN=OBSL1 PE=2 SV=1	A4KVA4_HUMAN (+3)	169 kDa	1	2	4
945	SLAIN motif-containing protein 2 OS=Homo sapiens GN=SLAIN2 PE=1 SV=2	SLAI2_HUMAN	63 kDa	4	4	4
946	Centrosomal protein 170kDa OS=Homo sapiens GN=CEP170 PE=2 SV=1	A6H8X9_HUMAN (+3)	161 kDa	2	5	3
947	cDNA, FLJ94450, highly similar to Homo sapiens cyclin-dependent kinase 9 (CDC2-related kinase) (CDK9), mRNA OS=Homo sapiens PE=2 SV=1	B2R9L6_HUMAN (+4)	43 kDa	4	1	5
948	Uncharacterized protein OS=Homo sapiens GN=PRDX5 PE=4 SV=1	A6NG06_HUMAN (+4)	17 kDa	5	0	4
949	Prostaglandin E synthase 3 OS=Homo sapiens GN=PTGES3 PE=1 SV=1	TEBP_HUMAN (+11)	19 kDa	5	0	2
950	UPF0568 protein C14orf166 OS=Homo sapiens GN=C14orf166 PE=1 SV=1	CN166_HUMAN (+6)	28 kDa	5	1	1
951	Exosome complex exonuclease RRP41 OS=Homo sapiens GN=EXOSC4 PE=1 SV=3	EXOS4_HUMAN (+1)	26 kDa	2	3	3
952	28S ribosomal protein S23, mitochondrial OS=Homo sapiens GN=MRPS23 PE=1 SV=2	RT23_HUMAN	22 kDa	4	3	4
953	Dynamin-1-like protein OS=Homo sapiens GN=DNM1L PE=1 SV=2	DNM1L_HUMAN (+7)	82 kDa	3	2	3
954	Ubiquitin domain-containing protein 2 OS=Homo sapiens GN=UBTD2 PE=1 SV=2	UBTD2_HUMAN	26 kDa	4	0	2
955	CFL2b variant 1 OS=Sus scrofa GN=CFL2b PE=2 SV=1	B2CZR7_PIG (+4)	19 kDa	4	0	0
956	High glucose-regulated protein 8 OS=Homo sapiens GN=YTHDF2 PE=2 SV=1	B5BU99_HUMAN (+5)	61 kDa	4	1	2
957	cDNA FLJ77715, highly similar to Homo sapiens cisplatin resistance-associated overexpressed protein(LUC7A), mRNA OS=Homo sapiens PE=2 SV=1	A8K3C5_HUMAN (+6)	51 kDa	5	2	1
958	Glutathione S-transferase Mu 3 OS=Homo sapiens GN=GSTM3 PE=1 SV=3	GSTM3_HUMAN (+2)	27 kDa	6	1	3
959	CADM1 protein (Fragment) OS=Homo sapiens GN=CADM1 PE=2 SV=1	A4FVB5_HUMAN (+2)	46 kDa	2	0	5
960	Low molecular weight phosphotyrosine protein phosphatase OS=Homo sapiens GN=ACP1 PE=1 SV=3	PPAC_HUMAN (+2)	18 kDa	4	0	4
961	Coiled-coil domain-containing protein 8 OS=Homo sapiens GN=CCDC8 PE=1 SV=2	CCDC8_HUMAN	59 kDa	8	2	3
962	Macrophage migration inhibitory factor OS=Homo sapiens GN=MIF PE=1 SV=4	MIF_HUMAN (+2)	12 kDa	3	0	3
963	CDC2L1 protein (Fragment) OS=Homo sapiens GN=CDC2L1 PE=2 SV=1	A4VCI5_HUMAN (+10)	61 kDa	5	2	1
964	14-3-3 protein eta OS=Homo sapiens GN=YWHAH PE=1 SV=4	1433F_HUMAN (+2)	28 kDa	6	0	2
965	cDNA FLJ59571, highly similar to Eukaryotic translation initiation factor 4gamma 2 OS=Homo sapiens PE=2 SV=1	B4DZF2_HUMAN (+6)	110 kDa	7	0	2
966	cDNA, FLJ95058, highly similar to Homo sapiens carnitine palmitoyltransferase 1A (liver) (CPT1A),nuclear gene encoding mitochondrial protein, mRNA OS=Homo sapiens PE=2 SV=1	B2RAQ8_HUMAN (+1)	88 kDa	0	6	4
967	Probable ATP-dependent RNA helicase DDX20 OS=Homo sapiens GN=DDX20 PE=1 SV=2	DDX20_HUMAN (+3)	92 kDa	4	3	4
968	cDNA FLJ58196, highly similar to Zinc finger CCCH domain-containing protein 11A OS=Homo sapiens PE=2 SV=1	B4DLG2_HUMAN (+1)	83 kDa	7	1	4
969	28S ribosomal protein S7, mitochondrial OS=Homo sapiens GN=MRPS7 PE=1 SV=2	RT07_HUMAN	28 kDa	4	3	4
970	Mini-chromosome maintenance complex-binding protein OS=Homo sapiens GN=MCMBP PE=1 SV=2	MCMBP_HUMAN	73 kDa	0	7	6
971	DNA-directed RNA polymerases I and III subunit RPAC1 OS=Homo sapiens GN=POLR1C PE=1 SV=1	RPAC1_HUMAN	39 kDa	3	0	3
972	cDNA FLJ54363, highly similar to ATP-dependent RNA helicase DDX24 (EC 3.6.1.-) OS=Homo sapiens PE=2 SV=1	B4DKV2_HUMAN (+3)	86 kDa	6	3	5
973	Serine/threonine-protein kinase PRP4 homolog OS=Homo sapiens GN=PRPF4B PE=1 SV=3	PRP4B_HUMAN (+9)	117 kDa	3	1	7
974	Septin-2 OS=Homo sapiens GN=SEPT2 PE=1 SV=1	SEPT2_HUMAN (+2)	41 kDa	7	0	5
975	Ribophorin I variant (Fragment) OS=Homo sapiens PE=2 SV=1	Q53EP4_HUMAN (+4)	69 kDa	1	1	5
976	cDNA, FLJ93545, highly similar to Homo sapiens 5-aminoimidazole-4-carboxamide ribonucleotide formyltransferase/IMP cyclohydrolase (ATIC), mRNA OS=Homo sapiens PE=2 SV=1	B2R7P8_HUMAN (+1)	65 kDa	4	0	8
977	cDNA FLJ36348 fis, clone THYMU2007025, highly similar to TRANSKETOLASE (EC 2.2.1.1) OS=Homo sapiens PE=2 SV=1	B3KSI4_HUMAN (+6)	59 kDa	6	0	3
978	Uncharacterized protein OS=Homo sapiens GN=MLLT4 PE=4 SV=1	C9JX92_HUMAN	198 kDa	1	1	9
979	DnaJ (Hsp40) homolog, subfamily C, member 13 OS=Homo sapiens GN=DNAJC13 PE=2 SV=1	A7E2Y5_HUMAN (+1)	254 kDa	1	4	8
980	Ras-related protein Ral-B OS=Homo sapiens GN=RALB PE=1 SV=1	RALB_HUMAN (+6)	23 kDa	7	0	2
981	182 kDa tankyrase-1-binding protein OS=Homo sapiens GN=TNKS1BP1 PE=1 SV=4	TB182_HUMAN	182 kDa	0	6	7
982	Glutamyl aminopeptidase OS=Homo sapiens GN=ENPEP PE=1 SV=3	AMPE_HUMAN (+12)	109 kDa	4	0	5
983	Actin-related protein 2 OS=Homo sapiens GN=ACTR2 PE=1 SV=1	ARP2_HUMAN (+14)	45 kDa	4	0	4
984	Family with sequence similarity 40, member B OS=Homo sapiens GN=FAM40B PE=4 SV=1	A4D1K4_HUMAN (+1)	102 kDa	0	0	12
985	Sarcolemmal membrane-associated protein OS=Homo sapiens GN=SLMAP PE=1 SV=1	SLMAP_HUMAN	95 kDa	0	0	9
986	40S ribosomal protein S30 OS=Homo sapiens GN=FAU PE=1 SV=1	RS30_HUMAN (+41)	7 kDa	2	1	1
987	REX2, RNA exonuclease 2 homolog (S. cerevisiae) OS=Homo sapiens GN=REXO2 PE=2 SV=1	B2R532_HUMAN (+1)	27 kDa	4	2	1
988	CIP29 protein OS=Homo sapiens GN=CIP29 PE=2 SV=1	Q567R9_HUMAN (+2)	17 kDa	3	0	3
989	cDNA FLJ76121, highly similar to Homo sapiens zinc finger CCCH-type, antiviral 1 (ZC3HAV1), transcript variant 1, mRNA OS=Homo sapiens PE=2 SV=1	A8K9U6_HUMAN (+1)	101 kDa	5	3	2
990	cDNA FLJ53396, highly similar to Homo sapiens nuclear protein UKp68 , transcript variant 2, mRNA OS=Homo sapiens PE=2 SV=1	B4DXU8_HUMAN (+6)	61 kDa	4	1	1
991	Stathmin OS=Homo sapiens GN=STMN1 PE=2 SV=1	B5BU83_HUMAN (+10)	17 kDa	3	0	3
992	Zinc finger and BTB domain-containing protein 24 OS=Homo sapiens GN=ZBTB24 PE=1 SV=2	ZBT24_HUMAN	78 kDa	3	2	2
993	PEST proteolytic signal containing nuclear protein, isoform CRA_a OS=Homo sapiens GN=PCNP PE=4 SV=1	D3DN52_HUMAN (+2)	21 kDa	4	2	2
994	RNA-binding protein 8A OS=Homo sapiens GN=RBM8A PE=1 SV=1	RBM8A_HUMAN (+5)	20 kDa	3	0	3
995	DNA primase OS=Homo sapiens PE=2 SV=1	B2RBY4_HUMAN (+2)	50 kDa	2	5	2
996	von hippel-lindau binding protein 1 (Predicted) OS=Oryctolagus cuniculus GN=VBP1 PE=4 SV=1	B7NZR7_RABIT	22 kDa	2	1	4
997	cDNA FLJ10554 fis, clone NT2RP2002385, highly similar to Synaptic glycoprotein SC2 OS=Homo sapiens PE=2 SV=1	B3KM97_HUMAN (+1)	36 kDa	2	2	4
998	26S proteasome non-ATPase regulatory subunit 4 OS=Homo sapiens GN=PSMD4 PE=1 SV=1	PSMD4_HUMAN (+5)	41 kDa	2	1	2
999	RNA methyltransferase-like protein 1 OS=Homo sapiens GN=RNMTL1 PE=1 SV=2	RMTL1_HUMAN	47 kDa	4	2	4
1000	Lysyl-tRNA synthetase OS=Homo sapiens GN=KARS PE=1 SV=3	SYK_HUMAN	68 kDa	3	2	3
1001	Exosome complex exonuclease MTR3 OS=Homo sapiens GN=EXOSC6 PE=1 SV=1	EXOS6_HUMAN	28 kDa	3	4	2
1002	Uncharacterized protein OS=Homo sapiens GN=RANBP1 PE=4 SV=1	C9JXG8_HUMAN (+1)	29 kDa	3	2	3
1003	Actin-related protein 2/3 complex subunit 4 OS=Homo sapiens GN=ARPC4 PE=1 SV=3	ARPC4_HUMAN (+11)	20 kDa	3	3	1
1004	Mps one binder kinase activator-like 1A OS=Homo sapiens GN=MOBKL1A PE=1 SV=3	MOL1A_HUMAN (+19)	25 kDa	2	1	2
1005	Dolichol-phosphate mannosyltransferase OS=Homo sapiens GN=DPM1 PE=1 SV=1	DPM1_HUMAN (+5)	30 kDa	3	3	3
1006	WD repeat-containing protein 5 OS=Homo sapiens GN=WDR5 PE=1 SV=1	WDR5_HUMAN (+30)	37 kDa	5	4	3
1007	WD repeat-containing protein 18 OS=Homo sapiens GN=WDR18 PE=1 SV=2	WDR18_HUMAN	47 kDa	3	0	4
1008	Exosome complex exonuclease RRP4 OS=Homo sapiens GN=EXOSC2 PE=1 SV=2	EXOS2_HUMAN (+1)	33 kDa	4	4	3
1009	Ras-related protein Rap-2a OS=Homo sapiens GN=RAP2A PE=1 SV=1	RAP2A_HUMAN	21 kDa	4	0	1
1010	cDNA, FLJ96850 OS=Homo sapiens PE=2 SV=1	B2RDZ9_HUMAN (+1)	32 kDa	5	1	4
1011	HRB2 variant B OS=Homo sapiens PE=2 SV=1	A0FIK6_HUMAN (+2)	37 kDa	5	1	4
1012	cDNA, FLJ94609 OS=Homo sapiens PE=2 SV=1	B2R9Y2_HUMAN (+3)	66 kDa	3	2	2
1013	Fatty acyl-CoA reductase 1 OS=Homo sapiens GN=FAR1 PE=1 SV=1	FACR1_HUMAN (+3)	59 kDa	2	5	4
1014	Protein transport protein Sec61 subunit beta OS=Homo sapiens GN=SEC61B PE=1 SV=2	SC61B_HUMAN (+5)	10 kDa	3	0	2
1015	Ragulator complex protein PDRO OS=Homo sapiens GN=PDRO PE=1 SV=2	PDRO_HUMAN (+4)	18 kDa	5	0	3
1016	Endoplasmic reticulum resident protein 29 OS=Homo sapiens GN=ERP29 PE=1 SV=4	ERP29_HUMAN	29 kDa	5	0	4
1017	Histone acetyltransferase type B catalytic subunit OS=Homo sapiens GN=HAT1 PE=1 SV=1	HAT1_HUMAN	50 kDa	2	0	4
1018	Aldose reductase OS=Homo sapiens GN=AKR1B1 PE=1 SV=3	ALDR_HUMAN (+2)	36 kDa	3	0	4
1019	Mitochondrial ribosomal protein S18A OS=Homo sapiens PE=2 SV=1	A6XND3_HUMAN (+2)	31 kDa	1	2	0
1020	Uncharacterized protein OS=Homo sapiens GN=C7orf50 PE=4 SV=1	C9JQV0_HUMAN (+1)	22 kDa	4	4	3
1021	Glycyl-tRNA synthetase OS=Homo sapiens GN=GARS PE=1 SV=3	SYG_HUMAN	83 kDa	5	2	3
1022	Adducin 1 (Alpha) OS=Homo sapiens GN=ADD1 PE=4 SV=1	A2A3N8_HUMAN (+4)	73 kDa	5	2	3
1023	MTHFD1L protein OS=Homo sapiens GN=MTHFD1L PE=2 SV=1	B7ZM99_HUMAN (+1)	106 kDa	5	4	2
1024	Cytoskeleton-associated protein 4 OS=Homo sapiens GN=CKAP4 PE=1 SV=2	CKAP4_HUMAN	66 kDa	5	1	6
1025	Tetratricopeptide repeat protein 7B OS=Homo sapiens GN=TTC7B PE=1 SV=3	TTC7B_HUMAN	94 kDa	5	0	2
1026	E3 ubiquitin-protein ligase BRE1A OS=Homo sapiens GN=RNF20 PE=1 SV=2	BRE1A_HUMAN	114 kDa	2	4	5
1027	FARSB protein (Fragment) OS=Homo sapiens GN=FARSB PE=2 SV=2	Q9BR63_HUMAN (+2)	66 kDa	0	3	6
1028	Calreticulin OS=Homo sapiens GN=CALR PE=1 SV=1	CALR_HUMAN (+4)	48 kDa	8	0	2
1029	Ubiquitin carboxyl-terminal hydrolase isozyme L5 OS=Homo sapiens GN=UCHL5 PE=1 SV=3	UCHL5_HUMAN (+8)	38 kDa	0	5	4
1030	Uncharacterized protein OS=Homo sapiens GN=CWC22 PE=4 SV=1	B7WP27_HUMAN (+2)	106 kDa	4	0	0
1031	FARSLA protein OS=Homo sapiens GN=FARSLA PE=2 SV=1	Q6IBR2_HUMAN (+2)	58 kDa	2	1	0
1032	Protein DEK OS=Homo sapiens GN=DEK PE=1 SV=1	DEK_HUMAN	43 kDa	3	1	2
1033	PTPRG protein OS=Homo sapiens GN=PTPRG PE=2 SV=1	B7ZLX5_HUMAN (+2)	159 kDa	3	0	7
1034	1-phosphatidylinositol-4,5-bisphosphate phosphodiesterase delta-3 OS=Homo sapiens GN=PLCD3 PE=1 SV=3	PLCD3_HUMAN	89 kDa	7	0	0
1035	Uncharacterized protein OS=Homo sapiens GN=HERC1 PE=4 SV=1	C9JUT5_HUMAN (+1)	532 kDa	0	6	2
1036	Cingulin OS=Homo sapiens GN=CGN PE=2 SV=1	B9EK46_HUMAN (+1)	137 kDa	5	0	5
1037	Electron transfer flavoprotein subunit alpha, mitochondrial OS=Homo sapiens GN=ETFA PE=1 SV=1	ETFA_HUMAN (+2)	35 kDa	6	0	5
1038	Probable ATP-dependent RNA helicase DDX46 OS=Homo sapiens GN=DDX46 PE=1 SV=2	DDX46_HUMAN (+3)	117 kDa	3	0	5
1039	Aconitase 2, mitochondrial OS=Homo sapiens GN=ACO2 PE=4 SV=1	A2A274_HUMAN (+3)	88 kDa	9	0	1
1040	39S ribosomal protein L53, mitochondrial OS=Homo sapiens GN=MRPL53 PE=1 SV=1	RM53_HUMAN	12 kDa	2	2	2
1041	Uncharacterized protein OS=Homo sapiens GN=GLIPR2 PE=4 SV=1	A8MWQ4_HUMAN (+6)	17 kDa	3	0	2
1042	Alpha-lactalbumin OS=Bos indicus PE=1 SV=1	Q7M3F3_BOSIN (+7)	14 kDa	3	0	4
1043	ADP-ribosylation factor 4 OS=Homo sapiens GN=ARF4 PE=1 SV=3	ARF4_HUMAN (+1)	21 kDa	3	1	2
1044	Trafficking protein particle complex 3, isoform CRA_a OS=Homo sapiens GN=TRAPPC3 PE=4 SV=1	A6NDN0_HUMAN (+6)	15 kDa	2	1	2
1045	cDNA FLJ58902, highly similar to FUS-interacting serine-arginine-rich protein1 OS=Homo sapiens PE=2 SV=1	B4DJP9_HUMAN (+13)	20 kDa	3	0	2
1046	CDW11/WDR57 OS=Homo sapiens GN=WDR57 PE=2 SV=1	A0MNP2_HUMAN (+6)	39 kDa	3	2	2
1047	Transformer-2 protein homolog alpha OS=Homo sapiens GN=TRA2A PE=1 SV=1	TRA2A_HUMAN (+10)	33 kDa	4	0	2
1048	Sarcoplasmic/endoplasmic reticulum calcium ATPase 2 OS=Homo sapiens GN=ATP2A2 PE=1 SV=1	AT2A2_HUMAN (+1)	115 kDa	8	0	2
1049	Uncharacterized protein OS=Homo sapiens GN=RFC3 PE=4 SV=1	A8MX32_HUMAN (+6)	34 kDa	2	2	2
1050	Programmed cell death protein 6 OS=Homo sapiens GN=PDCD6 PE=1 SV=1	PDCD6_HUMAN (+4)	22 kDa	4	0	3
1051	Protein lin-7 homolog C OS=Homo sapiens GN=LIN7C PE=1 SV=1	LIN7C_HUMAN (+11)	22 kDa	4	1	3
1052	Sulfotransferase 1A1 OS=Homo sapiens GN=SULT1A1 PE=1 SV=3	ST1A1_HUMAN (+1)	34 kDa	2	0	3
1053	Ubiquitin carrier protein OS=Capra hircus GN=hip2 PE=2 SV=1	A9LM11_CAPHI (+10)	22 kDa	4	0	3
1054	Mitochondrial ribosomal protein S18B OS=Homo sapiens GN=MRPS18B PE=2 SV=1	B0S7P4_HUMAN (+2)	29 kDa	4	3	2
1055	cDNA FLJ56307, highly similar to Ubiquitin thioesterase protein OTUB1 (EC 3.4.-.-) OS=Homo sapiens PE=2 SV=1	B4DPD5_HUMAN (+5)	35 kDa	4	0	2
1056	cDNA FLJ61039, highly similar to Stomatin-like protein 2 OS=Homo sapiens PE=2 SV=1	B4E1K7_HUMAN (+1)	33 kDa	5	0	4
1057	cDNA, FLJ92803, highly similar to Homo sapiens hydroxysteroid (17-beta) dehydrogenase 4 (HSD17B4), mRNA OS=Homo sapiens PE=2 SV=1	B2R659_HUMAN (+2)	80 kDa	6	0	3
1058	Protein polybromo-1 OS=Homo sapiens GN=PBRM1 PE=1 SV=1	PB1_HUMAN	193 kDa	2	1	5
1059	Cellular retinoic acid-binding protein 2 OS=Homo sapiens GN=CRABP2 PE=1 SV=2	RABP2_HUMAN	16 kDa	4	0	1
1060	Acetyl-CoA carboxylase 1 OS=Homo sapiens GN=ACACA PE=1 SV=2	ACACA_HUMAN (+6)	266 kDa	0	9	1
1061	Cleavage stimulation factor subunit 1 OS=Homo sapiens GN=CSTF1 PE=1 SV=1	CSTF1_HUMAN (+7)	48 kDa	3	1	4
1062	DEAD (Asp-Glu-Ala-Asp) box polypeptide 54, isoform CRA_a OS=Homo sapiens GN=DDX54 PE=3 SV=2	B9ZVP3_HUMAN (+1)	99 kDa	5	1	0
1063	Contactin-1 OS=Homo sapiens GN=CNTN1 PE=1 SV=1	CNTN1_HUMAN	113 kDa	1	0	7
1064	Uncharacterized protein OS=Homo sapiens PE=4 SV=1	A8MV89_HUMAN (+2)	114 kDa	5	0	3
1065	cDNA FLJ55523, highly similar to Transcription initiation factor TFIID subunit 6 OS=Homo sapiens PE=2 SV=1	B4DT11_HUMAN (+3)	77 kDa	7	1	1
1066	Serine/threonine-protein phosphatase 2A 56 kDa regulatory subunit epsilon isoform OS=Homo sapiens GN=PPP2R5E PE=1 SV=1	2A5E_HUMAN (+12)	55 kDa	5	0	5
1067	Lysine-specific histone demethylase 1A OS=Homo sapiens GN=KDM1A PE=1 SV=2	KDM1A_HUMAN (+9)	93 kDa	2	3	5
1068	Ankyrin repeat domain-containing protein 13A OS=Homo sapiens GN=ANKRD13A PE=1 SV=3	AN13A_HUMAN (+2)	68 kDa	0	5	3
1069	Phosphoserine aminotransferase OS=Homo sapiens PE=2 SV=1	B4DHQ3_HUMAN (+1)	45 kDa	3	0	3
1070	Mitochondrial glutamate carrier 1 OS=Homo sapiens GN=SLC25A22 PE=1 SV=1	GHC1_HUMAN	34 kDa	2	3	5
1071	Aldehyde dehydrogenase, mitochondrial OS=Homo sapiens GN=ALDH2 PE=1 SV=2	ALDH2_HUMAN (+4)	56 kDa	6	0	3
1072	tRNA methyltransferase 112 homolog OS=Homo sapiens GN=TRMT112 PE=1 SV=1	TR112_HUMAN	14 kDa	3	3	2
1073	Enhancer of mRNA-decapping protein 4 OS=Homo sapiens GN=EDC4 PE=1 SV=1	EDC4_HUMAN	152 kDa	3	0	6
1074	cDNA, FLJ92973, highly similar to Homo sapiens villin 2 (ezrin) (VIL2), mRNA OS=Homo sapiens PE=2 SV=1	B2R6J2_HUMAN (+3)	69 kDa	3	1	1
1075	cDNA FLJ57815 OS=Homo sapiens PE=2 SV=1	B4DYV2_HUMAN (+1)	104 kDa	6	1	5
1076	Purine nucleoside phosphorylase OS=Homo sapiens GN=PNP PE=1 SV=2	PNPH_HUMAN (+1)	32 kDa	6	0	3
1077	cDNA FLJ77398, highly similar to Homo sapiens UDP-glucose ceramide glucosyltransferase-like 1, transcript variant 2, mRNA OS=Homo sapiens PE=2 SV=1	A8KAK1_HUMAN (+3)	175 kDa	7	0	3
1078	La-related protein 1 OS=Homo sapiens GN=LARP1 PE=1 SV=2	LARP1_HUMAN	124 kDa	1	2	6
1079	Ankyrin-3 OS=Homo sapiens GN=ANK3 PE=1 SV=3	ANK3_HUMAN (+1)	480 kDa	2	0	9
1080	HEAT repeat containing 1 OS=Homo sapiens GN=HEATR1 PE=2 SV=1	B2RWN5_HUMAN	242 kDa	2	1	7
1081	Disks large homolog 1 OS=Homo sapiens GN=DLG1 PE=1 SV=2	DLG1_HUMAN (+5)	100 kDa	4	0	6
1082	Putative ATP-dependent RNA helicase DHX57 OS=Homo sapiens GN=DHX57 PE=1 SV=2	DHX57_HUMAN	156 kDa	5	0	4
1083	Ephrin type-A receptor 2 OS=Homo sapiens GN=EPHA2 PE=1 SV=2	EPHA2_HUMAN (+3)	108 kDa	8	0	3
1084	Phosphoglucomutase-1 OS=Homo sapiens GN=PGM1 PE=1 SV=3	PGM1_HUMAN	61 kDa	5	0	3
1085	E3 ubiquitin-protein ligase UBR2 OS=Homo sapiens GN=UBR2 PE=1 SV=1	UBR2_HUMAN	201 kDa	0	3	7
1086	Zinc finger CCCH domain-containing protein 18 OS=Homo sapiens GN=ZC3H18 PE=1 SV=2	ZCH18_HUMAN (+2)	106 kDa	4	0	2
1087	Asparaginyl-tRNA synthetase, cytoplasmic OS=Homo sapiens GN=NARS PE=1 SV=1	SYNC_HUMAN	63 kDa	2	0	7
1088	Signal-induced proliferation-associated protein 1 OS=Homo sapiens GN=SIPA1 PE=1 SV=1	SIPA1_HUMAN	112 kDa	7	0	2
1089	Pleckstrin homology domain-containing family G member 3 OS=Homo sapiens GN=PLEKHG3 PE=1 SV=1	PKHG3_HUMAN	134 kDa	7	0	2
1090	Reticulocalbin-2 OS=Homo sapiens GN=RCN2 PE=1 SV=1	RCN2_HUMAN	37 kDa	7	0	2
1091	U1 small nuclear ribonucleoprotein A OS=Homo sapiens GN=SNRPA PE=1 SV=3	SNRPA_HUMAN (+6)	31 kDa	2	1	1
1092	Chromobox protein homolog 5 OS=Homo sapiens GN=CBX5 PE=1 SV=1	CBX5_HUMAN (+2)	22 kDa	2	1	2
1093	Lysosomal alpha-glucosidase OS=Homo sapiens GN=GAA PE=1 SV=4	LYAG_HUMAN	105 kDa	5	0	2
1094	Tubulin alpha-1A chain OS=Homo sapiens GN=TUBA1A PE=1 SV=1	TBA1A_HUMAN (+7)	50 kDa	2	2	1
1095	Profilin OS=Homo sapiens PE=2 SV=1	B4DNH1_HUMAN (+3)	21 kDa	3	1	3
1096	Splicing factor, arginine/serine-rich 3 OS=Oncorhynchus mykiss GN=SFRS3 PE=4 SV=1	C1BI68_ONCMY	10 kDa	2	1	2
1097	4F2 cell-surface antigen heavy chain OS=Homo sapiens GN=SLC3A2 PE=1 SV=3	4F2_HUMAN (+3)	68 kDa	3	1	3
1098	Brain acid soluble protein 1 OS=Homo sapiens GN=BASP1 PE=1 SV=2	BASP1_HUMAN	23 kDa	2	0	4
1099	cDNA FLJ60639, highly similar to Mps one binder kinase activator-like 2 OS=Homo sapiens PE=2 SV=1	B4DKJ9_HUMAN (+3)	19 kDa	2	3	1
1100	UPF0366 protein C11orf67 OS=Homo sapiens GN=C11orf67 PE=1 SV=1	CK067_HUMAN	13 kDa	4	0	2
1101	cDNA, FLJ95853, highly similar to Homo sapiens exosome component Rrp46 (RRP46), mRNA OS=Homo sapiens PE=2 SV=1	B2RC50_HUMAN (+3)	25 kDa	4	2	1
1102	rRNA 2'-O-methyltransferase fibrillarin OS=Homo sapiens GN=FBL PE=1 SV=2	FBRL_HUMAN (+5)	34 kDa	3	2	2
1103	cDNA FLJ56582, highly similar to NKG2D ligand 2 OS=Homo sapiens PE=2 SV=1	B4DSS7_HUMAN (+2)	26 kDa	3	0	2
1104	Transcriptional repressor p66-beta OS=Homo sapiens GN=GATAD2B PE=1 SV=1	P66B_HUMAN (+7)	65 kDa	2	2	2
1105	Putative Ig-like domain-containing protein DKFZp686O24166/DKFZp686I21167 OS=Homo sapiens PE=2 SV=1	YK047_HUMAN	51 kDa	6	0	2
1106	Cyclin-dependent kinase 2 OS=Homo sapiens GN=CDK2 PE=1 SV=2	CDK2_HUMAN	34 kDa	4	1	3
1107	Prefoldin subunit 2 OS=Homo sapiens GN=PFDN2 PE=2 SV=1	B1AQP2_HUMAN (+3)	17 kDa	3	1	3
1108	Signal recognition particle 9 kDa protein OS=Homo sapiens GN=SRP9 PE=3 SV=1	A8K0N0_HUMAN (+1)	10 kDa	2	1	1
1109	Carboxymethylenebutenolidase homolog OS=Homo sapiens GN=CMBL PE=1 SV=1	CMBL_HUMAN (+1)	28 kDa	5	2	2
1110	Uncharacterized protein OS=Homo sapiens GN=CYCS PE=3 SV=1	C9JFR7_HUMAN (+6)	11 kDa	3	0	2
1111	cDNA FLJ61181, highly similar to Homo sapiens hydroxysteroid (17-beta) dehydrogenase 12 (HSD17B12), mRNA OS=Homo sapiens PE=2 SV=1	B4DWS6_HUMAN (+2)	34 kDa	3	2	4
1112	Exosome complex exonuclease RRP43 OS=Homo sapiens GN=EXOSC8 PE=1 SV=1	EXOS8_HUMAN	30 kDa	3	1	2
1113	Glutaredoxin-3 OS=Homo sapiens GN=GLRX3 PE=1 SV=2	GLRX3_HUMAN	37 kDa	4	2	3
1114	UPF0488 protein C8orf33 OS=Homo sapiens GN=C8orf33 PE=1 SV=1	CH033_HUMAN	25 kDa	2	1	1
1115	ADP-ribosylation factor 5 OS=Homo sapiens GN=ARF5 PE=2 SV=1	A4D0Z3_HUMAN (+14)	21 kDa	2	0	2
1116	Translocon-associated protein subunit delta OS=Homo sapiens GN=SSR4 PE=1 SV=1	SSRD_HUMAN (+2)	19 kDa	2	0	2
1117	Deoxyuridine 5'-triphosphate nucleotidohydrolase, mitochondrial OS=Homo sapiens GN=DUT PE=1 SV=3	DUT_HUMAN	27 kDa	4	0	2
1118	CRKRS protein OS=Homo sapiens GN=CRKRS PE=2 SV=1	B9EIQ6_HUMAN (+1)	163 kDa	1	1	4
1119	cDNA FLJ58802, highly similar to Muskelin OS=Homo sapiens PE=2 SV=1	B4DG30_HUMAN (+2)	82 kDa	2	2	4
1120	Tropomyosin alpha-4 chain OS=Homo sapiens GN=TPM4 PE=1 SV=3	TPM4_HUMAN (+4)	29 kDa	3	1	4
1121	Cyclin-Y OS=Homo sapiens GN=CCNY PE=1 SV=2	CCNY_HUMAN (+6)	39 kDa	3	0	4
1122	cDNA FLJ53072, highly similar to Calponin-3 OS=Homo sapiens PE=2 SV=1	B4DP09_HUMAN (+3)	31 kDa	2	1	2
1123	Suppression of tumorigenicity 13 (Colon carcinoma) (Hsp70 interacting protein) (Fragment) OS=Homo sapiens GN=ST13 PE=4 SV=1	B1AHN5_HUMAN (+9)	18 kDa	3	1	3
1124	Septin-7 OS=Homo sapiens GN=SEPT7 PE=1 SV=2	SEPT7_HUMAN (+24)	51 kDa	3	1	5
1125	Tubulin alpha-1C chain OS=Homo sapiens GN=TUBA1C PE=1 SV=1	TBA1C_HUMAN	50 kDa	3	2	2
1126	Uncharacterized protein OS=Homo sapiens GN=ARPC3 PE=4 SV=1	C9JZD1_HUMAN (+9)	12 kDa	3	1	0
1127	Activating signal cointegrator 1 complex subunit 3 OS=Homo sapiens GN=ASCC3 PE=1 SV=3	HELC1_HUMAN	251 kDa	4	1	2
1128	cDNA, FLJ94267, highly similar to Homo sapiens glutathione S-transferase omega 1 (GSTO1), mRNA OS=Homo sapiens PE=2 SV=1	B2R983_HUMAN (+1)	28 kDa	4	0	2
1129	Growth factor receptor-bound protein 2 OS=Homo sapiens GN=GRB2 PE=1 SV=1	GRB2_HUMAN (+25)	25 kDa	4	4	2
1130	Angio-associated migratory cell protein OS=Homo sapiens GN=AAMP PE=1 SV=2	AAMP_HUMAN (+9)	47 kDa	2	5	2
1131	cDNA FLJ76436 OS=Homo sapiens PE=2 SV=1	A8K8F0_HUMAN (+6)	33 kDa	4	0	4
1132	ADP-ribosylation factor 6 OS=Homo sapiens GN=ARF6 PE=1 SV=2	ARF6_HUMAN (+44)	20 kDa	3	0	2
1133	Bystin OS=Homo sapiens GN=BYSL PE=1 SV=3	BYST_HUMAN	50 kDa	2	4	4
1134	Pescadillo homolog 1 OS=Homo sapiens GN=PES1 PE=2 SV=1	B2RDF2_HUMAN (+2)	68 kDa	1	3	4
1135	Cytochrome c oxidase subunit 5A, mitochondrial OS=Homo sapiens GN=COX5A PE=1 SV=2	COX5A_HUMAN (+5)	17 kDa	2	0	1
1136	Histone deacetylase complex subunit SAP18 OS=Homo sapiens GN=SAP18 PE=1 SV=1	SAP18_HUMAN (+1)	18 kDa	3	0	1
1137	cDNA FLJ54528, highly similar to Serine/threonine-protein kinase MST4 (EC 2.7.11.1) OS=Homo sapiens PE=2 SV=1	B4E0Y9_HUMAN (+10)	49 kDa	4	1	5
1138	Flap endonuclease 1 OS=Homo sapiens GN=FEN1 PE=1 SV=1	FEN1_HUMAN (+1)	43 kDa	4	0	2
1139	Uncharacterized protein OS=Homo sapiens GN=GAP43 PE=2 SV=1	A8K0Y4_HUMAN (+4)	29 kDa	6	0	2
1140	General transcription factor 3C polypeptide 3 OS=Homo sapiens GN=GTF3C3 PE=1 SV=1	TF3C3_HUMAN (+1)	101 kDa	3	4	2
1141	Pyrroline-5-carboxylate reductase OS=Homo sapiens PE=2 SV=1	B4DVT6_HUMAN (+3)	26 kDa	1	3	1
1142	Valyl-tRNA synthetase (Fragment) OS=Homo sapiens GN=VARS PE=3 SV=1	A2BEY0_HUMAN (+2)	132 kDa	0	3	6
1143	Importin-9 OS=Homo sapiens GN=IPO9 PE=1 SV=3	IPO9_HUMAN (+4)	116 kDa	1	0	5
1144	Insulin receptor substrate 2 OS=Homo sapiens GN=IRS2 PE=1 SV=2	IRS2_HUMAN (+2)	137 kDa	4	0	3
1145	Dedicator of cytokinesis 4 OS=Homo sapiens GN=DOCK4 PE=4 SV=1	A4D0S8_HUMAN (+3)	225 kDa	1	2	3
1146	Pre-mRNA 3'-end-processing factor FIP1 OS=Homo sapiens GN=FIP1L1 PE=1 SV=1	FIP1_HUMAN (+2)	67 kDa	3	3	1
1147	SWI/SNF-related matrix-associated actin-dependent regulator of chromatin c2 isoform b variant (Fragment) OS=Homo sapiens PE=2 SV=1	Q59G16_HUMAN (+3)	127 kDa	4	1	4
1148	Septin-9 OS=Homo sapiens GN=SEPT9 PE=1 SV=2	SEPT9_HUMAN	65 kDa	4	3	5
1149	NF-kappaB repressing factor (Fragment) OS=Homo sapiens GN=NKRF PE=2 SV=1	A2I829_HUMAN (+7)	67 kDa	5	3	3
1150	Replication factor C subunit 4 OS=Homo sapiens GN=RFC4 PE=1 SV=2	RFC4_HUMAN	40 kDa	1	4	3
1151	Endonuclease/exonuclease/phosphatase family domain-containing protein 1 OS=Homo sapiens GN=EEPD1 PE=1 SV=2	EEPD1_HUMAN	62 kDa	2	0	8
1152	Replication factor C 2 isoform 1 (Fragment) OS=Homo sapiens GN=RFC2 PE=2 SV=1	B5BUD2_HUMAN (+1)	39 kDa	2	5	3
1153	Zinc finger protein RFP OS=Homo sapiens GN=TRIM27 PE=1 SV=1	TRI27_HUMAN (+4)	58 kDa	4	4	2
1154	Arginine/proline rich coiled-coil 1, isoform CRA_b OS=Homo sapiens GN=RPRC1 PE=4 SV=1	D3DPS3_HUMAN (+1)	93 kDa	3	2	4
1155	Double-strand break repair protein MRE11A OS=Homo sapiens GN=MRE11A PE=1 SV=3	MRE11_HUMAN (+2)	81 kDa	6	2	2
1156	Peptidyl-prolyl cis-trans isomerase FKBP3 OS=Homo sapiens GN=FKBP3 PE=1 SV=1	FKBP3_HUMAN (+1)	25 kDa	4	0	2
1157	Cleavage and polyadenylation specificity factor subunit 3 OS=Homo sapiens GN=CPSF3 PE=1 SV=1	CPSF3_HUMAN (+5)	77 kDa	2	0	3
1158	Golgin subfamily A member 7 OS=Homo sapiens GN=GOLGA7 PE=1 SV=2	GOGA7_HUMAN (+5)	16 kDa	5	0	1
1159	High mobility group protein B1 OS=Homo sapiens GN=HMGB1 PE=1 SV=3	HMGB1_HUMAN (+28)	25 kDa	6	0	0
1160	Mitochondrial import receptor subunit TOM22 homolog OS=Homo sapiens GN=TOMM22 PE=1 SV=3	TOM22_HUMAN (+8)	16 kDa	2	0	1
1161	Replication factor C subunit 5 OS=Homo sapiens GN=RFC5 PE=1 SV=1	RFC5_HUMAN (+11)	38 kDa	0	5	1
1162	AP-3 complex subunit beta-1 OS=Homo sapiens GN=AP3B1 PE=1 SV=3	AP3B1_HUMAN (+1)	121 kDa	4	1	4
1163	Ribonucleases P/MRP protein subunit POP1 OS=Homo sapiens GN=POP1 PE=1 SV=2	POP1_HUMAN (+1)	115 kDa	4	1	3
1164	cDNA, FLJ94204, highly similar to Homo sapiens mitogen-activated protein kinase 6 (MAPK6), mRNA OS=Homo sapiens PE=2 SV=1	B2R945_HUMAN (+3)	83 kDa	5	2	0
1165	cDNA FLJ51193, highly similar to DNA mismatch repair protein Msh2 OS=Homo sapiens PE=2 SV=1	B4E2Z2_HUMAN (+1)	97 kDa	6	0	3
1166	Pre-mRNA-processing factor 40 homolog A OS=Homo sapiens GN=PRPF40A PE=1 SV=2	PR40A_HUMAN	109 kDa	4	0	4
1167	Rab GDP dissociation inhibitor alpha OS=Homo sapiens GN=GDI1 PE=1 SV=2	GDIA_HUMAN (+1)	51 kDa	6	0	2
1168	MARCKS-related protein OS=Homo sapiens GN=MARCKSL1 PE=1 SV=2	MRP_HUMAN (+7)	20 kDa	1	0	2
1169	Uncharacterized protein OS=Homo sapiens GN=CLDND1 PE=4 SV=1	C9IYX4_HUMAN (+18)	21 kDa	3	0	3
1170	Serine/threonine-protein phosphatase PP1-gamma catalytic subunit OS=Homo sapiens GN=PPP1CC PE=1 SV=1	PP1G_HUMAN (+13)	37 kDa	2	1	2
1171	Casein kinase I isoform epsilon OS=Homo sapiens GN=CSNK1E PE=1 SV=1	KC1E_HUMAN (+10)	47 kDa	3	1	2
1172	Protein phosphatase 1A OS=Homo sapiens GN=PPM1A PE=1 SV=1	PPM1A_HUMAN (+7)	42 kDa	1	0	3
1173	RNA-binding protein with serine-rich domain 1 OS=Homo sapiens GN=RNPS1 PE=1 SV=1	RNPS1_HUMAN (+8)	34 kDa	2	0	2
1174	Polycomb group RING finger protein 6 OS=Homo sapiens GN=PCGF6 PE=1 SV=2	PCGF6_HUMAN (+2)	39 kDa	1	2	2
1175	UPF0424 protein C1orf128 OS=Homo sapiens GN=C1orf128 PE=1 SV=1	CA128_HUMAN (+2)	24 kDa	2	2	2
1176	Chromobox protein homolog 1 OS=Homo sapiens GN=CBX1 PE=1 SV=1	CBX1_HUMAN (+7)	21 kDa	4	1	1
1177	Endoplasmic reticulum resident protein 44 OS=Homo sapiens GN=ERP44 PE=1 SV=1	ERP44_HUMAN	47 kDa	4	1	3
1178	Gamma-glutamylcyclotransferase OS=Homo sapiens GN=GGCT PE=1 SV=1	GGCT_HUMAN	21 kDa	2	0	3
1179	Uncharacterized protein OS=Homo sapiens GN=SRI PE=4 SV=2	A8MTH6_HUMAN (+4)	20 kDa	2	0	3
1180	Translation initiation factor eIF-2B subunit alpha OS=Homo sapiens GN=EIF2B1 PE=1 SV=1	EI2BA_HUMAN (+1)	34 kDa	4	1	2
1181	cDNA, FLJ93412, highly similar to Homo sapiens replication protein A2, 32kDa (RPA2), mRNA OS=Homo sapiens PE=2 SV=1	B2R7E8_HUMAN (+6)	29 kDa	2	1	2
1182	HCG2043275 OS=Homo sapiens GN=EEF1E1 PE=4 SV=2	C9J1V9_HUMAN (+3)	17 kDa	4	1	2
1183	N-acylneuraminate cytidylyltransferase OS=Homo sapiens GN=CMAS PE=1 SV=2	NEUA_HUMAN (+2)	48 kDa	2	2	3
1184	Coatomer subunit zeta-1 OS=Homo sapiens GN=COPZ1 PE=1 SV=1	COPZ1_HUMAN (+6)	20 kDa	4	1	2
1185	Guanine nucleotide-binding protein subunit beta-4 OS=Homo sapiens GN=GNB4 PE=1 SV=3	GBB4_HUMAN (+5)	38 kDa	3	0	3
1186	cDNA FLJ37935 fis, clone CTONG2005290, highly similar to FASCIN OS=Homo sapiens PE=2 SV=1	B3KTA3_HUMAN (+2)	52 kDa	5	1	2
1187	Uncharacterized protein OS=Homo sapiens GN=DDX56 PE=4 SV=1	C9JV95_HUMAN (+2)	57 kDa	3	1	2
1188	5'-AMP-activated protein kinase subunit gamma-1 OS=Homo sapiens GN=PRKAG1 PE=1 SV=1	AAKG1_HUMAN (+8)	38 kDa	0	5	4
1189	Exportin-T OS=Homo sapiens GN=XPOT PE=1 SV=2	XPOT_HUMAN (+4)	110 kDa	4	3	2
1190	Spindlin-3 OS=Homo sapiens GN=SPIN3 PE=2 SV=1	SPIN3_HUMAN	29 kDa	4	1	4
1191	Uncharacterized protein OS=Homo sapiens GN=TBCA PE=4 SV=1	E5RIW3_HUMAN (+3)	10 kDa	4	0	3
1192	B-cell receptor-associated protein 31, isoform CRA_b OS=Homo sapiens GN=BCAP31 PE=2 SV=1	B3KQ79_HUMAN (+4)	35 kDa	3	0	3
1193	28S ribosomal protein S26, mitochondrial OS=Homo sapiens GN=MRPS26 PE=1 SV=1	RT26_HUMAN	24 kDa	2	2	2
1194	Mitochondrial import inner membrane translocase subunit Tim8 B OS=Homo sapiens GN=TIMM8B PE=1 SV=1	TIM8B_HUMAN (+1)	9 kDa	2	1	3
1195	Serine protease HTRA2, mitochondrial OS=Homo sapiens GN=HTRA2 PE=1 SV=2	HTRA2_HUMAN (+1)	49 kDa	0	5	2
1196	Transcription elongation factor B (SIII), polypeptide 2 (18kDa, elongin B), isoform CRA_a OS=Homo sapiens GN=TCEB2 PE=4 SV=1	B7WPD3_HUMAN (+6)	18 kDa	0	0	4
1197	Plakophilin-4 OS=Homo sapiens GN=PKP4 PE=1 SV=2	PKP4_HUMAN (+3)	132 kDa	3	0	2
1198	Aspartate aminotransferase, cytoplasmic OS=Homo sapiens GN=GOT1 PE=1 SV=3	AATC_HUMAN (+2)	46 kDa	3	0	2
1199	Non-specific lipid-transfer protein OS=Homo sapiens GN=SCP2 PE=1 SV=2	NLTP_HUMAN (+5)	59 kDa	5	0	2
1200	Paraneoplastic antigen Ma2 OS=Homo sapiens GN=PNMA2 PE=1 SV=2	PNMA2_HUMAN (+1)	42 kDa	1	2	3
1201	Notchless protein homolog 1 OS=Homo sapiens GN=NLE1 PE=1 SV=4	NLE1_HUMAN (+4)	53 kDa	3	2	3
1202	Eukaryotic translation initiation factor 4H OS=Homo sapiens GN=EIF4H PE=1 SV=5	IF4H_HUMAN (+9)	27 kDa	4	0	1
1203	Putative RNA-binding protein 3 OS=Homo sapiens GN=RBM3 PE=1 SV=1	RBM3_HUMAN	17 kDa	4	0	1
1204	Leucine-rich repeat flightless-interacting protein 1 OS=Homo sapiens GN=LRRFIP1 PE=1 SV=2	LRRF1_HUMAN	89 kDa	4	4	2
1205	Uncharacterized protein OS=Homo sapiens GN=NOC3L PE=4 SV=1	A6NJZ9_HUMAN (+3)	93 kDa	4	1	3
1206	Uncharacterized protein OS=Canis familiaris GN=SEC22B PE=4 SV=1	E2R8Y3_CANFA (+7)	25 kDa	3	0	3
1207	Glucosidase 2 subunit beta OS=Homo sapiens GN=PRKCSH PE=1 SV=2	GLU2B_HUMAN (+3)	59 kDa	4	0	4
1208	Histone H2A OS=Homo sapiens GN=HIST1H2AH PE=2 SV=1	A3KPC7_HUMAN (+22)	14 kDa	3	0	0
1209	GTP-binding protein 1 OS=Homo sapiens GN=GTPBP1 PE=1 SV=3	GTPB1_HUMAN (+7)	72 kDa	4	3	4
1210	Alpha-taxilin OS=Homo sapiens GN=TXLNA PE=1 SV=3	TXLNA_HUMAN	62 kDa	4	3	2
1211	Cytosol aminopeptidase OS=Homo sapiens GN=LAP3 PE=1 SV=3	AMPL_HUMAN	56 kDa	3	0	3
1212	Reticulocalbin-1 OS=Homo sapiens GN=RCN1 PE=1 SV=1	RCN1_HUMAN	39 kDa	5	0	2
1213	Zinc finger CCHC domain-containing protein 8 OS=Homo sapiens GN=ZCCHC8 PE=1 SV=2	ZCHC8_HUMAN	79 kDa	6	2	2
1214	Phosphoribosylformylglycinamidine synthase (FGAR amidotransferase), isoform CRA_b OS=Homo sapiens GN=PFAS PE=2 SV=1	A8K8N7_HUMAN (+3)	145 kDa	1	1	4
1215	HCG2033702, isoform CRA_a OS=Homo sapiens GN=PPAN PE=4 SV=1	A8MV53_HUMAN (+3)	47 kDa	3	2	0
1216	Uncharacterized protein OS=Homo sapiens GN=PDCD10 PE=4 SV=1	C9J5C3_HUMAN (+1)	24 kDa	2	1	5
1217	Membrane-associated progesterone receptor component 1 OS=Homo sapiens GN=PGRMC1 PE=1 SV=3	PGRC1_HUMAN (+2)	22 kDa	4	0	2
1218	Protein Red OS=Homo sapiens GN=IK PE=1 SV=3	RED_HUMAN (+3)	66 kDa	5	1	5
1219	Protein KRI1 homolog OS=Homo sapiens GN=KRI1 PE=1 SV=2	KRI1_HUMAN (+1)	83 kDa	4	1	5
1220	Activator of 90 kDa heat shock protein ATPase homolog 1 OS=Homo sapiens GN=AHSA1 PE=1 SV=1	AHSA1_HUMAN (+3)	38 kDa	2	0	2
1221	Prolyl 3-hydroxylase 1 OS=Homo sapiens GN=LEPRE1 PE=1 SV=2	P3H1_HUMAN	83 kDa	7	0	1
1222	Importin-4 OS=Homo sapiens GN=IPO4 PE=1 SV=2	IPO4_HUMAN (+6)	119 kDa	2	3	0
1223	Uncharacterized protein C17orf85 OS=Homo sapiens GN=C17orf85 PE=1 SV=2	CQ085_HUMAN	71 kDa	6	1	0
1224	ATP-binding cassette sub-family E member 1 OS=Homo sapiens GN=ABCE1 PE=1 SV=1	ABCE1_HUMAN (+8)	67 kDa	2	0	4
1225	Rho GTPase-activating protein 42 OS=Homo sapiens GN=ARHGAP42 PE=1 SV=3	RHG42_HUMAN	99 kDa	2	8	1
1226	Ubiquitin carboxyl-terminal hydrolase OS=Homo sapiens GN=USP24 PE=3 SV=2	B7WPF4_HUMAN (+1)	277 kDa	0	4	4
1227	Extended synaptotagmin-1 OS=Homo sapiens GN=ESYT1 PE=1 SV=1	ESYT1_HUMAN (+2)	123 kDa	4	0	5
1228	General vesicular transport factor p115 OS=Homo sapiens GN=USO1 PE=1 SV=2	USO1_HUMAN	108 kDa	6	0	4
1229	SUMO-activating enzyme subunit 1 OS=Homo sapiens GN=SAE1 PE=1 SV=1	SAE1_HUMAN (+1)	38 kDa	6	0	3
1230	Uncharacterized protein OS=Homo sapiens GN=FUBP1 PE=4 SV=2	A6NL74_HUMAN (+14)	68 kDa	6	0	2
1231	Uncharacterized protein OS=Homo sapiens GN=EEA1 PE=4 SV=1	C9JSL9_HUMAN (+1)	162 kDa	2	0	3
1232	Zinc finger ZZ-type and EF-hand domain-containing protein 1 OS=Homo sapiens GN=ZZEF1 PE=1 SV=6	ZZEF1_HUMAN	331 kDa	0	7	0
1233	ATP-dependent RNA helicase DDX50 OS=Homo sapiens GN=DDX50 PE=1 SV=1	DDX50_HUMAN (+1)	83 kDa	6	0	0
1234	Putative RNA-binding protein Luc7-like 1 OS=Homo sapiens GN=LUC7L PE=1 SV=1	LUC7L_HUMAN (+12)	44 kDa	2	0	1
1235	ADP-ribosylation factor-like protein 2 OS=Homo sapiens GN=ARL2 PE=1 SV=4	ARL2_HUMAN (+5)	21 kDa	3	1	2
1236	40S ribosomal protein S29 OS=Homo sapiens GN=RPS29 PE=1 SV=2	RS29_HUMAN (+13)	7 kDa	2	1	1
1237	CD59 glycoprotein OS=Homo sapiens GN=CD59 PE=1 SV=1	CD59_HUMAN (+1)	14 kDa	3	0	2
1238	Protein yippee-like 5 OS=Homo sapiens GN=YPEL5 PE=2 SV=1	YPEL5_HUMAN (+14)	14 kDa	3	2	2
1239	Tropomyosin 1, alpha OS=Rattus norvegicus GN=Tpm1 PE=2 SV=1	Q6AZ25_RAT	29 kDa	3	2	2
1240	28 kDa heat- and acid-stable phosphoprotein OS=Homo sapiens GN=PDAP1 PE=1 SV=1	HAP28_HUMAN (+5)	21 kDa	3	2	2
1241	Cancer-related nucleoside-triphosphatase OS=Homo sapiens GN=NTPCR PE=1 SV=1	NTPCR_HUMAN (+2)	21 kDa	4	1	1
1242	Kinesin light chain 1 OS=Homo sapiens GN=KLC1 PE=1 SV=2	KLC1_HUMAN (+24)	65 kDa	2	3	2
1243	Protein SET OS=Homo sapiens GN=SET PE=1 SV=3	SET_HUMAN (+24)	33 kDa	3	1	2
1244	Serine/threonine-protein kinase SRPK1 OS=Homo sapiens GN=SRPK1 PE=1 SV=2	SRPK1_HUMAN (+4)	74 kDa	4	1	2
1245	Casein kinase II subunit alpha' OS=Homo sapiens GN=CSNK2A2 PE=1 SV=1	CSK22_HUMAN	41 kDa	4	2	2
1246	Tubulin beta-3 chain OS=Homo sapiens GN=TUBB3 PE=1 SV=2	TBB3_HUMAN (+8)	50 kDa	2	2	2
1247	Nck-associated protein 1 OS=Homo sapiens GN=NCKAP1 PE=1 SV=1	NCKP1_HUMAN (+8)	129 kDa	4	0	2
1248	FAS-associated factor 1 OS=Homo sapiens GN=FAF1 PE=1 SV=2	FAF1_HUMAN (+3)	74 kDa	1	2	3
1249	Coatomer protein complex, subunit beta 2 (Beta prime), isoform CRA_b OS=Homo sapiens GN=COPB2 PE=2 SV=1	B4DZI8_HUMAN (+8)	99 kDa	2	3	1
1250	Allograft inflammatory factor 1-like OS=Homo sapiens GN=AIF1L PE=1 SV=1	AIF1L_HUMAN (+2)	17 kDa	2	0	2
1251	Thioredoxin-related transmembrane protein 1 OS=Homo sapiens GN=TMX1 PE=1 SV=1	TMX1_HUMAN	32 kDa	3	0	3
1252	Galectin-3-binding protein OS=Homo sapiens GN=LGALS3BP PE=1 SV=1	LG3BP_HUMAN (+1)	65 kDa	2	2	2
1253	KIAA1609 protein, isoform CRA_a OS=Homo sapiens GN=KIAA1609 PE=4 SV=1	D3DUL8_HUMAN (+1)	51 kDa	4	0	3
1254	ERO1-like protein alpha OS=Homo sapiens GN=ERO1L PE=1 SV=2	ERO1A_HUMAN	54 kDa	3	2	3
1255	MMS19 nucleotide excision repair protein homolog OS=Homo sapiens GN=MMS19 PE=1 SV=2	MMS19_HUMAN	113 kDa	1	1	2
1256	ATP synthase subunit gamma, mitochondrial OS=Homo sapiens GN=ATP5C1 PE=1 SV=1	ATPG_HUMAN (+4)	33 kDa	6	1	2
1257	Mitogen-activated protein kinase 1 OS=Homo sapiens GN=MAPK1 PE=1 SV=3	MK01_HUMAN (+9)	41 kDa	1	3	4
1258	RNA-binding protein 5 OS=Homo sapiens GN=RBM5 PE=1 SV=2	RBM5_HUMAN (+4)	92 kDa	5	2	1
1259	Zinc finger protein 768 OS=Homo sapiens GN=ZNF768 PE=1 SV=2	ZN768_HUMAN (+1)	60 kDa	1	1	4
1260	Uncharacterized protein OS=Homo sapiens GN=USP39 PE=4 SV=1	B9A018_HUMAN (+2)	62 kDa	3	1	3
1261	Tubulin tyrosine ligase-like family, member 12 OS=Homo sapiens GN=TTLL12 PE=4 SV=1	B1AH89_HUMAN (+1)	74 kDa	4	2	2
1262	N-acetylglucosamine kinase OS=Homo sapiens GN=NAGK PE=2 SV=1	B4DLZ5_HUMAN (+2)	42 kDa	4	3	2
1263	FGFR1 oncogene partner 2 OS=Homo sapiens GN=FGFR1OP2 PE=1 SV=1	FGOP2_HUMAN	29 kDa	0	0	4
1264	Ribosome biogenesis protein WDR12 OS=Homo sapiens GN=WDR12 PE=1 SV=2	WDR12_HUMAN (+4)	48 kDa	4	0	4
1265	Peripheral plasma membrane protein CASK OS=Homo sapiens GN=CASK PE=1 SV=3	CSKP_HUMAN (+9)	105 kDa	4	0	2
1266	ATP-dependent Clp protease ATP-binding subunit clpX-like, mitochondrial OS=Homo sapiens GN=CLPX PE=1 SV=2	CLPX_HUMAN (+7)	69 kDa	3	0	5
1267	Methionine adenosyltransferase 2 subunit beta OS=Homo sapiens GN=MAT2B PE=1 SV=1	MAT2B_HUMAN (+1)	38 kDa	2	3	4
1268	Ubiquitin carboxyl-terminal hydrolase 28 OS=Homo sapiens GN=USP28 PE=1 SV=1	UBP28_HUMAN	122 kDa	4	2	3
1269	HEXA protein (Fragment) OS=Homo sapiens GN=HEXA PE=2 SV=2	Q9BVJ8_HUMAN (+1)	47 kDa	6	0	2
1270	Vacuolar protein sorting-associated protein 26A OS=Homo sapiens GN=VPS26A PE=1 SV=2	VP26A_HUMAN (+6)	38 kDa	2	4	2
1271	Lys-63-specific deubiquitinase BRCC36 OS=Homo sapiens GN=BRCC3 PE=1 SV=2	BRCC3_HUMAN (+1)	36 kDa	1	2	6
1272	3,2-trans-enoyl-CoA isomerase, mitochondrial OS=Homo sapiens GN=DCI PE=1 SV=1	D3D2_HUMAN	33 kDa	2	0	1
1273	Leukemia T cell specific adaptor-related protein 1 mu1 subunit OS=Homo sapiens PE=2 SV=1	Q4TTY5_HUMAN (+12)	50 kDa	2	0	4
1274	Insulin-degrading enzyme OS=Homo sapiens GN=IDE PE=1 SV=4	IDE_HUMAN (+1)	118 kDa	3	1	2
1275	Protein canopy homolog 2 OS=Homo sapiens GN=CNPY2 PE=1 SV=1	CNPY2_HUMAN (+3)	21 kDa	4	0	1
1276	Growth hormone-regulated TBC protein 1 OS=Homo sapiens GN=GRTP1 PE=1 SV=4	GRTP1_HUMAN	39 kDa	4	0	1
1277	DNA-(apurinic or apyrimidinic site) lyase OS=Homo sapiens GN=APEX1 PE=1 SV=2	APEX1_HUMAN (+3)	36 kDa	4	0	3
1278	Abhydrolase domain-containing protein 10, mitochondrial OS=Homo sapiens GN=ABHD10 PE=1 SV=1	ABHDA_HUMAN (+1)	34 kDa	3	4	0
1279	Uncharacterized protein OS=Homo sapiens GN=NUDT5 PE=3 SV=1	A6NFX8_HUMAN (+2)	26 kDa	2	0	3
1280	PDZ and LIM domain protein 1 OS=Homo sapiens GN=PDLIM1 PE=1 SV=4	PDLI1_HUMAN	36 kDa	2	0	3
1281	2',3'-cyclic-nucleotide 3'-phosphodiesterase OS=Homo sapiens GN=CNP PE=1 SV=2	CN37_HUMAN	48 kDa	3	0	4
1282	Cytoplasmic dynein 1 light intermediate chain 1 OS=Homo sapiens GN=DYNC1LI1 PE=1 SV=3	DC1L1_HUMAN	57 kDa	3	1	3
1283	Splicing factor 4 OS=Homo sapiens GN=SF4 PE=2 SV=1	A5PLN4_HUMAN (+1)	73 kDa	5	3	1
1284	Protein KIAA0664 OS=Homo sapiens GN=KIAA0664 PE=1 SV=2	K0664_HUMAN (+1)	147 kDa	1	1	4
1285	SUMO-activating enzyme subunit 2 OS=Homo sapiens GN=UBA2 PE=1 SV=2	SAE2_HUMAN (+2)	71 kDa	5	0	1
1286	Uncharacterized protein OS=Homo sapiens GN=MYO6 PE=4 SV=1	E7EW20_HUMAN	149 kDa	0	7	1
1287	Serine/threonine-protein phosphatase 6 regulatory subunit 1 OS=Homo sapiens GN=PPP6R1 PE=1 SV=5	PP6R1_HUMAN	97 kDa	1	5	1
1288	Calpain-2 catalytic subunit OS=Homo sapiens GN=CAPN2 PE=1 SV=6	CAN2_HUMAN (+4)	80 kDa	0	3	3
1289	Cytoplasmic FMR1-interacting protein 1 OS=Homo sapiens GN=CYFIP1 PE=1 SV=1	CYFP1_HUMAN (+5)	145 kDa	0	1	6
1290	Thyroid receptor-interacting protein 13 OS=Homo sapiens GN=TRIP13 PE=1 SV=2	TRP13_HUMAN	49 kDa	5	0	4
1291	Nuclear pore complex protein Nup93 OS=Homo sapiens GN=NUP93 PE=1 SV=2	NUP93_HUMAN (+2)	93 kDa	6	0	0
1292	Membrane-associated guanylate kinase, WW and PDZ domain-containing protein 1 OS=Homo sapiens GN=MAGI1 PE=1 SV=3	MAGI1_HUMAN (+1)	165 kDa	4	0	3
1293	Protein transport protein Sec24C OS=Homo sapiens GN=SEC24C PE=1 SV=3	SC24C_HUMAN (+1)	118 kDa	5	0	3
1294	Drebrin-like protein OS=Homo sapiens GN=DBNL PE=1 SV=1	DBNL_HUMAN	48 kDa	6	3	0
1295	WD repeat-containing protein 33 OS=Homo sapiens GN=WDR33 PE=1 SV=2	WDR33_HUMAN	146 kDa	5	0	2
1296	Inositol-3-phosphate synthase 1 OS=Homo sapiens GN=ISYNA1 PE=1 SV=1	INO1_HUMAN (+1)	61 kDa	3	0	2
1297	Glutathione synthetase OS=Homo sapiens GN=GSS PE=1 SV=1	GSHB_HUMAN (+1)	52 kDa	5	0	2
1298	DIS3 OS=Homo sapiens PE=2 SV=1	A8QI98_HUMAN (+1)	109 kDa	8	0	2
1299	Phosphorylase OS=Homo sapiens PE=2 SV=1	B2R825_HUMAN (+1)	97 kDa	7	0	1
1300	Isoleucyl-tRNA synthetase, mitochondrial OS=Homo sapiens GN=IARS2 PE=1 SV=2	SYIM_HUMAN (+1)	114 kDa	6	0	1
1301	Polyadenylate-binding protein 2 OS=Homo sapiens GN=PABPN1 PE=1 SV=3	PABP2_HUMAN (+5)	33 kDa	2	0	2
1302	Transmembrane protein 109 OS=Homo sapiens GN=TMEM109 PE=1 SV=1	TM109_HUMAN (+1)	26 kDa	2	0	2
1303	Nuclear cap-binding protein subunit 2 OS=Homo sapiens GN=NCBP2 PE=1 SV=1	NCBP2_HUMAN (+3)	18 kDa	3	0	1
1304	Destrin (Actin depolymerizing factor), isoform CRA_a OS=Homo sapiens GN=DSTN PE=2 SV=1	B4DYA6_HUMAN (+7)	17 kDa	1	1	3
1305	GTP-binding protein SAR1b OS=Homo sapiens GN=SAR1B PE=1 SV=1	SAR1B_HUMAN (+16)	22 kDa	2	1	1
1306	Platelet-activating factor acetylhydrolase IB subunit gamma OS=Homo sapiens GN=PAFAH1B3 PE=1 SV=1	PA1B3_HUMAN	26 kDa	3	1	1
1307	RNA-binding protein PNO1 OS=Homo sapiens GN=PNO1 PE=1 SV=1	PNO1_HUMAN (+1)	28 kDa	3	1	2
1308	Homer protein homolog 1 OS=Homo sapiens GN=HOMER1 PE=1 SV=2	HOME1_HUMAN (+3)	40 kDa	3	1	3
1309	NADH dehydrogenase [ubiquinone] iron-sulfur protein 3, mitochondrial OS=Homo sapiens GN=NDUFS3 PE=1 SV=1	NDUS3_HUMAN (+3)	30 kDa	4	2	2
1310	Trinucleotide repeat containing 6B (Fragment) OS=Homo sapiens GN=TNRC6B PE=4 SV=1	B7ZB91_HUMAN	81 kDa	2	2	2
1311	Ubiquitin-conjugating enzyme E2 variant 1 OS=Homo sapiens GN=UBE2V1 PE=1 SV=2	UB2V1_HUMAN (+6)	16 kDa	3	0	3
1312	Peptidase M20 domain-containing protein 2 OS=Homo sapiens GN=PM20D2 PE=1 SV=2	P20D2_HUMAN	48 kDa	2	1	3
1313	DNA-directed RNA polymerase I subunit RPA49 OS=Homo sapiens GN=POLR1E PE=1 SV=2	RPA49_HUMAN	54 kDa	2	1	2
1314	Ras-related protein Rab-21 OS=Homo sapiens GN=RAB21 PE=1 SV=3	RAB21_HUMAN (+7)	24 kDa	4	1	1
1315	Spindle and kinetochore-associated protein 1 OS=Homo sapiens GN=SKA1 PE=1 SV=1	SKA1_HUMAN	29 kDa	3	1	1
1316	Methyl-CpG-binding domain protein 3 OS=Homo sapiens GN=MBD3 PE=1 SV=1	MBD3_HUMAN (+1)	33 kDa	4	1	1
1317	Periodic tryptophan protein 2 homolog OS=Homo sapiens GN=PWP2 PE=1 SV=2	PWP2_HUMAN	102 kDa	3	0	3
1318	Ubiquitin-associated protein 2-like OS=Homo sapiens GN=UBAP2L PE=1 SV=2	UBP2L_HUMAN (+10)	115 kDa	2	0	3
1319	Rho guanine nucleotide exchange factor 2 OS=Homo sapiens GN=ARHGEF2 PE=1 SV=4	ARHG2_HUMAN (+2)	112 kDa	1	3	3
1320	Thymidylate synthase OS=Homo sapiens PE=2 SV=1	A8K9A5_HUMAN (+4)	36 kDa	2	1	4
1321	Exportin-5 OS=Homo sapiens GN=XPO5 PE=1 SV=1	XPO5_HUMAN (+2)	136 kDa	4	1	1
1322	Ras-related protein Rab-6A OS=Homo sapiens GN=RAB6A PE=1 SV=3	RAB6A_HUMAN (+7)	24 kDa	3	0	2
1323	Dihydrofolate reductase OS=Homo sapiens GN=DYR PE=2 SV=1	B0YJ76_HUMAN (+1)	21 kDa	2	0	2
1324	Gem-associated protein 6 OS=Homo sapiens GN=GEMIN6 PE=1 SV=1	GEMI6_HUMAN	19 kDa	4	2	2
1325	DCN1-like protein 5 OS=Homo sapiens GN=DCUN1D5 PE=1 SV=1	DCNL5_HUMAN (+3)	28 kDa	4	1	2
1326	Exosomal core protein CSL4 OS=Homo sapiens GN=RP11-452K12.9 PE=4 SV=1	B1AMU7_HUMAN (+1)	17 kDa	3	1	1
1327	Ubiquitin-conjugating enzyme E2 S OS=Homo sapiens GN=UBE2S PE=1 SV=2	UBE2S_HUMAN (+5)	24 kDa	2	3	1
1328	Ribosomal RNA processing protein 1 homolog A OS=Homo sapiens GN=RRP1 PE=1 SV=1	RRP1_HUMAN (+3)	53 kDa	2	1	2
1329	Transcriptional activator protein Pur-beta OS=Homo sapiens GN=PURB PE=1 SV=3	PURB_HUMAN	33 kDa	1	1	2
1330	Topoisomerase (DNA) I OS=Homo sapiens GN=TOP1 PE=2 SV=1	B9EG90_HUMAN (+2)	91 kDa	3	1	2
1331	MAP kinase-activated protein kinase 5 OS=Homo sapiens GN=MAPKAPK5 PE=1 SV=2	MAPK5_HUMAN (+2)	54 kDa	1	2	1
1332	Uncharacterized protein OS=Homo sapiens GN=GSPT1 PE=4 SV=1	E7EQZ3_HUMAN (+3)	69 kDa	2	1	3
1333	Enoyl-CoA hydratase, mitochondrial OS=Pongo abelii GN=ECHS1 PE=2 SV=1	ECHM_PONAB	31 kDa	4	0	1
1334	Signal recognition particle receptor beta subunit OS=Homo sapiens GN=SRPRB PE=2 SV=1	Q549N5_HUMAN (+1)	30 kDa	3	1	2
1335	UPF0556 protein C19orf10 OS=Homo sapiens GN=C19orf10 PE=1 SV=1	CS010_HUMAN	19 kDa	3	0	2
1336	Phospholipase D3 OS=Homo sapiens GN=PLD3 PE=1 SV=1	PLD3_HUMAN (+2)	55 kDa	1	0	3
1337	Paraspeckle component 1 OS=Homo sapiens GN=PSPC1 PE=1 SV=1	PSPC1_HUMAN (+5)	59 kDa	1	2	2
1338	Uncharacterized protein OS=Homo sapiens GN=GAR1 PE=4 SV=1	D6RCL8_HUMAN (+1)	19 kDa	5	1	2
1339	Uncharacterized protein OS=Homo sapiens GN=NUP160 PE=4 SV=1	C9JIP0_HUMAN (+1)	149 kDa	0	0	5
1340	Protein LAS1 homolog OS=Homo sapiens GN=LAS1L PE=1 SV=2	LAS1L_HUMAN	83 kDa	4	0	2
1341	MAGUK p55 subfamily member 5 OS=Homo sapiens GN=MPP5 PE=1 SV=3	MPP5_HUMAN (+3)	77 kDa	5	0	3
1342	Tropomodulin 1 OS=Homo sapiens GN=TMOD1 PE=2 SV=1	Q5T7W3_HUMAN (+1)	26 kDa	5	0	4
1343	Endothelial protein C receptor OS=Homo sapiens GN=PROCR PE=1 SV=1	EPCR_HUMAN	27 kDa	4	0	2
1344	Protein phosphatase methylesterase 1 OS=Homo sapiens GN=PPME1 PE=1 SV=3	PPME1_HUMAN (+1)	42 kDa	3	0	3
1345	ATP synthase subunit b, mitochondrial OS=Homo sapiens GN=ATP5F1 PE=1 SV=2	AT5F1_HUMAN (+4)	29 kDa	4	2	2
1346	Serine/threonine-protein kinase SRPK2 OS=Homo sapiens GN=SRPK2 PE=1 SV=3	SRPK2_HUMAN (+7)	78 kDa	2	3	2
1347	Exocyst complex component 4 OS=Homo sapiens GN=EXOC4 PE=1 SV=1	EXOC4_HUMAN (+1)	111 kDa	4	2	2
1348	Aryl hydrocarbon receptor interacting protein OS=Homo sapiens GN=AIP PE=4 SV=1	B7SBB1_HUMAN	38 kDa	0	2	2
1349	28S ribosomal protein S15, mitochondrial OS=Homo sapiens GN=MRPS15 PE=1 SV=1	RT15_HUMAN	30 kDa	2	2	1
1350	Centromere/kinetochore protein zw10 homolog OS=Homo sapiens GN=ZW10 PE=1 SV=3	ZW10_HUMAN (+1)	89 kDa	4	2	2
1351	Gamma-adducin OS=Homo sapiens GN=ADD3 PE=1 SV=1	ADDG_HUMAN (+8)	79 kDa	3	0	2
1352	39S ribosomal protein L23, mitochondrial OS=Homo sapiens GN=MRPL23 PE=1 SV=1	RM23_HUMAN (+1)	18 kDa	4	0	1
1353	Tryptophanyl-tRNA synthetase, mitochondrial OS=Homo sapiens GN=WARS2 PE=1 SV=1	SYWM_HUMAN (+2)	40 kDa	1	5	2
1354	NADH-ubiquinone oxidoreductase 75 kDa subunit OS=Homo sapiens GN=NDUFS1 PE=2 SV=1	B4DJA0_HUMAN (+8)	81 kDa	4	2	1
1355	Nucleolar protein 14 OS=Homo sapiens GN=NOP14 PE=1 SV=3	NOP14_HUMAN (+1)	98 kDa	4	1	2
1356	Ketosamine-3-kinase OS=Homo sapiens GN=FN3KRP PE=1 SV=2	KT3K_HUMAN (+2)	34 kDa	2	2	1
1357	Proteasome activator complex subunit 1 OS=Homo sapiens GN=PSME1 PE=1 SV=1	PSME1_HUMAN (+8)	29 kDa	4	1	3
1358	Serum albumin OS=Homo sapiens GN=ALB PE=1 SV=2	ALBU_HUMAN (+3)	69 kDa	0	1	6
1359	MYH14 variant protein OS=Homo sapiens PE=2 SV=1	B0I1S2_HUMAN (+1)	232 kDa	1	3	2
1360	NADH dehydrogenase [ubiquinone] iron-sulfur protein 2, mitochondrial OS=Homo sapiens GN=NDUFS2 PE=1 SV=2	NDUS2_HUMAN (+5)	53 kDa	3	0	4
1361	NADH-cytochrome b5 reductase 3 OS=Homo sapiens GN=CYB5R3 PE=1 SV=3	NB5R3_HUMAN (+1)	34 kDa	5	0	2
1362	Uncharacterized protein OS=Homo sapiens GN=LSR PE=4 SV=1	A6NDW3_HUMAN (+3)	64 kDa	4	0	4
1363	Synaptic vesicle membrane protein VAT-1 homolog OS=Homo sapiens GN=VAT1 PE=1 SV=2	VAT1_HUMAN (+2)	42 kDa	5	0	3
1364	TBL3 protein (Fragment) OS=Homo sapiens GN=TBL3 PE=2 SV=1	A0JLS5_HUMAN (+1)	63 kDa	5	0	1
1365	Glutathion reductase delta8 alternative splicing variant OS=Homo sapiens GN=GSR PE=2 SV=1	C8KIL8_HUMAN (+3)	53 kDa	3	0	3
1366	Ubiquitin carboxyl-terminal hydrolase 10 OS=Homo sapiens GN=USP10 PE=1 SV=2	UBP10_HUMAN	87 kDa	5	0	1
1367	SAFB protein OS=Homo sapiens GN=SAFB PE=2 SV=1	A0AV56_HUMAN (+6)	103 kDa	1	0	6
1368	Uncharacterized protein OS=Homo sapiens GN=GTF3C2 PE=4 SV=1	C9JZK5_HUMAN (+2)	58 kDa	1	2	4
1369	Plastin 3 (T isoform) OS=Homo sapiens GN=PLS3 PE=2 SV=1	A8K579_HUMAN (+19)	71 kDa	2	0	4
1370	Cleavage and polyadenylation specificity factor subunit 2 OS=Homo sapiens GN=CPSF2 PE=1 SV=2	CPSF2_HUMAN (+6)	88 kDa	3	0	3
1371	Dimethyladenosine transferase 1, mitochondrial OS=Homo sapiens GN=TFB1M PE=1 SV=1	TFB1M_HUMAN (+2)	40 kDa	0	2	1
1372	Developmentally-regulated GTP-binding protein 1 OS=Homo sapiens GN=DRG1 PE=1 SV=1	DRG1_HUMAN (+16)	41 kDa	4	0	4
1373	Mitochondrial-processing peptidase subunit alpha OS=Homo sapiens GN=PMPCA PE=1 SV=2	MPPA_HUMAN (+2)	58 kDa	3	0	3
1374	Ras-related protein Rab-2A OS=Homo sapiens GN=RAB2A PE=1 SV=1	RAB2A_HUMAN (+11)	24 kDa	5	0	3
1375	KIF7 protein OS=Homo sapiens GN=KIF7 PE=2 SV=1	B7ZKY4_HUMAN (+1)	95 kDa	0	2	5
1376	Terminal uridylyltransferase 7 OS=Homo sapiens GN=ZCCHC6 PE=1 SV=1	TUT7_HUMAN	171 kDa	1	0	5
1377	Proline-, glutamic acid- and leucine-rich protein 1 OS=Homo sapiens GN=PELP1 PE=1 SV=2	PELP1_HUMAN (+3)	120 kDa	3	0	2
1378	Signal recognition particle 54 kDa protein OS=Homo sapiens GN=SRP54 PE=1 SV=1	SRP54_HUMAN (+10)	56 kDa	1	0	6
1379	Serine/arginine-rich splicing factor 4 OS=Homo sapiens GN=SRSF4 PE=1 SV=2	SRSF4_HUMAN (+8)	57 kDa	3	0	2
1380	RB1-inducible coiled-coil protein 1 OS=Homo sapiens GN=RB1CC1 PE=1 SV=3	RBCC1_HUMAN	183 kDa	1	0	4
1381	DNA polymerase delta catalytic subunit OS=Homo sapiens GN=POLD1 PE=1 SV=2	DPOD1_HUMAN (+2)	124 kDa	0	0	5
1382	RNA-binding protein 6 OS=Homo sapiens GN=RBM6 PE=1 SV=5	RBM6_HUMAN (+1)	129 kDa	0	0	5
1383	Endoribonuclease Dicer OS=Homo sapiens GN=DICER1 PE=1 SV=3	DICER_HUMAN	219 kDa	0	0	8
1384	Myotubularin-related protein 5 OS=Homo sapiens GN=SBF1 PE=1 SV=3	MTMR5_HUMAN	208 kDa	0	0	6
1385	Cystatin-B OS=Homo sapiens GN=CSTB PE=1 SV=2	CYTB_HUMAN (+4)	11 kDa	2	1	1
1386	Protein SCO2 homolog, mitochondrial OS=Homo sapiens GN=SCO2 PE=1 SV=3	SCO2_HUMAN	30 kDa	2	2	1
1387	Thyroid transcription factor 1-associated protein 26 OS=Homo sapiens GN=CCDC59 PE=1 SV=2	TAP26_HUMAN	29 kDa	2	1	2
1388	Cancer/testis antigen family 45 member A2 OS=Homo sapiens GN=CT45A2 PE=2 SV=2	CT452_HUMAN (+2)	21 kDa	1	1	2
1389	RNA binding motif protein 12 (Predicted) OS=Callicebus moloch GN=RBM12 PE=4 SV=1	B1MTM6_CALMO	156 kDa	4	0	3
1390	Protein argonaute-2 OS=Homo sapiens GN=EIF2C2 PE=1 SV=3	AGO2_HUMAN (+12)	97 kDa	2	1	2
1391	Signal peptidase complex catalytic subunit SEC11A OS=Homo sapiens GN=SEC11A PE=1 SV=1	SC11A_HUMAN (+38)	21 kDa	1	0	2
1392	Dynactin subunit 3 OS=Homo sapiens GN=DCTN3 PE=1 SV=1	DCTN3_HUMAN	21 kDa	3	0	1
1393	RING finger protein 11 OS=Homo sapiens GN=RNF11 PE=1 SV=1	RNF11_HUMAN (+8)	17 kDa	3	0	1
1394	Galectin-1 OS=Homo sapiens GN=LGALS1 PE=1 SV=2	LEG1_HUMAN (+6)	15 kDa	2	0	3
1395	Caveolin-1 OS=Homo sapiens GN=CAV1 PE=1 SV=4	CAV1_HUMAN (+11)	20 kDa	5	0	2
1396	Vesicle-associated membrane protein-associated protein B/C OS=Homo sapiens GN=VAPB PE=1 SV=3	VAPB_HUMAN (+1)	27 kDa	3	0	2
1397	Serine/threonine-protein phosphatase 4 catalytic subunit OS=Homo sapiens GN=PPP4C PE=1 SV=1	PP4C_HUMAN (+9)	35 kDa	1	0	2
1398	DNA-directed RNA polymerase II subunit RPB3 OS=Homo sapiens GN=POLR2C PE=1 SV=2	RPB3_HUMAN (+4)	31 kDa	1	2	1
1399	Membrane-associated DHHC5 zinc finger protein OS=Homo sapiens GN=ZDHHC5 PE=2 SV=1	Q2TGF0_HUMAN (+3)	78 kDa	3	0	1
1400	Breast carcinoma amplified sequence 2 OS=Homo sapiens GN=BCAS2 PE=2 SV=1	B2R7W3_HUMAN (+4)	26 kDa	3	2	1
1401	Transmembrane emp24 domain-containing protein 10 OS=Homo sapiens GN=TMED10 PE=1 SV=2	TMEDA_HUMAN (+6)	25 kDa	2	0	1
1402	Small VCP/p97-interacting protein OS=Homo sapiens GN=SVIP PE=2 SV=1	SVIP_HUMAN (+1)	8 kDa	2	0	1
1403	Syntaxin-7 OS=Homo sapiens GN=STX7 PE=1 SV=4	STX7_HUMAN (+1)	30 kDa	2	0	2
1404	Phosphatidylinositol transfer protein beta isoform OS=Homo sapiens GN=PITPNB PE=1 SV=2	PIPNB_HUMAN (+10)	32 kDa	2	0	2
1405	Protein transport protein Sec23A OS=Homo sapiens GN=SEC23A PE=1 SV=2	SC23A_HUMAN (+10)	86 kDa	4	1	1
1406	NADH dehydrogenase [ubiquinone] 1 alpha subcomplex subunit 4 OS=Homo sapiens GN=NDUFA4 PE=1 SV=1	NDUA4_HUMAN (+3)	9 kDa	2	1	1
1407	Copine-8 OS=Homo sapiens GN=CPNE8 PE=1 SV=2	CPNE8_HUMAN (+6)	63 kDa	3	0	2
1408	Nucleoside diphosphate kinase 3 OS=Homo sapiens GN=NME3 PE=1 SV=2	NDK3_HUMAN (+1)	19 kDa	1	0	3
1409	Mitochondrial inner membrane protein OXA1L OS=Homo sapiens GN=OXA1L PE=1 SV=3	OXA1L_HUMAN (+1)	49 kDa	1	2	1
1410	COP9 signalosome complex subunit 4 OS=Homo sapiens GN=COPS4 PE=1 SV=1	CSN4_HUMAN (+16)	46 kDa	2	0	2
1411	Adenylosuccinate lyase OS=Homo sapiens GN=ADSL PE=1 SV=2	PUR8_HUMAN (+1)	55 kDa	2	2	1
1412	Zyxin OS=Homo sapiens GN=ZYX PE=1 SV=1	ZYX_HUMAN (+6)	61 kDa	3	2	2
1413	Breast cancer type 2 susceptibility protein OS=Homo sapiens GN=BRCA2 PE=1 SV=2	BRCA2_HUMAN	384 kDa	3	1	1
1414	Voltage-dependent anion-selective channel protein 3 OS=Homo sapiens GN=VDAC3 PE=1 SV=1	VDAC3_HUMAN (+6)	31 kDa	3	0	3
1415	Protein flightless-1 homolog OS=Homo sapiens GN=FLII PE=1 SV=2	FLII_HUMAN (+1)	145 kDa	1	1	3
1416	Hydroxysteroid dehydrogenase-like protein 2 OS=Homo sapiens GN=HSDL2 PE=1 SV=1	HSDL2_HUMAN (+1)	45 kDa	3	0	2
1417	Dynein light chain 1, cytoplasmic OS=Homo sapiens GN=DYNLL1 PE=1 SV=1	DYL1_HUMAN (+14)	10 kDa	2	2	0
1418	DnaJ homolog subfamily B member 11 OS=Homo sapiens GN=DNAJB11 PE=1 SV=1	DJB11_HUMAN (+5)	41 kDa	2	0	2
1419	Aminoacyl tRNA synthase complex-interacting multifunctional protein 1 OS=Homo sapiens GN=AIMP1 PE=1 SV=2	AIMP1_HUMAN (+1)	34 kDa	2	4	2
1420	N(2),N(2)-dimethylguanosine tRNA methyltransferase OS=Homo sapiens GN=TRMT1 PE=1 SV=1	TRM1_HUMAN (+1)	72 kDa	3	1	3
1421	Uncharacterized protein OS=Homo sapiens GN=UBA3 PE=2 SV=1	A6NLB5_HUMAN (+12)	50 kDa	3	1	2
1422	Adenylosuccinate synthetase OS=Homo sapiens PE=2 SV=1	B4E1L0_HUMAN (+1)	48 kDa	3	0	2
1423	Creatine kinase U-type, mitochondrial OS=Homo sapiens GN=CKMT1A PE=1 SV=1	KCRU_HUMAN (+2)	47 kDa	2	1	2
1424	Tyrosine-protein kinase Fyn OS=Homo sapiens GN=FYN PE=1 SV=3	FYN_HUMAN (+13)	61 kDa	2	0	2
1425	Transducin-like enhancer protein 3 OS=Homo sapiens GN=TLE3 PE=1 SV=2	TLE3_HUMAN (+12)	83 kDa	4	1	1
1426	Fragile X mental retardation syndrome-related protein 2 OS=Homo sapiens GN=FXR2 PE=1 SV=2	FXR2_HUMAN	74 kDa	5	0	1
1427	Protocadherin-17 OS=Homo sapiens GN=PCDH17 PE=2 SV=2	PCD17_HUMAN (+4)	126 kDa	2	0	4
1428	Mitogen-activated protein-binding protein-interacting protein OS=Homo sapiens GN=ROBLD3 PE=1 SV=1	MAPIP_HUMAN (+2)	14 kDa	3	0	1
1429	Uncharacterized protein OS=Homo sapiens GN=CCNK PE=3 SV=1	A8MZK4_HUMAN (+3)	42 kDa	2	1	1
1430	RNA-binding protein 25 OS=Homo sapiens GN=RBM25 PE=1 SV=3	RBM25_HUMAN (+3)	100 kDa	1	0	3
1431	Uncharacterized protein OS=Homo sapiens GN=MRPS34 PE=4 SV=2	C9JJ19_HUMAN (+1)	26 kDa	3	3	1
1432	Core histone macro-H2A.1 OS=Homo sapiens GN=H2AFY PE=1 SV=4	H2AY_HUMAN (+7)	40 kDa	3	0	2
1433	DDB1- and CUL4-associated factor 7 OS=Homo sapiens GN=DCAF7 PE=1 SV=1	DCAF7_HUMAN (+13)	39 kDa	2	2	4
1434	Polymerase delta-interacting protein 2 OS=Homo sapiens GN=POLDIP2 PE=1 SV=1	PDIP2_HUMAN (+7)	42 kDa	2	4	2
1435	Ras-related protein Rab-18 OS=Homo sapiens GN=RAB18 PE=1 SV=1	RAB18_HUMAN (+6)	23 kDa	4	2	2
1436	Membrane protein, palmitoylated 6 (MAGUK p55 subfamily member 6), isoform CRA_a OS=Homo sapiens GN=MPP6 PE=4 SV=1	B8ZZG1_HUMAN (+6)	49 kDa	0	0	3
1437	Cyclin-dependent kinase inhibitor 2A, isoforms 1/2/3 OS=Homo sapiens GN=CDKN2A PE=1 SV=2	CD2A1_HUMAN	17 kDa	2	0	3
1438	Spermidine synthase OS=Homo sapiens GN=SRM PE=1 SV=1	SPEE_HUMAN	34 kDa	4	1	2
1439	U1 small nuclear ribonucleoprotein C OS=Homo sapiens GN=SNRPC PE=2 SV=1	Q5TAL3_HUMAN (+18)	20 kDa	3	0	1
1440	Alpha-soluble NSF attachment protein OS=Homo sapiens GN=NAPA PE=1 SV=3	SNAA_HUMAN (+1)	33 kDa	4	0	2
1441	Uncharacterized protein OS=Homo sapiens GN=FAM126A PE=4 SV=1	B8ZZJ1_HUMAN (+1)	47 kDa	4	0	2
1442	Poly(U)-binding-splicing factor PUF60 OS=Homo sapiens GN=PUF60 PE=1 SV=1	PUF60_HUMAN (+7)	60 kDa	4	1	2
1443	Uncharacterized protein OS=Homo sapiens GN=RNF213 PE=4 SV=1	D6RI12_HUMAN	591 kDa	1	3	1
1444	U2 small nuclear RNA auxiliary factor 2 isoform b OS=Homo sapiens GN=U2AF2 PE=2 SV=1	B5BU25_HUMAN (+10)	53 kDa	3	0	1
1445	Cytochrome b-c1 complex subunit 2, mitochondrial OS=Homo sapiens GN=UQCRC2 PE=1 SV=3	QCR2_HUMAN	48 kDa	3	0	2
1446	Cathepsin D OS=Homo sapiens GN=CTSD PE=1 SV=1	CATD_HUMAN (+1)	45 kDa	3	0	3
1447	GTP-binding protein 10 OS=Homo sapiens GN=GTPBP10 PE=1 SV=1	GTPBA_HUMAN	43 kDa	3	1	3
1448	Cell division cycle protein 23 homolog OS=Homo sapiens GN=CDC23 PE=1 SV=3	CDC23_HUMAN (+3)	69 kDa	0	2	3
1449	Nucleolar complex protein 4 homolog OS=Homo sapiens GN=NOC4L PE=1 SV=1	NOC4L_HUMAN	58 kDa	2	2	1
1450	NSFL1 cofactor p47 OS=Homo sapiens GN=NSFL1C PE=1 SV=2	NSF1C_HUMAN (+2)	41 kDa	3	0	4
1451	Basic leucine zipper and W2 domain-containing protein 1 OS=Homo sapiens GN=BZW1 PE=1 SV=1	BZW1_HUMAN (+8)	48 kDa	3	0	1
1452	Translocase of inner mitochondrial membrane 44 homolog (Fragment) OS=Homo sapiens PE=2 SV=1	Q53G69_HUMAN (+2)	51 kDa	2	0	1
1453	DNA-directed RNA polymerase OS=Homo sapiens GN=POLR1B PE=2 SV=1	Q2TAM4_HUMAN	108 kDa	3	0	2
1454	Exosome complex exonuclease RRP40 OS=Homo sapiens GN=EXOSC3 PE=1 SV=3	EXOS3_HUMAN	30 kDa	3	0	3
1455	Tetratricopeptide repeat protein 28 OS=Homo sapiens GN=TTC28 PE=1 SV=4	TTC28_HUMAN	271 kDa	1	3	3
1456	Anaphase-promoting complex subunit 1 OS=Homo sapiens GN=ANAPC1 PE=1 SV=1	APC1_HUMAN	217 kDa	0	1	3
1457	Peptidyl-prolyl cis-trans isomerase E OS=Homo sapiens GN=PPIE PE=1 SV=1	PPIE_HUMAN (+7)	33 kDa	3	0	1
1458	Inositol 1,4,5-trisphosphate receptor type 3 OS=Homo sapiens GN=ITPR3 PE=1 SV=2	ITPR3_HUMAN (+6)	304 kDa	2	0	5
1459	Succinyl-CoA ligase [GDP-forming] subunit beta, mitochondrial OS=Homo sapiens GN=SUCLG2 PE=1 SV=2	SUCB2_HUMAN (+3)	47 kDa	3	0	4
1460	La ribonucleoprotein domain family, member 5 OS=Homo sapiens GN=LARP5 PE=2 SV=1	A7MD20_HUMAN (+1)	81 kDa	5	0	3
1461	Zinc finger C3H1 domain-containing protein OS=Homo sapiens GN=ZFC3H1 PE=1 SV=3	ZC3H1_HUMAN	226 kDa	0	2	3
1462	Transcription initiation factor TFIID subunit 9B OS=Homo sapiens GN=TAF9B PE=1 SV=1	TAF9B_HUMAN (+1)	28 kDa	3	0	2
1463	Type I inositol-1,4,5-trisphosphate 5-phosphatase OS=Homo sapiens GN=INPP5A PE=2 SV=1	I5P1_HUMAN (+3)	48 kDa	3	0	3
1464	Probable RNA-binding protein 19 OS=Homo sapiens GN=RBM19 PE=1 SV=3	RBM19_HUMAN (+1)	107 kDa	5	0	2
1465	SURP and G-patch domain-containing protein 2 OS=Homo sapiens GN=SUGP2 PE=1 SV=2	SUGP2_HUMAN (+2)	120 kDa	0	0	4
1466	Pre-mRNA-splicing factor SYF1 OS=Homo sapiens GN=XAB2 PE=1 SV=2	SYF1_HUMAN (+8)	100 kDa	4	0	2
1467	39S ribosomal protein L55, mitochondrial OS=Homo sapiens GN=MRPL55 PE=1 SV=1	RM55_HUMAN	15 kDa	2	2	0
1468	Hexokinase-1 OS=Homo sapiens GN=HK1 PE=1 SV=3	HXK1_HUMAN (+6)	102 kDa	5	0	0
1469	Nucleolar and coiled-body phosphoprotein 1 OS=Homo sapiens GN=NOLC1 PE=1 SV=2	NOLC1_HUMAN (+1)	74 kDa	2	0	0
1470	Ras-related protein R-Ras OS=Homo sapiens GN=RRAS PE=1 SV=1	RRAS_HUMAN	23 kDa	3	0	0
1471	cDNA, FLJ92633, highly similar to Homo sapiens CCAAT-box-binding transcription factor (CBF2), mRNA OS=Homo sapiens PE=2 SV=1	B2R5U7_HUMAN	114 kDa	0	0	5
1472	Transcription elongation factor SPT6 OS=Homo sapiens GN=SUPT6H PE=1 SV=2	SPT6H_HUMAN (+3)	199 kDa	0	0	5
1473	BUD13 homolog OS=Homo sapiens GN=BUD13 PE=1 SV=1	BUD13_HUMAN (+2)	71 kDa	5	0	0
1474	5'-3' exoribonuclease 1 OS=Homo sapiens GN=XRN1 PE=1 SV=1	XRN1_HUMAN	194 kDa	0	0	4
1475	DNA-directed RNA polymerase, mitochondrial OS=Homo sapiens GN=POLRMT PE=1 SV=2	RPOM_HUMAN	139 kDa	0	0	7
1476	Caspase-3 OS=Homo sapiens GN=CASP3 PE=1 SV=2	CASP3_HUMAN (+16)	32 kDa	1	1	2
1477	Uncharacterized protein C17orf39 OS=Homo sapiens GN=C17orf39 PE=2 SV=1	CQ039_HUMAN (+5)	34 kDa	1	1	2
1478	dCTP pyrophosphatase 1 OS=Homo sapiens GN=DCTPP1 PE=1 SV=1	DCTP1_HUMAN	19 kDa	2	1	1
1479	Rho-related GTP-binding protein RhoB OS=Homo sapiens GN=RHOB PE=1 SV=1	RHOB_HUMAN (+10)	22 kDa	2	0	2
1480	Uncharacterized protein OS=Homo sapiens GN=NDUFA5 PE=4 SV=1	C9IZN5_HUMAN (+6)	11 kDa	2	1	1
1481	7,8-dihydro-8-oxoguanine triphosphatase OS=Homo sapiens GN=NUDT1 PE=1 SV=3	8ODP_HUMAN (+1)	23 kDa	2	0	1
1482	Uncharacterized protein OS=Homo sapiens GN=TBCB PE=4 SV=1	A8MVD5_HUMAN (+1)	24 kDa	2	1	1
1483	Replication protein A3, 14kDa OS=Homo sapiens GN=RPA3 PE=2 SV=1	A4D105_HUMAN (+2)	14 kDa	3	1	1
1484	DNA repair protein XRCC1 OS=Homo sapiens GN=XRCC1 PE=1 SV=2	XRCC1_HUMAN (+4)	69 kDa	2	1	1
1485	HCG1642748, isoform CRA_b OS=Homo sapiens GN=hCG_1642748 PE=2 SV=1	B4DSP0_HUMAN (+1)	45 kDa	1	1	2
1486	Zinc finger CCHC domain-containing protein 3 OS=Homo sapiens GN=ZCCHC3 PE=1 SV=1	ZCHC3_HUMAN	44 kDa	1	0	2
1487	Protein NipSnap homolog 2 OS=Homo sapiens GN=GBAS PE=1 SV=1	NIPS2_HUMAN (+3)	34 kDa	2	1	1
1488	Phosphomevalonate kinase OS=Homo sapiens GN=PMVK PE=1 SV=3	PMVK_HUMAN (+1)	22 kDa	3	0	2
1489	Protein LSM12 homolog OS=Homo sapiens GN=LSM12 PE=1 SV=2	LSM12_HUMAN (+8)	22 kDa	2	2	2
1490	ATP synthase subunit g, mitochondrial OS=Homo sapiens GN=ATP5L PE=1 SV=3	ATP5L_HUMAN (+1)	11 kDa	3	0	1
1491	Prolactin-inducible protein OS=Homo sapiens GN=PIP PE=1 SV=1	PIP_HUMAN	17 kDa	1	0	2
1492	Dynactin subunit 5 OS=Homo sapiens GN=DCTN5 PE=1 SV=1	DCTN5_HUMAN (+2)	20 kDa	0	1	2
1493	NudC domain containing 2 OS=Homo sapiens GN=NUDCD2 PE=2 SV=1	B2R4V0_HUMAN (+9)	18 kDa	3	1	1
1494	Glia maturation factor beta OS=Homo sapiens GN=GMFB PE=1 SV=2	GMFB_HUMAN (+9)	17 kDa	1	0	2
1495	Heme-binding protein 1 OS=Homo sapiens GN=HEBP1 PE=1 SV=1	HEBP1_HUMAN	21 kDa	3	0	1
1496	PPP1R9A protein OS=Homo sapiens GN=PPP1R9A PE=2 SV=1	A1L494_HUMAN (+5)	140 kDa	2	0	2
1497	Proline synthetase co-transcribed homolog (Bacterial), isoform CRA_b OS=Homo sapiens GN=PROSC PE=3 SV=1	D3DSW3_HUMAN (+1)	34 kDa	2	1	2
1498	14-3-3 protein sigma OS=Homo sapiens GN=SFN PE=1 SV=1	1433S_HUMAN (+9)	28 kDa	2	1	2
1499	Uncharacterized protein OS=Homo sapiens GN=FAM98B PE=4 SV=1	A8MUW5_HUMAN (+1)	46 kDa	2	0	2
1500	Glutamine synthetase OS=Homo sapiens GN=PIG59 PE=2 SV=1	A8YXX4_HUMAN (+1)	42 kDa	2	0	2
1501	WD repeat-containing protein 48 OS=Homo sapiens GN=WDR48 PE=1 SV=1	WDR48_HUMAN (+7)	76 kDa	2	1	1
1502	Lactadherin OS=Homo sapiens GN=MFGE8 PE=1 SV=2	MFGM_HUMAN (+2)	43 kDa	4	0	1
1503	V-type proton ATPase subunit H OS=Homo sapiens GN=ATP6V1H PE=1 SV=1	VATH_HUMAN (+3)	56 kDa	2	1	1
1504	Pre-mRNA-splicing regulator WTAP OS=Homo sapiens GN=WTAP PE=1 SV=2	FL2D_HUMAN (+1)	44 kDa	3	1	1
1505	Chromosome 18 open reading frame 55, isoform CRA_b OS=Homo sapiens GN=C18orf55 PE=2 SV=1	A8K1K8_HUMAN (+1)	28 kDa	2	1	1
1506	Peptidyl-prolyl cis-trans isomerase FKBP8 OS=Homo sapiens GN=FKBP8 PE=1 SV=2	FKBP8_HUMAN (+4)	45 kDa	2	1	3
1507	cDNA, FLJ96406, highly similar to Homo sapiens NOL1/NOP2/Sun domain family, member 5 (NSUN5), transcript variant 1, mRNA OS=Homo sapiens PE=2 SV=1	B2RD09_HUMAN	50 kDa	3	1	2
1508	DNA primase large subunit OS=Homo sapiens GN=PRIM2 PE=1 SV=2	PRI2_HUMAN (+1)	59 kDa	1	4	1
1509	Annexin A11 OS=Homo sapiens GN=ANXA11 PE=1 SV=1	ANX11_HUMAN (+6)	54 kDa	3	0	3
1510	Uncharacterized protein OS=Homo sapiens GN=SMN1 PE=4 SV=1	E7EP69_HUMAN (+3)	30 kDa	0	3	2
1511	Phosphorylated adapter RNA export protein OS=Homo sapiens GN=PHAX PE=1 SV=1	PHAX_HUMAN	44 kDa	2	1	2
1512	Neutral amino acid transporter B(0) OS=Homo sapiens GN=SLC1A5 PE=1 SV=2	AAAT_HUMAN (+3)	57 kDa	2	0	1
1513	THO complex subunit 3 OS=Homo sapiens GN=THOC3 PE=1 SV=1	THOC3_HUMAN (+6)	39 kDa	1	1	2
1514	Translation initiation factor eIF-2B subunit delta OS=Homo sapiens GN=EIF2B4 PE=1 SV=2	EI2BD_HUMAN	58 kDa	2	1	1
1515	Mesencephalic astrocyte-derived neurotrophic factor OS=Homo sapiens GN=MANF PE=1 SV=2	MANF_HUMAN (+1)	20 kDa	3	0	1
1516	Protein transport protein Sec31A OS=Homo sapiens GN=SEC31A PE=1 SV=3	SC31A_HUMAN (+6)	133 kDa	1	0	2
1517	Serpin B6 OS=Homo sapiens GN=SERPINB6 PE=1 SV=3	SPB6_HUMAN (+1)	43 kDa	3	0	1
1518	Hepatoma-derived growth factor-related protein 2 OS=Homo sapiens GN=HDGFRP2 PE=1 SV=1	HDGR2_HUMAN (+1)	74 kDa	2	1	2
1519	AFG3-like protein 2 OS=Homo sapiens GN=AFG3L2 PE=1 SV=2	AFG32_HUMAN (+7)	89 kDa	2	0	2
1520	Hepatoma-derived growth factor OS=Homo sapiens GN=HDGF PE=1 SV=1	HDGF_HUMAN (+1)	27 kDa	3	0	1
1521	26S proteasome non-ATPase regulatory subunit 9 OS=Homo sapiens GN=PSMD9 PE=1 SV=3	PSMD9_HUMAN (+2)	25 kDa	2	2	2
1522	WD repeat-containing protein 61 OS=Homo sapiens GN=WDR61 PE=1 SV=1	WDR61_HUMAN	34 kDa	2	2	2
1523	Protein phosphatase 1G OS=Homo sapiens GN=PPM1G PE=1 SV=1	PPM1G_HUMAN (+6)	59 kDa	2	2	2
1524	Histone-lysine N-methyltransferase SETD1A OS=Homo sapiens GN=SETD1A PE=1 SV=3	SET1A_HUMAN	186 kDa	2	1	3
1525	U2 small nuclear RNA auxillary factor 1 isoform a OS=Homo sapiens GN=U2AF1 PE=2 SV=1	B5BU08_HUMAN (+11)	28 kDa	2	0	1
1526	cDNA FLJ75784, highly similar to Homo sapiens CD3E antigen, epsilon polypeptide associated protein (CD3EAP), mRNA OS=Homo sapiens PE=2 SV=1	A8K818_HUMAN	55 kDa	0	2	2
1527	UPF0468 protein C16orf80 OS=Homo sapiens GN=C16orf80 PE=1 SV=1	CP080_HUMAN (+14)	23 kDa	2	1	2
1528	Mitochondrial ribosomal protein L32 OS=Homo sapiens GN=MRPL32 PE=2 SV=1	A4D1V4_HUMAN (+1)	21 kDa	2	0	1
1529	Beta-hexosaminidase subunit beta OS=Homo sapiens GN=HEXB PE=1 SV=3	HEXB_HUMAN	63 kDa	4	0	2
1530	Probable cytosolic iron-sulfur protein assembly protein CIAO1 OS=Homo sapiens GN=CIAO1 PE=1 SV=1	CIAO1_HUMAN (+2)	38 kDa	0	3	2
1531	TIP41-like protein OS=Homo sapiens GN=TIPRL PE=1 SV=2	TIPRL_HUMAN	31 kDa	2	1	2
1532	L-aminoadipate-semialdehyde dehydrogenase-phosphopantetheinyl transferase OS=Homo sapiens GN=AASDHPPT PE=1 SV=2	ADPPT_HUMAN (+2)	36 kDa	2	1	3
1533	Isochorismatase domain-containing protein 1 OS=Homo sapiens GN=ISOC1 PE=1 SV=3	ISOC1_HUMAN (+1)	32 kDa	4	0	2
1534	Protein LTV1 homolog OS=Homo sapiens GN=LTV1 PE=1 SV=1	LTV1_HUMAN (+1)	55 kDa	1	4	1
1535	Glycogen [starch] synthase, muscle OS=Homo sapiens GN=GYS1 PE=1 SV=2	GYS1_HUMAN (+4)	84 kDa	4	2	1
1536	NHL repeat-containing protein 2 OS=Homo sapiens GN=NHLRC2 PE=1 SV=1	NHLC2_HUMAN	79 kDa	1	2	1
1537	Survival of motor neuron-related-splicing factor 30 OS=Homo sapiens GN=SMNDC1 PE=1 SV=1	SPF30_HUMAN (+5)	27 kDa	5	1	1
1538	Deoxyhypusine synthase OS=Homo sapiens GN=DHPS PE=1 SV=1	DHYS_HUMAN	41 kDa	0	1	3
1539	Gephyrin OS=Homo sapiens GN=GPHN PE=1 SV=1	GEPH_HUMAN (+9)	80 kDa	2	1	0
1540	Catenin delta-1 OS=Homo sapiens GN=CTNND1 PE=1 SV=1	CTND1_HUMAN (+4)	108 kDa	3	0	1
1541	Nuclear pore complex protein Nup214 OS=Homo sapiens GN=NUP214 PE=1 SV=2	NU214_HUMAN	214 kDa	2	1	3
1542	28S ribosomal protein S35, mitochondrial OS=Homo sapiens GN=MRPS35 PE=1 SV=1	RT35_HUMAN	37 kDa	1	5	0
1543	Antigen KI-67 OS=Homo sapiens GN=MKI67 PE=1 SV=2	KI67_HUMAN	359 kDa	0	0	3
1544	Splicing factor 3A subunit 2 OS=Homo sapiens GN=SF3A2 PE=1 SV=2	SF3A2_HUMAN (+10)	49 kDa	2	0	2
1545	Dynamin-2 OS=Homo sapiens GN=DNM2 PE=1 SV=2	DYN2_HUMAN (+10)	98 kDa	2	0	1
1546	Uncharacterized protein OS=Homo sapiens GN=PJA2 PE=4 SV=1	C9JUD6_HUMAN (+1)	76 kDa	0	5	1
1547	Liprin-alpha-1 OS=Homo sapiens GN=PPFIA1 PE=1 SV=1	LIPA1_HUMAN	136 kDa	1	1	5
1548	YEATS domain-containing protein 4 OS=Homo sapiens GN=YEATS4 PE=1 SV=1	YETS4_HUMAN	27 kDa	3	1	0
1549	Uncharacterized protein OS=Homo sapiens GN=PRKRA PE=4 SV=1	C9JTT3_HUMAN (+4)	21 kDa	4	0	2
1550	DBF4-type zinc finger-containing protein 2 OS=Homo sapiens GN=ZDBF2 PE=1 SV=3	ZDBF2_HUMAN	266 kDa	5	0	1
1551	Condensin complex subunit 3 OS=Homo sapiens GN=NCAPG PE=1 SV=1	CND3_HUMAN (+1)	114 kDa	5	1	0
1552	GC-rich sequence DNA-binding factor 1 OS=Homo sapiens GN=GCFC1 PE=1 SV=2	GCFC1_HUMAN (+2)	105 kDa	3	0	1
1553	Extended synaptotagmin-2 OS=Homo sapiens GN=ESYT2 PE=1 SV=1	ESYT2_HUMAN	102 kDa	5	0	0
1554	Dynactin subunit 4 OS=Homo sapiens GN=DCTN4 PE=1 SV=1	DCTN4_HUMAN (+6)	52 kDa	3	4	0
1555	Oxysterol-binding protein-related protein 5 OS=Homo sapiens GN=OSBPL5 PE=1 SV=1	OSBL5_HUMAN	99 kDa	4	0	3
1556	Death-associated protein kinase 1 OS=Homo sapiens GN=DAPK1 PE=1 SV=6	DAPK1_HUMAN (+4)	160 kDa	3	0	3
1557	Succinyl-CoA ligase [ADP-forming] subunit beta, mitochondrial OS=Homo sapiens GN=SUCLA2 PE=1 SV=3	SUCB1_HUMAN (+6)	50 kDa	2	0	3
1558	Nucleolar complex protein 2 homolog OS=Homo sapiens GN=NOC2L PE=1 SV=4	NOC2L_HUMAN (+1)	85 kDa	4	0	0
1559	F-box only protein 3 OS=Homo sapiens GN=FBXO3 PE=1 SV=3	FBX3_HUMAN (+2)	55 kDa	0	0	3
1560	Adenylate kinase isoenzyme 1 OS=Homo sapiens GN=AK1 PE=1 SV=3	KAD1_HUMAN (+8)	22 kDa	4	0	2
1561	Bromodomain containing 2 OS=Homo sapiens GN=BRD2 PE=4 SV=1	A2AAU0_HUMAN (+4)	92 kDa	2	0	4
1562	Succinate dehydrogenase [ubiquinone] iron-sulfur subunit, mitochondrial OS=Homo sapiens GN=SDHB PE=1 SV=3	DHSB_HUMAN (+5)	32 kDa	3	0	2
1563	Chloride intracellular channel protein 4 OS=Homo sapiens GN=CLIC4 PE=1 SV=4	CLIC4_HUMAN (+6)	29 kDa	4	0	2
1564	Serine/threonine-protein kinase TBK1 OS=Homo sapiens GN=TBK1 PE=1 SV=1	TBK1_HUMAN (+1)	84 kDa	2	3	0
1565	Apoptosis inhibitor 5 OS=Homo sapiens GN=API5 PE=1 SV=2	API5_HUMAN (+6)	58 kDa	2	0	2
1566	DBH-like monooxygenase protein 1 OS=Homo sapiens GN=MOXD1 PE=2 SV=1	MOXD1_HUMAN	70 kDa	0	0	3
1567	GTP:AMP phosphotransferase, mitochondrial OS=Homo sapiens GN=AK3 PE=1 SV=4	KAD3_HUMAN (+2)	26 kDa	5	0	2
1568	Polymerase delta-interacting protein 3 OS=Homo sapiens GN=POLDIP3 PE=1 SV=2	PDIP3_HUMAN (+2)	46 kDa	5	0	2
1569	LOC727761 protein OS=Homo sapiens GN=LOC727761 PE=2 SV=1	B7ZW70_HUMAN (+2)	21 kDa	4	0	2
1570	Synaptosomal-associated protein 29 OS=Homo sapiens GN=SNAP29 PE=1 SV=1	SNP29_HUMAN	29 kDa	4	0	2
1571	Coatomer protein complex, subunit epsilon, isoform CRA_e OS=Homo sapiens GN=COPE PE=4 SV=1	A6NE29_HUMAN (+3)	29 kDa	4	2	0
1572	Isopentenyl-diphosphate Delta-isomerase 1 OS=Homo sapiens GN=IDI1 PE=1 SV=2	IDI1_HUMAN	26 kDa	4	0	2
1573	Acylamino-acid-releasing enzyme OS=Homo sapiens GN=APEH PE=1 SV=4	ACPH_HUMAN (+1)	81 kDa	3	0	2
1574	Crk-like protein OS=Homo sapiens GN=CRKL PE=1 SV=1	CRKL_HUMAN (+4)	34 kDa	3	2	0
1575	Kinase D-interacting substrate of 220 kDa OS=Homo sapiens GN=KIDINS220 PE=1 SV=3	KDIS_HUMAN (+3)	197 kDa	4	0	1
1576	ATP-dependent RNA helicase DDX51 OS=Homo sapiens GN=DDX51 PE=1 SV=3	DDX51_HUMAN	72 kDa	5	0	1
1577	NADH dehydrogenase [ubiquinone] 1 alpha subcomplex subunit 9, mitochondrial OS=Homo sapiens GN=NDUFA9 PE=1 SV=2	NDUA9_HUMAN (+2)	43 kDa	5	0	1
1578	Transcription initiation factor TFIID subunit 5 OS=Homo sapiens GN=TAF5 PE=1 SV=3	TAF5_HUMAN (+2)	87 kDa	4	0	1
1579	Nuclear pore complex protein Nup107 OS=Homo sapiens GN=NUP107 PE=1 SV=1	NU107_HUMAN	106 kDa	3	0	1
1580	Cytosolic non-specific dipeptidase OS=Homo sapiens GN=CNDP2 PE=1 SV=2	CNDP2_HUMAN (+1)	53 kDa	3	0	0
1581	Peptidyl-prolyl cis-trans isomerase G OS=Homo sapiens GN=PPIG PE=1 SV=2	PPIG_HUMAN (+10)	89 kDa	5	0	0
1582	5'-nucleotidase domain-containing protein 1 OS=Homo sapiens GN=NT5DC1 PE=1 SV=1	NT5D1_HUMAN	52 kDa	4	0	1
1583	Sorting nexin-1 OS=Homo sapiens GN=SNX1 PE=1 SV=3	SNX1_HUMAN (+5)	59 kDa	0	5	1
1584	CD2-associated protein OS=Homo sapiens GN=CD2AP PE=1 SV=1	CD2AP_HUMAN	71 kDa	5	0	1
1585	Long-chain-fatty-acid--CoA ligase 3 OS=Homo sapiens GN=ACSL3 PE=1 SV=3	ACSL3_HUMAN (+2)	80 kDa	5	0	1
1586	Tyrosine-protein kinase JAK1 OS=Homo sapiens GN=JAK1 PE=1 SV=2	JAK1_HUMAN (+2)	133 kDa	0	1	5
1587	Helicase SKI2W OS=Homo sapiens GN=SKIV2L PE=1 SV=3	SKIV2_HUMAN (+5)	138 kDa	1	0	5
1588	Rho GTPase-activating protein 11A OS=Homo sapiens GN=ARHGAP11A PE=1 SV=2	RHGBA_HUMAN (+1)	114 kDa	4	0	1
1589	Cell division cycle and apoptosis regulator protein 1 OS=Homo sapiens GN=CCAR1 PE=1 SV=2	CCAR1_HUMAN	133 kDa	0	0	4
1590	Cullin-7 OS=Homo sapiens GN=CUL7 PE=1 SV=2	CUL7_HUMAN (+2)	191 kDa	0	0	3
1591	ATP-dependent zinc metalloprotease YME1L1 OS=Homo sapiens GN=YME1L1 PE=1 SV=2	YMEL1_HUMAN (+5)	86 kDa	0	0	6
1592	Mitochondrial transcription factor A OS=Homo sapiens PE=4 SV=1	E5KSU5_HUMAN (+4)	29 kDa	2	1	1
1593	28S ribosomal protein S16, mitochondrial OS=Homo sapiens GN=MRPS16 PE=1 SV=1	RT16_HUMAN	15 kDa	1	1	2
1594	NEDD8 ultimate buster 1 OS=Homo sapiens GN=NUB1 PE=1 SV=2	NUB1_HUMAN (+2)	71 kDa	1	1	2
1595	Microsomal glutathione S-transferase 3 OS=Homo sapiens GN=MGST3 PE=1 SV=1	MGST3_HUMAN (+4)	17 kDa	2	0	1
1596	Heat shock protein beta-1 OS=Homo sapiens GN=HSPB1 PE=1 SV=2	HSPB1_HUMAN	23 kDa	2	0	2
1597	Thioredoxin-like protein 1 OS=Homo sapiens GN=TXNL1 PE=1 SV=3	TXNL1_HUMAN (+8)	32 kDa	2	0	2
1598	28S ribosomal protein S25, mitochondrial OS=Homo sapiens GN=MRPS25 PE=1 SV=1	RT25_HUMAN (+3)	20 kDa	3	1	1
1599	Translocon-associated protein subunit alpha OS=Homo sapiens GN=SSR1 PE=1 SV=3	SSRA_HUMAN (+17)	32 kDa	1	1	2
1600	Core-binding factor subunit beta OS=Homo sapiens GN=CBFB PE=1 SV=2	PEBB_HUMAN (+2)	22 kDa	2	1	1
1601	Uncharacterized protein OS=Homo sapiens GN=BPNT1 PE=4 SV=1	A6NF51_HUMAN (+4)	33 kDa	2	0	2
1602	Uncharacterized protein OS=Homo sapiens GN=SEC13 PE=4 SV=1	A8MV37_HUMAN (+3)	34 kDa	1	2	1
1603	Ribosome biogenesis protein NSA2 homolog OS=Homo sapiens GN=NSA2 PE=1 SV=1	NSA2_HUMAN (+10)	30 kDa	2	0	2
1604	Ras-related protein Rab-10 OS=Homo sapiens GN=RAB10 PE=1 SV=1	RAB10_HUMAN (+12)	23 kDa	2	0	1
1605	Eukaryotic translation initiation factor 4E OS=Homo sapiens GN=EIF4E PE=1 SV=2	IF4E_HUMAN (+14)	25 kDa	2	0	2
1606	Cytokine-like nuclear factor n-pac, isoform CRA_c OS=Homo sapiens GN=N-PAC PE=4 SV=1	D3DUE6_HUMAN (+6)	61 kDa	3	0	1
1607	Density-regulated protein OS=Homo sapiens GN=DENR PE=1 SV=2	DENR_HUMAN (+5)	22 kDa	2	0	1
1608	DnaJ homolog subfamily B member 1 OS=Homo sapiens GN=DNAJB1 PE=1 SV=4	DNJB1_HUMAN (+12)	38 kDa	3	0	1
1609	WNK1 protein (Fragment) OS=Homo sapiens GN=WNK1 PE=2 SV=1	A5D8Z4_HUMAN (+3)	160 kDa	2	1	1
1610	ATP-dependent RNA helicase DDX39 OS=Homo sapiens GN=DDX39 PE=1 SV=2	DDX39_HUMAN (+2)	49 kDa	3	0	1
1611	NADH dehydrogenase [ubiquinone] 1 alpha subcomplex subunit 13 OS=Homo sapiens GN=NDUFA13 PE=1 SV=3	NDUAD_HUMAN (+12)	17 kDa	1	0	2
1612	Thioredoxin domain-containing protein 17 OS=Homo sapiens GN=TXNDC17 PE=1 SV=1	TXD17_HUMAN (+2)	14 kDa	2	0	2
1613	LETM1 and EF-hand domain-containing protein 1, mitochondrial OS=Homo sapiens GN=LETM1 PE=1 SV=1	LETM1_HUMAN (+4)	83 kDa	3	1	1
1614	6-phosphofructo-2-kinase/fructose-2, 6-bisphosphatase 2 transcript variant 3 OS=Homo sapiens GN=PFKFB2 PE=2 SV=1	B0FLL2_HUMAN (+2)	55 kDa	2	3	1
1615	Ubiquitin-like protein 4A OS=Homo sapiens GN=UBL4A PE=1 SV=1	UBL4A_HUMAN (+9)	18 kDa	0	1	2
1616	Uncharacterized protein OS=Homo sapiens GN=NT5DC2 PE=4 SV=1	C9JTZ6_HUMAN (+4)	61 kDa	1	2	0
1617	MAP7 domain-containing protein 2 OS=Homo sapiens GN=MAP7D2 PE=1 SV=2	MA7D2_HUMAN (+6)	82 kDa	0	3	1
1618	ADP-ribosylation factor-like protein 6-interacting protein 4 OS=Homo sapiens GN=ARL6IP4 PE=1 SV=1	AR6P4_HUMAN (+4)	38 kDa	2	0	2
1619	Putative uncharacterized protein (Fragment) OS=Ailuropoda melanoleuca GN=PANDA_016643 PE=4 SV=1	D2HW33_AILME (+8)	29 kDa	2	0	2
1620	Interferon-induced protein with tetratricopeptide repeats 5 OS=Homo sapiens GN=IFIT5 PE=1 SV=1	IFIT5_HUMAN (+2)	56 kDa	2	0	2
1621	Mitotic spindle assembly checkpoint protein MAD2A OS=Homo sapiens GN=MAD2L1 PE=1 SV=1	MD2L1_HUMAN (+4)	24 kDa	2	2	2
1622	2',5'-phosphodiesterase 12 OS=Homo sapiens GN=PDE12 PE=1 SV=2	PDE12_HUMAN	67 kDa	0	2	3
1623	General transcription factor 3C polypeptide 4 OS=Homo sapiens GN=GTF3C4 PE=1 SV=2	TF3C4_HUMAN	92 kDa	2	3	0
1624	SPAG9 protein OS=Homo sapiens GN=SPAG9 PE=2 SV=1	A6H8U5_HUMAN (+6)	146 kDa	3	0	2
1625	Uncharacterized protein OS=Homo sapiens GN=CDH2 PE=2 SV=1	A8MWK3_HUMAN (+11)	97 kDa	3	0	1
1626	Uncharacterized protein C2orf79 OS=Homo sapiens GN=C2orf79 PE=1 SV=1	CB079_HUMAN	16 kDa	0	0	2
1627	Uncharacterized protein OS=Homo sapiens GN=NHP2 PE=4 SV=1	D6RC52_HUMAN (+4)	15 kDa	3	0	1
1628	Sialic acid synthase OS=Homo sapiens GN=NANS PE=1 SV=2	SIAS_HUMAN	40 kDa	2	0	2
1629	Acidic leucine-rich nuclear phosphoprotein 32 family member E OS=Homo sapiens GN=ANP32E PE=1 SV=1	AN32E_HUMAN (+3)	31 kDa	2	0	2
1630	Mitochondrial import inner membrane translocase subunit Tim23 OS=Homo sapiens GN=TIMM23 PE=1 SV=1	TIM23_HUMAN (+7)	22 kDa	1	2	1
1631	Malectin OS=Homo sapiens GN=MLEC PE=1 SV=1	MLEC_HUMAN	32 kDa	3	0	2
1632	Zinc finger CCCH-type antiviral protein 1-like OS=Homo sapiens GN=ZC3HAV1L PE=1 SV=2	ZCCHL_HUMAN	33 kDa	3	1	2
1633	Bifunctional coenzyme A synthase OS=Homo sapiens GN=COASY PE=1 SV=4	COASY_HUMAN	62 kDa	3	1	1
1634	Acyl-coenzyme A thioesterase 9, mitochondrial OS=Homo sapiens GN=ACOT9 PE=1 SV=2	ACOT9_HUMAN	50 kDa	2	0	3
1635	6-phosphofructokinase, liver type OS=Homo sapiens GN=PFKL PE=1 SV=6	K6PL_HUMAN	85 kDa	2	1	2
1636	28S ribosomal protein S9, mitochondrial OS=Homo sapiens GN=MRPS9 PE=1 SV=2	RT09_HUMAN (+1)	46 kDa	3	2	0
1637	Pyruvate dehydrogenase protein X component, mitochondrial OS=Homo sapiens GN=PDHX PE=1 SV=3	ODPX_HUMAN (+3)	54 kDa	1	2	1
1638	L-xylulose reductase OS=Homo sapiens GN=DCXR PE=1 SV=2	DCXR_HUMAN	26 kDa	1	0	2
1639	Polymerase I and transcript release factor OS=Homo sapiens GN=PTRF PE=1 SV=1	PTRF_HUMAN (+3)	43 kDa	2	0	3
1640	General transcription factor IIIC, polypeptide 5, 63kDa OS=Homo sapiens GN=GTF3C5 PE=2 SV=1	Q5T7U1_HUMAN (+1)	52 kDa	1	2	1
1641	Engulfment and cell motility protein 2 OS=Homo sapiens GN=ELMO2 PE=1 SV=2	ELMO2_HUMAN (+6)	83 kDa	3	1	1
1642	Chromosome 7 open reading frame 30 OS=Homo sapiens GN=C7orf30 PE=2 SV=1	A4D154_HUMAN (+1)	26 kDa	3	1	0
1643	Gamma-tubulin complex component 3 OS=Homo sapiens GN=TUBGCP3 PE=1 SV=2	GCP3_HUMAN (+5)	104 kDa	2	2	1
1644	V-type proton ATPase catalytic subunit A OS=Homo sapiens GN=ATP6V1A PE=1 SV=2	VATA_HUMAN (+2)	68 kDa	2	0	2
1645	Methylthioribose-1-phosphate isomerase OS=Homo sapiens GN=MRI1 PE=1 SV=1	MTNA_HUMAN	39 kDa	4	0	0
1646	V-type proton ATPase subunit E 1 OS=Homo sapiens GN=ATP6V1E1 PE=1 SV=1	VATE1_HUMAN (+7)	26 kDa	2	0	1
1647	Nuclear valosin-containing protein-like OS=Homo sapiens GN=NVL PE=1 SV=1	NVL_HUMAN (+4)	95 kDa	4	0	1
1648	E3 ubiquitin-protein ligase RBBP6 OS=Homo sapiens GN=RBBP6 PE=1 SV=1	RBBP6_HUMAN	202 kDa	2	1	3
1649	Surfeit locus protein 6 OS=Homo sapiens GN=SURF6 PE=1 SV=3	SURF6_HUMAN (+1)	41 kDa	3	0	1
1650	Annexin A7 OS=Homo sapiens GN=ANXA7 PE=1 SV=3	ANXA7_HUMAN (+7)	53 kDa	4	0	2
1651	U3 small nucleolar RNA-associated protein 14 homolog A OS=Homo sapiens GN=UTP14A PE=1 SV=1	UT14A_HUMAN (+1)	88 kDa	2	0	2
1652	Guanine nucleotide-binding protein G(I)/G(S)/G(O) subunit gamma-10 OS=Homo sapiens GN=GNG10 PE=1 SV=1	GBG10_HUMAN	7 kDa	3	0	1
1653	DYNC2H1 variant protein OS=Homo sapiens PE=2 SV=1	B0I1S0_HUMAN (+2)	493 kDa	1	1	3
1654	Ribosome biogenesis protein BOP1 OS=Homo sapiens GN=BOP1 PE=1 SV=2	BOP1_HUMAN (+2)	84 kDa	3	1	1
1655	RING finger and SPRY domain-containing protein 1 OS=Homo sapiens GN=RSPRY1 PE=2 SV=1	RSPRY_HUMAN (+3)	64 kDa	2	0	3
1656	Zinc finger CCCH domain-containing protein 4 OS=Homo sapiens GN=ZC3H4 PE=1 SV=3	ZC3H4_HUMAN	140 kDa	3	1	1
1657	Protein-tyrosine phosphatase mitochondrial 1 OS=Homo sapiens GN=PTPMT1 PE=1 SV=1	PTPM1_HUMAN (+1)	23 kDa	2	0	2
1658	Mitochondrial ribosomal protein L10, isoform CRA_b OS=Homo sapiens GN=MRPL10 PE=2 SV=1	A6NGJ4_HUMAN (+2)	30 kDa	3	0	1
1659	cDNA FLJ53892, highly similar to Pantothenate kinase 4 (EC 2.7.1.33) OS=Homo sapiens PE=2 SV=1	B4DZX1_HUMAN	81 kDa	4	1	0
1660	Tyrosine-protein phosphatase non-receptor type 11 OS=Homo sapiens GN=PTPN11 PE=1 SV=2	PTN11_HUMAN (+7)	68 kDa	2	0	1
1661	Dystonin OS=Homo sapiens GN=DST PE=1 SV=4	DYST_HUMAN (+3)	861 kDa	0	1	3
1662	Hydroxymethylglutaryl-CoA synthase, cytoplasmic OS=Homo sapiens GN=HMGCS1 PE=1 SV=2	HMCS1_HUMAN (+3)	57 kDa	2	2	0
1663	Fragile X mental retardation 1 protein OS=Homo sapiens GN=FMR1 PE=1 SV=1	FMR1_HUMAN	71 kDa	2	0	0
1664	28S ribosomal protein S31, mitochondrial OS=Homo sapiens GN=MRPS31 PE=1 SV=3	RT31_HUMAN	45 kDa	3	0	1
1665	Nuclear pore complex protein Nup88 OS=Homo sapiens GN=NUP88 PE=1 SV=2	NUP88_HUMAN (+2)	84 kDa	3	0	1
1666	THO complex subunit 6 homolog OS=Homo sapiens GN=THOC6 PE=1 SV=1	THOC6_HUMAN	38 kDa	3	1	0
1667	Condensin complex subunit 2 OS=Homo sapiens PE=2 SV=1	A8K4T8_HUMAN (+2)	83 kDa	3	0	3
1668	Protein VPRBP OS=Homo sapiens GN=VPRBP PE=1 SV=3	VPRBP_HUMAN (+1)	169 kDa	3	0	3
1669	Medium-chain specific acyl-CoA dehydrogenase, mitochondrial OS=Homo sapiens GN=ACADM PE=1 SV=1	ACADM_HUMAN (+7)	47 kDa	2	0	3
1670	Sorting nexin-5 OS=Homo sapiens GN=SNX5 PE=1 SV=1	SNX5_HUMAN (+4)	47 kDa	3	0	2
1671	Ribosome biogenesis regulatory protein homolog OS=Homo sapiens GN=RRS1 PE=1 SV=2	RRS1_HUMAN	41 kDa	2	0	2
1672	Heat shock 70 kDa protein 12A OS=Homo sapiens GN=HSPA12A PE=1 SV=2	HS12A_HUMAN (+1)	75 kDa	1	0	3
1673	Smad nuclear interacting protein 1 OS=Homo sapiens GN=SNIP1 PE=2 SV=1	B1AK66_HUMAN (+1)	46 kDa	4	0	2
1674	CYTSA protein OS=Homo sapiens GN=CYTSA PE=2 SV=1	B2RMV2_HUMAN (+11)	125 kDa	0	0	4
1675	Cytoplasmic dynein 1 light intermediate chain 2 OS=Homo sapiens GN=DYNC1LI2 PE=1 SV=1	DC1L2_HUMAN (+1)	54 kDa	4	2	0
1676	Desmocollin-2 OS=Homo sapiens GN=DSC2 PE=1 SV=1	DSC2_HUMAN (+6)	100 kDa	4	0	2
1677	Translation initiation factor eIF-2B subunit epsilon OS=Homo sapiens GN=EIF2B5 PE=1 SV=3	EI2BE_HUMAN	80 kDa	4	2	0
1678	P40 OS=Homo sapiens PE=4 SV=1	O00361_HUMAN (+7)	40 kDa	2	0	4
1679	Nucleolar transcription factor 1 OS=Homo sapiens GN=UBTF PE=1 SV=1	UBF1_HUMAN (+9)	89 kDa	4	0	2
1680	Calpain small subunit 1 OS=Homo sapiens GN=CAPNS1 PE=1 SV=1	CPNS1_HUMAN (+3)	28 kDa	2	3	0
1681	Mitochondrial elongation factor G OS=Homo sapiens PE=3 SV=1	E5KND5_HUMAN (+1)	83 kDa	2	0	2
1682	Vacuolar protein sorting-associated protein 16 homolog OS=Homo sapiens GN=VPS16 PE=1 SV=2	VPS16_HUMAN (+7)	95 kDa	0	2	2
1683	RNA polymerase-associated protein RTF1 homolog OS=Homo sapiens GN=RTF1 PE=1 SV=4	RTF1_HUMAN (+7)	80 kDa	3	0	2
1684	Xaa-Pro aminopeptidase 1 OS=Homo sapiens GN=XPNPEP1 PE=1 SV=3	XPP1_HUMAN (+3)	70 kDa	3	0	2
1685	Paired amphipathic helix protein Sin3a OS=Homo sapiens GN=SIN3A PE=1 SV=2	SIN3A_HUMAN (+4)	145 kDa	2	0	3
1686	Heme-binding protein 2 OS=Homo sapiens GN=HEBP2 PE=1 SV=1	HEBP2_HUMAN (+1)	23 kDa	3	0	0
1687	V-type proton ATPase subunit B, brain isoform OS=Homo sapiens GN=ATP6V1B2 PE=1 SV=3	VATB2_HUMAN (+6)	57 kDa	3	2	0
1688	UAP56-interacting factor OS=Homo sapiens GN=FYTTD1 PE=1 SV=3	UIF_HUMAN	36 kDa	2	0	1
1689	Protein max OS=Homo sapiens GN=MAX PE=1 SV=1	MAX_HUMAN (+14)	18 kDa	0	3	1
1690	Uncharacterized protein OS=Homo sapiens GN=PCID2 PE=4 SV=3	A6NC39_HUMAN (+8)	43 kDa	1	0	2
1691	Cell division cycle protein 16 homolog OS=Homo sapiens GN=CDC16 PE=1 SV=2	CDC16_HUMAN (+3)	72 kDa	0	1	2
1692	Uncharacterized protein OS=Homo sapiens GN=IQGAP2 PE=4 SV=1	E7EWC2_HUMAN (+3)	160 kDa	1	0	3
1693	AP-2 complex subunit alpha-1 OS=Homo sapiens GN=AP2A1 PE=1 SV=3	AP2A1_HUMAN (+4)	108 kDa	4	0	1
1694	Regulator of nonsense transcripts 3B OS=Homo sapiens GN=UPF3B PE=1 SV=1	REN3B_HUMAN (+1)	58 kDa	1	0	2
1695	Alpha-aminoadipic semialdehyde dehydrogenase OS=Homo sapiens GN=ALDH7A1 PE=1 SV=5	AL7A1_HUMAN (+2)	58 kDa	3	0	1
1696	Malignant T cell-amplified sequence 1 OS=Homo sapiens GN=MCTS1 PE=1 SV=1	MCTS1_HUMAN (+8)	21 kDa	2	0	1
1697	Leucine-rich repeat-containing protein 57 OS=Homo sapiens GN=LRRC57 PE=1 SV=1	LRC57_HUMAN	27 kDa	4	0	1
1698	SNARE protein Ykt6 OS=Homo sapiens GN=YKT6 PE=2 SV=1	A4D2J0_HUMAN (+2)	22 kDa	5	0	0
1699	Proteasome activator complex subunit 3 OS=Homo sapiens GN=PSME3 PE=1 SV=1	PSME3_HUMAN (+11)	30 kDa	3	0	1
1700	Transcription factor E2F6 OS=Homo sapiens GN=E2F6 PE=1 SV=1	E2F6_HUMAN (+1)	32 kDa	5	0	1
1701	Uridine monophosphate synthetase (Orotate phosphoribosyl transferase and orotidine-5'-decarboxylase), isoform CRA_b OS=Homo sapiens GN=UMPS PE=2 SV=1	A8K5J1_HUMAN (+2)	52 kDa	2	0	1
1702	Condensin-2 complex subunit G2 OS=Homo sapiens GN=NCAPG2 PE=1 SV=1	CNDG2_HUMAN (+1)	131 kDa	1	3	0
1703	U3 small nucleolar RNA-associated protein 18 homolog OS=Homo sapiens GN=UTP18 PE=1 SV=3	UTP18_HUMAN (+1)	62 kDa	1	0	4
1704	Crooked neck-like protein 1 OS=Homo sapiens GN=CRNKL1 PE=1 SV=4	CRNL1_HUMAN (+2)	100 kDa	3	0	1
1705	Thimet oligopeptidase 1 OS=Homo sapiens GN=THOP1 PE=2 SV=1	Q96CV8_HUMAN (+1)	79 kDa	5	0	0
1706	Transcription elongation factor SPT5 OS=Homo sapiens GN=SUPT5H PE=1 SV=1	SPT5H_HUMAN (+5)	121 kDa	0	1	4
1707	Probable ATP-dependent RNA helicase DHX37 OS=Homo sapiens GN=DHX37 PE=1 SV=1	DHX37_HUMAN	130 kDa	0	1	2
1708	Threonyl-tRNA synthetase, mitochondrial OS=Homo sapiens GN=TARS2 PE=1 SV=1	SYTM_HUMAN	81 kDa	4	0	0
1709	Zinc finger CCCH domain-containing protein 13 OS=Homo sapiens GN=ZC3H13 PE=1 SV=1	ZC3HD_HUMAN	197 kDa	1	0	4
1710	Protein virilizer homolog OS=Homo sapiens GN=KIAA1429 PE=1 SV=2	VIR_HUMAN (+1)	202 kDa	1	0	3
1711	Ribosomal protein S6 kinase alpha-3 OS=Homo sapiens GN=RPS6KA3 PE=1 SV=1	KS6A3_HUMAN (+3)	84 kDa	3	0	0
1712	Uncharacterized protein C3orf63 OS=Homo sapiens GN=C3orf63 PE=1 SV=3	CC063_HUMAN	189 kDa	0	0	3
1713	Microtubule-associated protein RP/EB family member 1 OS=Homo sapiens GN=MAPRE1 PE=1 SV=3	MARE1_HUMAN (+2)	30 kDa	5	0	0
1714	Glutathione peroxidase 1 OS=Homo sapiens GN=GPX1 PE=1 SV=4	GPX1_HUMAN (+5)	22 kDa	0	2	0
1715	Chromodomain-helicase-DNA-binding protein 1 OS=Homo sapiens GN=CHD1 PE=1 SV=2	CHD1_HUMAN (+14)	197 kDa	0	0	2
1716	Cysteinyl-tRNA synthetase, cytoplasmic OS=Homo sapiens GN=CARS PE=1 SV=3	SYCC_HUMAN (+6)	85 kDa	4	0	0
1717	Acetyl-CoA acetyltransferase, cytosolic OS=Homo sapiens GN=ACAT2 PE=1 SV=2	THIC_HUMAN (+2)	41 kDa	5	0	0
1718	La-related protein 4 OS=Homo sapiens GN=LARP4 PE=1 SV=3	LARP4_HUMAN	81 kDa	3	0	0
1719	SRA stem-loop-interacting RNA-binding protein, mitochondrial OS=Homo sapiens GN=SLIRP PE=1 SV=1	SLIRP_HUMAN (+1)	12 kDa	2	1	1
1720	Uncharacterized protein OS=Homo sapiens GN=PRAF2 PE=4 SV=1	A6NP52_HUMAN (+5)	17 kDa	1	0	2
1721	Lysosomal alpha-mannosidase OS=Homo sapiens GN=MAN2B1 PE=1 SV=3	MA2B1_HUMAN (+5)	114 kDa	3	0	1
1722	HD domain containing 2, isoform CRA_b OS=Homo sapiens GN=HDDC2 PE=4 SV=1	E1P566_HUMAN (+2)	18 kDa	1	0	2
1723	Tetratricopeptide repeat protein 35 OS=Homo sapiens GN=TTC35 PE=1 SV=1	TTC35_HUMAN (+10)	35 kDa	2	1	1
1724	S-formylglutathione hydrolase OS=Homo sapiens GN=ESD PE=1 SV=2	ESTD_HUMAN (+1)	31 kDa	2	0	1
1725	LanC-like protein 2 OS=Homo sapiens GN=LANCL2 PE=1 SV=1	LANC2_HUMAN (+3)	51 kDa	1	1	2
1726	T-cluster binding protein OS=Homo sapiens GN=TIAL1 PE=2 SV=1	O15187_HUMAN (+18)	30 kDa	2	0	1
1727	Uncharacterized protein OS=Homo sapiens GN=AUP1 PE=4 SV=1	E7EU18_HUMAN (+3)	51 kDa	1	0	2
1728	RNA-binding protein OS=Homo sapiens PE=2 SV=1	Q9Y6G0_HUMAN (+1)	32 kDa	2	0	3
1729	Uncharacterized protein OS=Homo sapiens GN=RCC1 PE=4 SV=1	C9J3R0_HUMAN (+7)	30 kDa	2	0	1
1730	Chromosome 20 open reading frame 3 (Fragment) OS=Homo sapiens GN=C20orf3 PE=4 SV=1	A2A2F9_HUMAN (+4)	45 kDa	1	0	2
1731	RCC2 protein (Fragment) OS=Homo sapiens GN=RCC2 PE=2 SV=1	A5PLK7_HUMAN (+1)	50 kDa	3	1	1
1732	Dolichyl-diphosphooligosaccharide--protein glycosyltransferase subunit 2 OS=Homo sapiens GN=RPN2 PE=1 SV=3	RPN2_HUMAN (+11)	69 kDa	1	0	2
1733	Coilin OS=Homo sapiens GN=COIL PE=1 SV=1	COIL_HUMAN	63 kDa	1	0	3
1734	Bleomycin hydrolase OS=Homo sapiens GN=BLMH PE=1 SV=1	BLMH_HUMAN (+3)	53 kDa	2	0	1
1735	Uncharacterized protein OS=Homo sapiens GN=HCFC1 PE=4 SV=2	A6NEM2_HUMAN (+14)	213 kDa	3	1	1
1736	Anaphase-promoting complex subunit 5 OS=Homo sapiens GN=ANAPC5 PE=1 SV=2	APC5_HUMAN (+1)	85 kDa	1	2	0
1737	Ubiquitin-conjugating enzyme E2 E3 OS=Homo sapiens GN=UBE2E3 PE=1 SV=1	UB2E3_HUMAN (+6)	23 kDa	1	0	2
1738	AP-3 complex subunit sigma-1 OS=Homo sapiens GN=AP3S1 PE=1 SV=1	AP3S1_HUMAN (+6)	22 kDa	2	0	2
1739	ADP-ribosylation factor-like protein 2-binding protein OS=Homo sapiens GN=ARL2BP PE=1 SV=1	AR2BP_HUMAN (+1)	19 kDa	2	0	2
1740	Glucosamine 6-phosphate N-acetyltransferase OS=Homo sapiens GN=GNPNAT1 PE=1 SV=1	GNA1_HUMAN (+3)	21 kDa	2	0	1
1741	ES1 protein homolog, mitochondrial OS=Homo sapiens GN=C21orf33 PE=1 SV=3	ES1_HUMAN	28 kDa	2	0	2
1742	DNA-directed RNA polymerase II subunit RPB7 OS=Homo sapiens GN=POLR2G PE=1 SV=1	RPB7_HUMAN (+17)	19 kDa	2	0	3
1743	Apoptosis regulator BAX OS=Homo sapiens GN=BAX PE=1 SV=1	BAX_HUMAN (+5)	21 kDa	2	1	2
1744	NADH dehydrogenase [ubiquinone] 1 alpha subcomplex assembly factor 3 OS=Homo sapiens GN=NDUFAF3 PE=1 SV=1	NDUF3_HUMAN	20 kDa	1	0	2
1745	Uncharacterized protein OS=Homo sapiens GN=GALK1 PE=3 SV=2	A6NJD0_HUMAN (+3)	43 kDa	2	0	2
1746	Inositol monophosphatase 1 OS=Homo sapiens GN=IMPA1 PE=1 SV=1	IMPA1_HUMAN (+4)	30 kDa	2	0	2
1747	Uncharacterized protein OS=Homo sapiens GN=AIMP2 PE=4 SV=2	A8MU58_HUMAN (+2)	27 kDa	1	2	1
1748	CCR4-NOT transcription complex subunit 7 OS=Homo sapiens GN=CNOT7 PE=1 SV=3	CNOT7_HUMAN (+16)	33 kDa	2	1	1
1749	Probable rRNA-processing protein EBP2 OS=Homo sapiens GN=EBNA1BP2 PE=1 SV=2	EBP2_HUMAN (+3)	35 kDa	2	0	1
1750	Pre-mRNA-splicing factor ISY1 homolog OS=Homo sapiens GN=ISY1 PE=1 SV=3	ISY1_HUMAN	33 kDa	2	1	2
1751	Cytochrome b-c1 complex subunit 1, mitochondrial OS=Homo sapiens GN=UQCRC1 PE=1 SV=3	QCR1_HUMAN (+1)	53 kDa	2	1	2
1752	cDNA FLJ75474, highly similar to Homo sapiens homer homolog 2 (Drosophila) (HOMER2), transcript variant 1, mRNA OS=Homo sapiens PE=2 SV=1	A8K9Q7_HUMAN (+1)	39 kDa	1	0	2
1753	Gamma-aminobutyric acid receptor-associated protein-like 2 OS=Homo sapiens GN=GABARAPL2 PE=1 SV=1	GBRL2_HUMAN (+20)	14 kDa	2	0	1
1754	DAZ-associated protein 1 OS=Homo sapiens GN=DAZAP1 PE=1 SV=1	DAZP1_HUMAN (+2)	43 kDa	2	0	1
1755	THUMP domain-containing protein 1 OS=Homo sapiens GN=THUMPD1 PE=1 SV=2	THUM1_HUMAN (+7)	39 kDa	2	0	1
1756	SH3 domain GRB2-like 1 OS=Homo sapiens GN=SH3GL1 PE=2 SV=1	Q6FGM0_HUMAN (+2)	41 kDa	3	0	2
1757	Transmembrane emp24 domain-containing protein 9 OS=Homo sapiens GN=TMED9 PE=1 SV=2	TMED9_HUMAN (+9)	27 kDa	2	0	1
1758	Beta-1,3-galactosyltransferase 6 OS=Homo sapiens GN=B3GALT6 PE=2 SV=2	B3GT6_HUMAN (+1)	37 kDa	0	0	2
1759	Protein pelota homolog OS=Homo sapiens GN=PELO PE=1 SV=2	PELO_HUMAN (+6)	43 kDa	1	0	3
1760	Twinfilin-1 OS=Homo sapiens GN=TWF1 PE=1 SV=3	TWF1_HUMAN (+1)	40 kDa	2	1	1
1761	Coatomer subunit gamma-2 OS=Homo sapiens GN=COPG2 PE=1 SV=1	COPG2_HUMAN (+1)	98 kDa	2	2	0
1762	Cystathionine beta-synthase OS=Homo sapiens GN=CBS PE=1 SV=2	CBS_HUMAN (+3)	61 kDa	1	1	2
1763	COP9 signalosome complex subunit 2 OS=Homo sapiens GN=COPS2 PE=1 SV=1	CSN2_HUMAN (+19)	52 kDa	3	1	1
1764	UV excision repair protein RAD23 homolog B OS=Homo sapiens GN=RAD23B PE=1 SV=1	RD23B_HUMAN (+1)	43 kDa	1	3	1
1765	cDNA FLJ58398, highly similar to A-kinase anchor protein 8 OS=Homo sapiens PE=2 SV=1	B4DJ74_HUMAN	65 kDa	2	1	1
1766	Uncharacterized protein OS=Homo sapiens GN=CRYZL1 PE=4 SV=2	A6NHJ8_HUMAN (+5)	36 kDa	0	0	3
1767	Mitogen-activated protein kinase kinase 1 OS=Homo sapiens GN=MAP2K1 PE=2 SV=1	A4QPA9_HUMAN (+13)	43 kDa	2	0	1
1768	DNA/RNA-binding protein KIN17 OS=Homo sapiens GN=KIN PE=1 SV=2	KIN17_HUMAN (+2)	45 kDa	2	0	1
1769	Uncharacterized protein OS=Homo sapiens GN=SDAD1 PE=4 SV=1	E7EW05_HUMAN (+1)	75 kDa	3	0	1
1770	Exocyst complex component 5 OS=Homo sapiens GN=EXOC5 PE=1 SV=1	EXOC5_HUMAN (+7)	82 kDa	1	2	1
1771	Hydroxyacylglutathione hydrolase, mitochondrial OS=Homo sapiens GN=HAGH PE=1 SV=2	GLO2_HUMAN (+1)	34 kDa	2	0	1
1772	Protein ariadne-1 homolog OS=Homo sapiens GN=ARIH1 PE=1 SV=2	ARI1_HUMAN (+6)	64 kDa	0	1	2
1773	CD44 antigen (Indian blood group), isoform CRA_i OS=Homo sapiens GN=CD44 PE=4 SV=2	A6NDN4_HUMAN (+11)	43 kDa	2	0	1
1774	Mannosyl-oligosaccharide glucosidase OS=Homo sapiens GN=MOGS PE=1 SV=5	MOGS_HUMAN (+1)	92 kDa	2	0	1
1775	ATP synthase subunit e, mitochondrial OS=Homo sapiens GN=ATP5I PE=1 SV=2	ATP5I_HUMAN	8 kDa	2	0	0
1776	GRIP1-associated protein 1 OS=Homo sapiens GN=GRIPAP1 PE=1 SV=1	GRAP1_HUMAN (+2)	96 kDa	1	2	1
1777	Glycogen debranching enzyme OS=Homo sapiens GN=AGL PE=1 SV=3	GDE_HUMAN	175 kDa	2	0	2
1778	Thyroid receptor-interacting protein 6 OS=Homo sapiens GN=TRIP6 PE=1 SV=3	TRIP6_HUMAN	50 kDa	2	0	2
1779	A-kinase anchor protein 2 OS=Homo sapiens GN=AKAP2 PE=1 SV=3	AKAP2_HUMAN (+4)	95 kDa	2	0	1
1780	Uncharacterized protein OS=Homo sapiens GN=GPATCH8 PE=4 SV=1	C9JMT9_HUMAN (+1)	118 kDa	1	0	2
1781	Tubulin gamma-1 chain OS=Homo sapiens GN=TUBG1 PE=1 SV=2	TBG1_HUMAN (+7)	51 kDa	0	3	0
1782	Serine/threonine-protein phosphatase 1 regulatory subunit 10 OS=Homo sapiens GN=PPP1R10 PE=1 SV=1	PP1RA_HUMAN (+4)	99 kDa	2	0	1
1783	Zinc finger protein 638 OS=Homo sapiens GN=ZNF638 PE=1 SV=2	ZN638_HUMAN (+2)	221 kDa	1	1	2
1784	Chromosome 16 open reading frame 34, isoform CRA_d OS=Homo sapiens GN=HN1L PE=4 SV=1	A6NGP5_HUMAN (+4)	13 kDa	3	0	2
1785	Uncharacterized protein OS=Homo sapiens GN=RBM12B PE=4 SV=2	B9ZVT1_HUMAN (+2)	103 kDa	3	0	2
1786	Uncharacterized protein OS=Homo sapiens GN=P4HA1 PE=4 SV=1	C9JL12_HUMAN (+3)	59 kDa	2	0	3
1787	DCN1-like protein 3 OS=Homo sapiens GN=DCUN1D3 PE=2 SV=1	DCNL3_HUMAN (+2)	34 kDa	3	0	2
1788	Perilipin-3 OS=Homo sapiens GN=PLIN3 PE=1 SV=3	PLIN3_HUMAN (+1)	47 kDa	3	0	2
1789	Rab GTPase-binding effector protein 2 OS=Homo sapiens GN=RABEP2 PE=1 SV=2	RABE2_HUMAN (+1)	64 kDa	0	4	0
1790	E3 ubiquitin-protein ligase RING2 OS=Homo sapiens GN=RNF2 PE=1 SV=1	RING2_HUMAN (+8)	38 kDa	3	0	2
1791	Sorting nexin-11 OS=Homo sapiens GN=SNX11 PE=2 SV=2	SNX11_HUMAN (+1)	30 kDa	3	0	2
1792	HEAT repeat-containing protein 3 OS=Homo sapiens GN=HEATR3 PE=1 SV=2	HEAT3_HUMAN	75 kDa	3	2	0
1793	Pre-mRNA-splicing factor 38A OS=Homo sapiens GN=PRPF38A PE=1 SV=1	PR38A_HUMAN (+9)	37 kDa	2	0	2
1794	Rho GTPase-activating protein 1 OS=Homo sapiens GN=ARHGAP1 PE=1 SV=1	RHG01_HUMAN	50 kDa	3	0	0
1795	Protein C16orf88 OS=Homo sapiens GN=C16orf88 PE=1 SV=1	CP088_HUMAN	52 kDa	2	0	2
1796	COP9 signalosome complex subunit 6 OS=Homo sapiens GN=COPS6 PE=1 SV=1	CSN6_HUMAN (+3)	36 kDa	2	2	0
1797	Alkaline phosphatase OS=Homo sapiens PE=2 SV=1	B2R6Q2_HUMAN (+3)	57 kDa	2	0	2
1798	DDB1- and CUL4-associated factor 8 OS=Homo sapiens GN=DCAF8 PE=1 SV=1	DCAF8_HUMAN (+8)	67 kDa	0	2	2
1799	Cellular nucleic acid-binding protein OS=Homo sapiens GN=CNBP PE=1 SV=1	CNBP_HUMAN (+10)	19 kDa	2	0	0
1800	Disheveled-associated activator of morphogenesis 1 OS=Homo sapiens GN=DAAM1 PE=1 SV=2	DAAM1_HUMAN (+1)	123 kDa	2	0	2
1801	Protein lin-28 homolog B OS=Homo sapiens GN=LIN28B PE=1 SV=1	LN28B_HUMAN	27 kDa	2	0	2
1802	Chromodomain-helicase-DNA-binding protein 3 OS=Homo sapiens GN=CHD3 PE=1 SV=3	CHD3_HUMAN (+8)	227 kDa	2	0	1
1803	High mobility group protein B2 OS=Homo sapiens GN=HMGB2 PE=1 SV=2	HMGB2_HUMAN (+6)	24 kDa	2	0	2
1804	Prefoldin subunit 5 OS=Homo sapiens GN=PFDN5 PE=1 SV=2	PFD5_HUMAN	17 kDa	2	0	2
1805	DnaJ homolog subfamily C member 8 OS=Homo sapiens GN=DNAJC8 PE=1 SV=2	DNJC8_HUMAN	30 kDa	2	0	1
1806	RNA polymerase II-associated protein 3 OS=Homo sapiens GN=RPAP3 PE=1 SV=2	RPAP3_HUMAN	76 kDa	1	3	0
1807	Opioid growth factor receptor OS=Homo sapiens GN=OGFR PE=1 SV=3	OGFR_HUMAN	73 kDa	3	0	1
1808	D-dopachrome decarboxylase OS=Homo sapiens GN=DDT PE=1 SV=3	DOPD_HUMAN (+1)	13 kDa	3	0	0
1809	DnaJ (Hsp40) homolog, subfamily C, member 9 OS=Homo sapiens GN=DNAJC9 PE=2 SV=1	B2RMW6_HUMAN (+1)	30 kDa	1	0	3
1810	Pleckstrin homology-like domain family B member 2 OS=Homo sapiens GN=PHLDB2 PE=1 SV=2	PHLB2_HUMAN (+1)	142 kDa	1	0	2
1811	Peptidyl-prolyl cis-trans isomerase NIMA-interacting 1 OS=Homo sapiens GN=PIN1 PE=1 SV=1	PIN1_HUMAN (+2)	18 kDa	3	0	0
1812	Metal transporter CNNM3 OS=Homo sapiens GN=CNNM3 PE=1 SV=1	CNNM3_HUMAN	76 kDa	2	0	1
1813	KH domain-containing, RNA-binding, signal transduction-associated protein 1 OS=Homo sapiens GN=KHDRBS1 PE=1 SV=1	KHDR1_HUMAN (+6)	48 kDa	2	0	1
1814	60S ribosome subunit biogenesis protein NIP7 homolog OS=Homo sapiens GN=NIP7 PE=1 SV=1	NIP7_HUMAN (+3)	20 kDa	2	0	1
1815	Sorting nexin-3 OS=Homo sapiens GN=SNX3 PE=1 SV=3	SNX3_HUMAN (+18)	19 kDa	2	0	0
1816	Uncharacterized protein OS=Homo sapiens GN=SNRPG PE=4 SV=1	C9J303_HUMAN (+21)	10 kDa	2	0	1
1817	Programmed cell death protein 5 OS=Homo sapiens GN=PDCD5 PE=1 SV=3	PDCD5_HUMAN (+1)	14 kDa	3	0	1
1818	EIF2AK2 protein OS=Homo sapiens GN=EIF2AK2 PE=2 SV=1	B7ZKK7_HUMAN (+6)	62 kDa	1	0	2
1819	Rho-related GTP-binding protein RhoG OS=Homo sapiens GN=RHOG PE=1 SV=1	RHOG_HUMAN (+10)	21 kDa	4	0	1
1820	Suppressor of IKBKE 1 OS=Homo sapiens GN=SIKE1 PE=1 SV=1	SIKE1_HUMAN	24 kDa	0	0	4
1821	50S ribosomal protein L33 OS=Homo sapiens GN=MRPL33 PE=3 SV=1	D3YTI5_HUMAN (+1)	8 kDa	2	1	0
1822	RAB1A, member RAS oncogene family OS=Xenopus tropicalis GN=rab1a PE=2 SV=1	Q6GLH0_XENTR (+1)	23 kDa	3	0	1
1823	Ras-related protein Rap-1b OS=Homo sapiens GN=RAP1B PE=1 SV=1	RAP1B_HUMAN (+12)	21 kDa	2	0	1
1824	Ras-related protein Rab-5B OS=Homo sapiens GN=RAB5B PE=1 SV=1	RAB5B_HUMAN (+5)	24 kDa	3	0	1
1825	Ras-related protein Ral-A OS=Homo sapiens GN=RALA PE=1 SV=1	RALA_HUMAN	24 kDa	3	0	1
1826	Hydroxyacyl-coenzyme A dehydrogenase, mitochondrial OS=Homo sapiens GN=HADH PE=1 SV=3	HCDH_HUMAN (+2)	34 kDa	2	0	1
1827	Lethal(3)malignant brain tumor-like protein 2 OS=Homo sapiens GN=L3MBTL2 PE=1 SV=1	LMBL2_HUMAN (+1)	79 kDa	4	1	0
1828	CCR4-NOT transcription complex subunit 10 OS=Homo sapiens GN=CNOT10 PE=1 SV=1	CNOTA_HUMAN (+5)	82 kDa	3	1	0
1829	EF-hand domain-containing protein D1 OS=Homo sapiens GN=EFHD1 PE=1 SV=1	EFHD1_HUMAN (+1)	27 kDa	2	0	0
1830	Succinate-semialdehyde dehydrogenase, mitochondrial OS=Homo sapiens GN=ALDH5A1 PE=1 SV=2	SSDH_HUMAN (+5)	57 kDa	4	0	1
1831	Mitochondrial-processing peptidase subunit beta OS=Homo sapiens GN=PMPCB PE=1 SV=2	MPPB_HUMAN (+5)	54 kDa	3	0	1
1832	KDEL motif-containing protein 2 OS=Homo sapiens GN=KDELC2 PE=1 SV=2	KDEL2_HUMAN	59 kDa	1	0	2
1833	Probable ATP-dependent RNA helicase DDX28 OS=Homo sapiens GN=DDX28 PE=2 SV=2	DDX28_HUMAN	60 kDa	1	3	0
1834	PHD finger protein 6 OS=Homo sapiens GN=PHF6 PE=1 SV=1	PHF6_HUMAN (+8)	41 kDa	1	0	3
1835	Nuclear RNA export factor 1 OS=Homo sapiens GN=NXF1 PE=1 SV=1	NXF1_HUMAN (+1)	70 kDa	1	0	3
1836	Sacsin OS=Homo sapiens GN=SACS PE=1 SV=2	SACS_HUMAN	521 kDa	1	0	3
1837	Glycerol-3-phosphate dehydrogenase, mitochondrial OS=Homo sapiens GN=GPD2 PE=1 SV=3	GPDM_HUMAN (+4)	81 kDa	4	0	1
1838	Uncharacterized protein OS=Homo sapiens GN=EFR3B PE=4 SV=1	E7ESK9_HUMAN (+3)	89 kDa	4	0	1
1839	Ubiquitin carboxyl-terminal hydrolase 16 OS=Homo sapiens GN=USP16 PE=1 SV=1	UBP16_HUMAN (+1)	94 kDa	0	2	1
1840	AMP deaminase 2 OS=Homo sapiens GN=AMPD2 PE=1 SV=2	AMPD2_HUMAN (+3)	101 kDa	2	0	1
1841	DNA ligase OS=Homo sapiens PE=2 SV=1	B7Z6I3_HUMAN (+2)	82 kDa	2	0	1
1842	FK506-binding protein 15 OS=Homo sapiens GN=FKBP15 PE=1 SV=2	FKB15_HUMAN	134 kDa	1	0	4
1843	Diaphanous-1 OS=Homo sapiens GN=DIAPH1 PE=2 SV=1	A0RZB8_HUMAN (+5)	140 kDa	1	0	3
1844	RAB3 GTPase activating protein subunit 2 (Non-catalytic) OS=Homo sapiens GN=RAB3GAP2 PE=2 SV=1	A6H8V0_HUMAN (+3)	156 kDa	1	0	2
1845	HELZ protein OS=Homo sapiens GN=HELZ PE=2 SV=1	B7ZLW2_HUMAN (+1)	219 kDa	0	1	2
1846	Nucleolar pre-ribosomal-associated protein 1 OS=Homo sapiens GN=URB1 PE=1 SV=4	NPA1P_HUMAN	254 kDa	1	0	3
1847	AP-1 complex subunit gamma-1 OS=Homo sapiens GN=AP1G1 PE=1 SV=5	AP1G1_HUMAN (+13)	91 kDa	4	0	0
1848	Ankyrin repeat domain-containing protein 17 OS=Homo sapiens GN=ANKRD17 PE=1 SV=3	ANR17_HUMAN (+7)	274 kDa	0	1	3
1849	HAUS augmin-like complex subunit 6 OS=Homo sapiens GN=HAUS6 PE=1 SV=2	HAUS6_HUMAN (+2)	109 kDa	1	4	0
1850	SEC16A protein (Fragment) OS=Homo sapiens GN=SEC16A PE=2 SV=1	A4QN18_HUMAN (+1)	211 kDa	1	3	0
1851	DNA topoisomerase 2 OS=Homo sapiens GN=TOP2A PE=3 SV=1	C9J4C3_HUMAN (+6)	183 kDa	0	0	4
1852	Ribonucleoside-diphosphate reductase OS=Homo sapiens PE=2 SV=1	B4DNN4_HUMAN (+4)	86 kDa	3	0	0
1853	Fanconi anemia, complementation group I OS=Homo sapiens GN=FANCI PE=2 SV=1	B7ZMF2_HUMAN (+1)	149 kDa	0	0	2
1854	Aldehyde dehydrogenase family 16 member A1 OS=Homo sapiens GN=ALDH16A1 PE=1 SV=2	A16A1_HUMAN (+2)	85 kDa	5	0	0
1855	KIAA0841 OS=Homo sapiens GN=KIAA0841 PE=2 SV=1	B2RXK1_HUMAN (+1)	72 kDa	0	5	0
1856	150 kDa oxygen-regulated protein OS=Homo sapiens GN=ORP150 PE=2 SV=1	A8C1Z0_HUMAN (+4)	111 kDa	0	0	4
1857	Ubiquitin carboxyl-terminal hydrolase 47 OS=Homo sapiens GN=USP47 PE=1 SV=3	UBP47_HUMAN	157 kDa	0	0	3
1858	E3 ubiquitin-protein ligase HECTD3 OS=Homo sapiens GN=HECTD3 PE=1 SV=1	HECD3_HUMAN (+2)	97 kDa	0	4	0
1859	Spermatid perinuclear RNA-binding protein OS=Homo sapiens GN=STRBP PE=1 SV=1	STRBP_HUMAN (+7)	74 kDa	4	0	0
1860	Protein BUD31 homolog OS=Homo sapiens GN=BUD31 PE=1 SV=2	BUD31_HUMAN (+16)	17 kDa	3	0	0
1861	Neurolysin, mitochondrial OS=Homo sapiens GN=NLN PE=1 SV=1	NEUL_HUMAN (+2)	81 kDa	4	0	0
1862	AT-rich interactive domain-containing protein 2 OS=Homo sapiens GN=ARID2 PE=1 SV=2	ARID2_HUMAN	197 kDa	0	0	3
1863	Translocation protein SEC63 homolog OS=Homo sapiens GN=SEC63 PE=1 SV=2	SEC63_HUMAN (+17)	88 kDa	4	0	0
1864	N-alpha-acetyltransferase 15, NatA auxiliary subunit OS=Homo sapiens GN=NAA15 PE=1 SV=1	NAA15_HUMAN (+3)	101 kDa	3	0	0
1865	GIGYF2 protein OS=Homo sapiens GN=GIGYF2 PE=2 SV=1	A6H8W4_HUMAN (+4)	152 kDa	3	0	0
1866	Ubiquitin carboxyl-terminal hydrolase OS=Homo sapiens GN=USP14 PE=3 SV=1	A6NJA2_HUMAN (+5)	52 kDa	3	0	0
1867	Vang-like protein 1 OS=Homo sapiens GN=VANGL1 PE=1 SV=1	VANG1_HUMAN (+2)	60 kDa	3	0	0
1868	MRPS17 protein (Fragment) OS=Homo sapiens GN=MRPS17 PE=2 SV=1	Q8IY71_HUMAN (+1)	16 kDa	2	0	1
1869	Peptidyl-prolyl cis-trans isomerase NIMA-interacting 4 OS=Homo sapiens GN=PIN4 PE=1 SV=1	PIN4_HUMAN (+1)	14 kDa	1	0	2
1870	COP9 signalosome complex subunit 8 OS=Homo sapiens GN=COPS8 PE=1 SV=1	CSN8_HUMAN (+6)	23 kDa	2	1	0
1871	Putative uncharacterized protein RPIA (Fragment) OS=Homo sapiens GN=RPIA PE=2 SV=1	Q53R32_HUMAN (+1)	20 kDa	0	2	1
1872	NADH dehydrogenase (Ubiquinone) 1 beta subcomplex, 10, 22kDa, isoform CRA_b OS=Homo sapiens GN=NDUFB10 PE=2 SV=1	A8K761_HUMAN (+2)	21 kDa	1	0	2
1873	DnaJ OS=Homo sapiens PE=2 SV=1	A7UJ17_HUMAN (+9)	27 kDa	1	2	1
1874	Uncharacterized protein OS=Homo sapiens GN=DRG2 PE=4 SV=1	A8MZF9_HUMAN (+16)	38 kDa	2	0	1
1875	Ribosomal RNA small subunit methyltransferase NEP1 OS=Homo sapiens GN=EMG1 PE=1 SV=4	NEP1_HUMAN (+1)	27 kDa	1	1	2
1876	Homeobox protein Hox-A5 OS=Homo sapiens GN=HOXA5 PE=1 SV=2	HXA5_HUMAN (+1)	29 kDa	2	0	1
1877	Ubiquitin-conjugating enzyme E2 variant 2 OS=Homo sapiens GN=UBE2V2 PE=2 SV=1	A0M8W4_HUMAN (+9)	16 kDa	2	0	0
1878	Actin-related protein 10 OS=Homo sapiens GN=ACTR10 PE=1 SV=1	ARP10_HUMAN (+13)	46 kDa	1	0	2
1879	Ubiquitin-associated domain-containing protein 2 OS=Homo sapiens GN=UBAC2 PE=2 SV=1	UBAC2_HUMAN (+2)	39 kDa	0	1	2
1880	Lymphokine-activated killer T-cell-originated protein kinase OS=Homo sapiens GN=PBK PE=1 SV=3	TOPK_HUMAN (+1)	36 kDa	1	2	1
1881	UBX domain-containing protein 1 OS=Homo sapiens GN=UBXN1 PE=1 SV=2	UBXN1_HUMAN (+1)	33 kDa	1	2	1
1882	Suppressor of G2 allele of SKP1 homolog OS=Homo sapiens GN=SUGT1 PE=1 SV=3	SUGT1_HUMAN (+3)	41 kDa	1	0	2
1883	BRCA1-A complex subunit BRE OS=Homo sapiens GN=BRE PE=1 SV=2	BRE_HUMAN (+11)	44 kDa	1	1	2
1884	Protein FRG1 OS=Homo sapiens GN=FRG1 PE=1 SV=1	FRG1_HUMAN (+6)	29 kDa	2	0	2
1885	Transcriptional activator protein Pur-alpha OS=Homo sapiens GN=PURA PE=1 SV=2	PURA_HUMAN (+12)	35 kDa	2	0	1
1886	Histone-arginine methyltransferase CARM1 OS=Homo sapiens GN=CARM1 PE=1 SV=3	CARM1_HUMAN (+5)	66 kDa	1	1	2
1887	U3 small nucleolar ribonucleoprotein protein IMP3 OS=Homo sapiens GN=IMP3 PE=1 SV=1	IMP3_HUMAN (+2)	22 kDa	2	0	1
1888	Sequestosome-1 OS=Homo sapiens GN=SQSTM1 PE=1 SV=1	SQSTM_HUMAN (+1)	48 kDa	0	3	1
1889	Hypoxia-inducible factor 1-alpha inhibitor OS=Homo sapiens GN=HIF1AN PE=1 SV=2	HIF1N_HUMAN (+1)	40 kDa	0	1	2
1890	Polynucleotide 5'-hydroxyl-kinase NOL9 OS=Homo sapiens GN=NOL9 PE=1 SV=1	NOL9_HUMAN	79 kDa	2	1	1
1891	Protein DDI1 homolog 2 OS=Homo sapiens GN=DDI2 PE=1 SV=1	DDI2_HUMAN (+2)	45 kDa	1	1	2
1892	Lysophosphatidylcholine acyltransferase 1 OS=Homo sapiens GN=LPCAT1 PE=1 SV=2	PCAT1_HUMAN	59 kDa	1	2	0
1893	Fumarate hydratase OS=Homo sapiens GN=FH PE=2 SV=1	B1ANK7_HUMAN (+5)	55 kDa	2	0	1
1894	Biorientation of chromosomes in cell division protein 1-like OS=Homo sapiens GN=BOD1L PE=1 SV=2	BOD1L_HUMAN	330 kDa	1	2	1
1895	NULP1, isoform CRA_c OS=Homo sapiens GN=NULP1 PE=2 SV=1	Q9H7D3_HUMAN (+1)	24 kDa	1	2	1
1896	Leucine-rich repeat-containing protein 41 OS=Homo sapiens GN=LRRC41 PE=1 SV=3	LRC41_HUMAN (+5)	89 kDa	0	2	1
1897	Chromosome-associated kinesin KIF4A OS=Homo sapiens GN=KIF4A PE=1 SV=3	KIF4A_HUMAN (+2)	140 kDa	0	2	1
1898	Caspase 14 OS=Homo sapiens GN=CASP14 PE=2 SV=1	A9UFC0_HUMAN (+2)	28 kDa	0	0	3
1899	Mannose-P-dolichol utilization defect 1 protein OS=Homo sapiens GN=MPDU1 PE=1 SV=2	MPU1_HUMAN (+11)	27 kDa	2	0	0
1900	28S ribosomal protein S6, mitochondrial OS=Homo sapiens GN=MRPS6 PE=1 SV=3	RT06_HUMAN	14 kDa	0	1	2
1901	Band 4.1-like protein 3 OS=Homo sapiens GN=EPB41L3 PE=1 SV=2	E41L3_HUMAN	121 kDa	2	0	1
1902	Cytosolic acyl coenzyme A thioester hydrolase OS=Homo sapiens GN=ACOT7 PE=1 SV=3	BACH_HUMAN (+8)	42 kDa	2	0	1
1903	Transducin beta-like protein 2 OS=Homo sapiens GN=TBL2 PE=1 SV=1	TBL2_HUMAN (+4)	50 kDa	1	0	2
1904	Ras GTPase-activating protein-binding protein 2 OS=Homo sapiens GN=G3BP2 PE=1 SV=2	G3BP2_HUMAN (+5)	54 kDa	1	0	2
1905	Uncharacterized protein OS=Homo sapiens GN=MAP4K4 PE=4 SV=1	E7EN19_HUMAN (+3)	145 kDa	0	0	2
1906	Inositol 1,4,5-trisphosphate receptor type 2 OS=Homo sapiens GN=ITPR2 PE=1 SV=2	ITPR2_HUMAN (+2)	308 kDa	0	0	2
1907	Uncharacterized protein OS=Homo sapiens GN=CTDSP1 PE=4 SV=1	C9IYG0_HUMAN (+7)	29 kDa	2	0	2
1908	Calpain-1 catalytic subunit OS=Homo sapiens GN=CAPN1 PE=1 SV=1	CAN1_HUMAN (+9)	82 kDa	3	0	0
1909	Neighbor of COX4 OS=Homo sapiens GN=COX4NB PE=1 SV=1	CX4NB_HUMAN (+4)	24 kDa	2	0	2
1910	Fumarylacetoacetate hydrolase domain-containing protein 2A OS=Homo sapiens GN=FAHD2A PE=1 SV=1	FAH2A_HUMAN (+3)	35 kDa	2	0	2
1911	KIF1-binding protein OS=Homo sapiens GN=KIAA1279 PE=1 SV=1	KBP_HUMAN	72 kDa	2	0	2
1912	Nucleoporin-like protein 2 OS=Homo sapiens GN=NUPL2 PE=1 SV=1	NUPL2_HUMAN (+2)	45 kDa	2	0	2
1913	Prefoldin subunit 4 OS=Homo sapiens GN=PFDN4 PE=1 SV=1	PFD4_HUMAN (+4)	15 kDa	2	0	0
1914	Periodic tryptophan protein 1 homolog OS=Homo sapiens GN=PWP1 PE=1 SV=1	PWP1_HUMAN (+9)	56 kDa	2	0	2
1915	Splicing factor, arginine/serine-rich 19 OS=Homo sapiens GN=SCAF1 PE=1 SV=3	SFR19_HUMAN	139 kDa	2	0	2
1916	ADP-ribosylation factor-like protein 1 OS=Homo sapiens GN=ARL1 PE=1 SV=1	ARL1_HUMAN (+23)	20 kDa	2	0	1
1917	Uncharacterized protein OS=Homo sapiens GN=CCBL2 PE=4 SV=2	A8MY75_HUMAN (+3)	30 kDa	1	0	2
1918	PDZ domain-containing protein GIPC1 OS=Homo sapiens GN=GIPC1 PE=1 SV=2	GIPC1_HUMAN (+1)	36 kDa	1	0	2
1919	UPF0160 protein MYG1, mitochondrial OS=Homo sapiens GN=C12orf10 PE=1 SV=2	MYG1_HUMAN (+2)	42 kDa	2	0	1
1920	26S proteasome non-ATPase regulatory subunit 10 OS=Homo sapiens GN=PSMD10 PE=1 SV=1	PSD10_HUMAN (+5)	24 kDa	2	1	0
1921	Uncharacterized protein C22orf13 OS=Homo sapiens GN=C22orf13 PE=2 SV=2	CV013_HUMAN (+6)	27 kDa	2	0	1
1922	Neuroguidin OS=Homo sapiens GN=NGDN PE=1 SV=1	NGDN_HUMAN (+4)	36 kDa	2	0	1
1923	Uncharacterized protein C11orf73 OS=Homo sapiens GN=C11orf73 PE=1 SV=2	CK073_HUMAN (+3)	22 kDa	2	0	1
1924	V-type proton ATPase subunit d 1 OS=Homo sapiens GN=ATP6V0D1 PE=1 SV=1	VA0D1_HUMAN (+11)	40 kDa	1	0	2
1925	COP9 signalosome complex subunit 3 OS=Homo sapiens GN=COPS3 PE=1 SV=3	CSN3_HUMAN (+7)	48 kDa	1	0	2
1926	Uncharacterized protein OS=Homo sapiens GN=PPP1R7 PE=4 SV=1	C9J177_HUMAN (+2)	34 kDa	2	0	1
1927	Histone deacetylase 1 OS=Homo sapiens GN=HDAC1 PE=1 SV=1	HDAC1_HUMAN (+15)	55 kDa	1	0	2
1928	Multiple substrate lipid kinase, isoform CRA_a OS=Homo sapiens GN=FLJ10842 PE=4 SV=1	A4D1U5_HUMAN (+3)	47 kDa	0	0	2
1929	Dual specificity protein phosphatase 3 OS=Homo sapiens GN=DUSP3 PE=1 SV=1	DUS3_HUMAN (+3)	20 kDa	3	0	1
1930	Chromosome 1 open reading frame 41, isoform CRA_b OS=Homo sapiens GN=HSPB11 PE=4 SV=1	A6NIR2_HUMAN (+1)	13 kDa	3	0	1
1931	Mitochondrial ribosomal protein S21 OS=Homo sapiens GN=MRPS21 PE=2 SV=1	Q5TB11_HUMAN (+1)	11 kDa	2	1	0
1932	Flavin reductase OS=Homo sapiens GN=BLVRB PE=1 SV=3	BLVRB_HUMAN	22 kDa	3	0	1
1933	Ras-related protein Rab-14 OS=Homo sapiens GN=RAB14 PE=1 SV=4	RAB14_HUMAN (+15)	24 kDa	3	0	1
1934	Cysteine and glycine-rich protein 2 OS=Homo sapiens GN=CSRP2 PE=1 SV=3	CSRP2_HUMAN (+14)	21 kDa	2	0	1
1935	Regulator of G-protein signaling 17 OS=Homo sapiens GN=RGS17 PE=1 SV=2	RGS17_HUMAN	24 kDa	2	0	1
1936	Peptidyl-tRNA hydrolase 2, mitochondrial OS=Homo sapiens GN=PTRH2 PE=1 SV=1	PTH2_HUMAN (+1)	19 kDa	2	0	0
1937	BJ-HCC-24 tumor antigen OS=Homo sapiens PE=2 SV=1	Q9NXW1_HUMAN	47 kDa	2	0	0
1938	Cyclin-dependent kinase 7 OS=Homo sapiens GN=CDK7 PE=1 SV=1	CDK7_HUMAN (+4)	39 kDa	0	2	1
1939	WD repeat-containing protein 82 OS=Homo sapiens GN=WDR82 PE=1 SV=1	WDR82_HUMAN (+5)	35 kDa	2	0	1
1940	Calcium-binding protein p22 OS=Homo sapiens GN=CHP PE=1 SV=3	CHP1_HUMAN (+8)	22 kDa	1	0	2
1941	Glutathione S-transferase kappa 1 OS=Homo sapiens GN=GSTK1 PE=1 SV=3	GSTK1_HUMAN (+4)	25 kDa	1	0	2
1942	Fructose-bisphosphate aldolase C OS=Homo sapiens GN=ALDOC PE=1 SV=2	ALDOC_HUMAN (+7)	39 kDa	2	0	1
1943	BTB/POZ domain-containing adapter for CUL3-mediated RhoA degradation protein 3 OS=Homo sapiens GN=KCTD10 PE=1 SV=1	BACD3_HUMAN (+6)	35 kDa	0	3	1
1944	Gamma-glutamyl hydrolase OS=Homo sapiens GN=GGH PE=1 SV=2	GGH_HUMAN (+1)	36 kDa	3	0	1
1945	Transcription initiation factor IIB OS=Homo sapiens GN=GTF2B PE=1 SV=1	TF2B_HUMAN (+9)	35 kDa	3	0	1
1946	Protein FAM49B OS=Homo sapiens GN=FAM49B PE=1 SV=1	FA49B_HUMAN (+7)	37 kDa	2	0	1
1947	Amidophosphoribosyltransferase OS=Homo sapiens GN=PPAT PE=2 SV=1	A8K4H7_HUMAN (+2)	57 kDa	2	0	1
1948	Protein RMD5 homolog A OS=Homo sapiens GN=RMND5A PE=1 SV=1	RMD5A_HUMAN (+5)	44 kDa	0	0	3
1949	Isocitrate dehydrogenase [NADP] OS=Homo sapiens PE=2 SV=1	B2R5M8_HUMAN (+9)	47 kDa	2	0	1
1950	RING finger protein 114 OS=Homo sapiens GN=RNF114 PE=1 SV=1	RN114_HUMAN (+10)	26 kDa	0	0	2
1951	Condensin-2 complex subunit H2 OS=Homo sapiens GN=NCAPH2 PE=1 SV=1	CNDH2_HUMAN	68 kDa	0	3	0
1952	Transcription elongation factor A protein 1 OS=Homo sapiens GN=TCEA1 PE=1 SV=2	TCEA1_HUMAN (+9)	34 kDa	1	0	3
1953	Mitochondrial ribonuclease P protein 1 OS=Homo sapiens GN=RG9MTD1 PE=1 SV=2	MRRP1_HUMAN	47 kDa	1	0	2
1954	Protein tyrosine phosphatase, non-receptor type 1, isoform CRA_c OS=Homo sapiens GN=PTPN1 PE=2 SV=1	A8K3M3_HUMAN (+1)	50 kDa	3	0	1
1955	Septin-8 OS=Homo sapiens GN=SEPT8 PE=1 SV=4	SEPT8_HUMAN (+6)	56 kDa	2	0	1
1956	Membrane protein, palmitoylated 2 (MAGUK p55 subfamily member 2), isoform CRA_b OS=Homo sapiens GN=MPP2 PE=4 SV=1	D3DX48_HUMAN (+16)	62 kDa	1	0	2
1957	Bifunctional ATP-dependent dihydroxyacetone kinase/FAD-AMP lyase (cyclizing) OS=Homo sapiens GN=DAK PE=1 SV=2	DHAK_HUMAN	59 kDa	3	0	0
1958	Nexilin OS=Homo sapiens GN=NEXN PE=1 SV=1	NEXN_HUMAN (+6)	81 kDa	2	0	1
1959	Syntaxin-binding protein 2 OS=Homo sapiens GN=STXBP2 PE=1 SV=2	STXB2_HUMAN (+3)	66 kDa	1	0	2
1960	Pumilio domain-containing protein KIAA0020 OS=Homo sapiens GN=KIAA0020 PE=1 SV=3	K0020_HUMAN (+2)	74 kDa	1	0	2
1961	Zinc phosphodiesterase ELAC protein 2 OS=Homo sapiens GN=ELAC2 PE=1 SV=2	RNZ2_HUMAN (+3)	92 kDa	2	1	0
1962	Tripartite motif-containing 25, isoform CRA_a OS=Homo sapiens GN=TRIM25 PE=4 SV=1	D3DTY9_HUMAN (+2)	48 kDa	0	0	2
1963	Mediator of RNA polymerase II transcription subunit 17 OS=Homo sapiens GN=MED17 PE=1 SV=2	MED17_HUMAN (+2)	73 kDa	0	2	1
1964	SNW domain-containing protein 1 OS=Homo sapiens GN=SNW1 PE=1 SV=1	SNW1_HUMAN (+7)	61 kDa	2	0	1
1965	Uncharacterized protein OS=Homo sapiens GN=KLC2 PE=2 SV=1	A8MXL7_HUMAN (+1)	60 kDa	1	3	0
1966	Ataxin-2-like protein OS=Homo sapiens GN=ATXN2L PE=1 SV=2	ATX2L_HUMAN	113 kDa	0	1	2
1967	ATP-binding cassette sub-family F member 3 OS=Homo sapiens GN=ABCF3 PE=1 SV=2	ABCF3_HUMAN (+2)	80 kDa	3	0	0
1968	Constitutive coactivator of peroxisome proliferator-activated receptor gamma OS=Homo sapiens GN=FAM120B PE=1 SV=1	F120B_HUMAN (+3)	104 kDa	1	0	2
1969	A-kinase anchor protein 8 OS=Homo sapiens GN=AKAP8 PE=1 SV=1	AKAP8_HUMAN (+2)	76 kDa	2	0	0
1970	Kinesin-like protein KIF3A OS=Homo sapiens GN=KIF3A PE=1 SV=4	KIF3A_HUMAN (+20)	80 kDa	1	3	0
1971	Nuclear pore complex protein Nup98-Nup96 OS=Homo sapiens GN=NUP98 PE=1 SV=4	NUP98_HUMAN	198 kDa	3	0	1
1972	Exportin-7 OS=Homo sapiens GN=XPO7 PE=1 SV=3	XPO7_HUMAN (+10)	124 kDa	3	0	1
1973	Nucleoporin NUP188 homolog OS=Homo sapiens GN=NUP188 PE=1 SV=1	NU188_HUMAN	196 kDa	1	0	2
1974	THO complex subunit 1 OS=Homo sapiens GN=THOC1 PE=1 SV=1	THOC1_HUMAN	76 kDa	3	0	0
1975	Small subunit processome component 20 homolog OS=Homo sapiens GN=UTP20 PE=1 SV=3	UTP20_HUMAN (+1)	318 kDa	1	0	3
1976	A-kinase anchor protein 11 OS=Homo sapiens GN=AKAP11 PE=1 SV=1	AKA11_HUMAN	211 kDa	1	2	0
1977	Bifunctional UDP-N-acetylglucosamine 2-epimerase/N-acetylmannosamine kinase OS=Homo sapiens GN=GNE PE=1 SV=1	GLCNE_HUMAN (+14)	79 kDa	0	0	2
1978	UDP-glucose dehydrogenase, isoform CRA_b OS=Homo sapiens GN=UGDH PE=2 SV=1	B3KUU2_HUMAN (+7)	48 kDa	3	0	0
1979	DNA-binding protein SATB2 OS=Homo sapiens GN=SATB2 PE=1 SV=2	SATB2_HUMAN (+8)	83 kDa	3	0	0
1980	Putative deoxyribose-phosphate aldolase OS=Homo sapiens GN=DERA PE=1 SV=2	DEOC_HUMAN (+1)	35 kDa	3	0	0
1981	Elongation factor 1-alpha 2 OS=Homo sapiens GN=EEF1A2 PE=1 SV=1	EF1A2_HUMAN (+6)	50 kDa	2	0	0
1982	Parafibromin OS=Homo sapiens GN=CDC73 PE=1 SV=1	CDC73_HUMAN (+5)	61 kDa	0	0	2
1983	Translation initiation factor eIF-2B subunit gamma OS=Homo sapiens GN=EIF2B3 PE=1 SV=1	EI2BG_HUMAN (+1)	50 kDa	2	0	0
[truncated: 243 more rows]

## Sheet: 2. % coverage n=2,250 proteins
PERCENT COVERAGE
MMW273 Julien Licches 180912i_Condensedshort list after removing non human, Samples report created on 11/18/2020
	Search Engine: X! Tandem
	Version: CYCLONE (2010.12.01.1)
	Samples: All Samples
	Fragment Tolerance: 0.80 Da (Monoisotopic)
	Parent Tolerance: 5.0 PPM (Monoisotopic)
	Fixed Modifications:
	Variable Modifications: -17 on Peptide N-Terminal (Pyro-cmC), +16 on M (Oxidation), +57 on C (Carbamidomethyl), +80 on STY (Phospho), +114 on K (GlyGly)
	Scaffold: Version: Scaffold_4.10.0
	Modification Metadata Set: Unknown modifications
	Source: Unknown
	Comment:
	Protein Grouping Strategy: Experiment-wide grouping with binary peptide-protein weights
	Peptide Thresholds: 95.0% minimum
	Protein Thresholds: 95.0% minimum and 2 peptides minimum
	Peptide FDR: 0.6% (Prophet)
	Protein FDR: 0.1% (Prophet)
	GO Annotation Source(s): Unknown
	Pathway Annotation Source(s): Unknown
	Alternate ID Source(s):
				Percent Coverage	Percent Coverage	Percent Coverage
#	Identified Proteins (2225/2394)	Accession Number	Molecular Weight	3xFLAG EV	3xFLAG TRABID△OTU	3xFLAG TRABID FL C443S
1	Ubiquitin thioesterase ZRANB1 OS=Homo sapiens GN=ZRANB1 PE=1 SV=2	ZRAN1_HUMAN	81 kDa	0.0127	0.439	0.775
2	HECT domain containing 1, isoform CRA_a OS=Homo sapiens GN=HECTD1 PE=4 SV=1	D3DS86_HUMAN	289 kDa	0	0.418	0.243
3	Heat shock 70kDa protein 1A OS=Homo sapiens GN=HSPA1A PE=2 SV=1	A8K5I0_HUMAN (+2)	70 kDa	0.615	0.71	0.477
4	Actin, cytoplasmic 2 OS=Homo sapiens GN=ACTG1 PE=1 SV=1	ACTG_HUMAN (+9)	42 kDa	0.784	0.608	0.488
5	Kinesin-like protein KIF11 OS=Homo sapiens GN=KIF11 PE=1 SV=2	KIF11_HUMAN	119 kDa	0.461	0.548	0.354
6	Protein arginine N-methyltransferase 5 OS=Homo sapiens GN=PRMT5 PE=1 SV=4	ANM5_HUMAN (+1)	73 kDa	0.538	0.538	0.3
7	Spectrin alpha chain, brain OS=Homo sapiens GN=SPTAN1 PE=1 SV=3	SPTA2_HUMAN	285 kDa	0.447	0.428	0.324
8	Putative uncharacterized protein DKFZp686E2459 OS=Homo sapiens GN=DKFZp686E2459 PE=1 SV=1	Q7Z3D7_HUMAN	110 kDa	0.511	0.341	0.29
9	Spectrin beta non-erythrocytic 1 OS=Homo sapiens GN=SPTBN1 PE=2 SV=1	B2ZZ89_HUMAN (+1)	275 kDa	0.411	0.356	0.456
10	Tubulin beta chain OS=Homo sapiens GN=TUBB PE=1 SV=2	TBB5_HUMAN (+17)	50 kDa	0.667	0.667	0.464
11	E3 ubiquitin-protein ligase HERC2 OS=Homo sapiens GN=HERC2 PE=1 SV=2	HERC2_HUMAN	527 kDa	0.00269	0.241	0.152
12	Tubulin alpha-1B chain OS=Homo sapiens GN=TUBA1B PE=1 SV=1	TBA1B_HUMAN (+11)	50 kDa	0.554	0.561	0.417
13	Filamin A OS=Homo sapiens GN=FLNA PE=2 SV=1	Q60FE5_HUMAN (+1)	278 kDa	0.31	0.314	0.285
14	Splicing factor 3B subunit 3 OS=Homo sapiens GN=SF3B3 PE=1 SV=4	SF3B3_HUMAN (+3)	136 kDa	0.219	0.193	0.172
15	Uncharacterized protein OS=Homo sapiens GN=HUWE1 PE=4 SV=1	E7EVU8_HUMAN (+1)	482 kDa	0.0624	0.176	0.131
16	Eukaryotic translation initiation factor 3 subunit A OS=Homo sapiens GN=EIF3A PE=1 SV=1	EIF3A_HUMAN (+1)	167 kDa	0.293	0.226	0.217
17	Alpha-actinin-4 OS=Homo sapiens GN=ACTN4 PE=1 SV=2	ACTN4_HUMAN (+1)	105 kDa	0.701	0.119	0.462
18	Methylosome protein 50 OS=Homo sapiens GN=WDR77 PE=1 SV=1	MEP50_HUMAN	37 kDa	0.547	0.538	0.36
19	Serine/threonine-protein kinase 38 OS=Homo sapiens GN=STK38 PE=1 SV=1	STK38_HUMAN (+2)	54 kDa	0.473	0.346	0.241
20	Heat shock protein HSP 90-beta OS=Homo sapiens GN=HSP90AB1 PE=1 SV=4	HS90B_HUMAN	83 kDa	0.336	0.202	0.428
21	DNA-dependent protein kinase catalytic subunit OS=Homo sapiens GN=PRKDC PE=1 SV=3	PRKDC_HUMAN	469 kDa	0.149	0.12	0.13
22	Fatty acid synthase OS=Homo sapiens GN=FASN PE=1 SV=3	FAS_HUMAN	273 kDa	0.204	0.218	0.214
23	Cytoplasmic dynein 1 heavy chain 1 OS=Homo sapiens GN=DYNC1H1 PE=1 SV=5	DYHC1_HUMAN	532 kDa	0.173	0.116	0.144
24	Vimentin OS=Homo sapiens GN=VIM PE=1 SV=4	VIME_HUMAN	54 kDa	0.605	0.03	0.506
25	cDNA FLJ54552, highly similar to Heterogeneous nuclear ribonucleoprotein K OS=Homo sapiens PE=2 SV=1	B4DUQ1_HUMAN (+1)	49 kDa	0.44	0.321	0.273
26	Mitogen-activated protein kinase kinase kinase 7 interacting protein 1 isoform alpha variant (Fragment) OS=Homo sapiens PE=2 SV=1	Q59FT7_HUMAN	70 kDa	0.455	0.394	0.275
27	U5 small nuclear ribonucleoprotein 200 kDa helicase OS=Homo sapiens GN=SNRNP200 PE=1 SV=2	U520_HUMAN	245 kDa	0.116	0.199	0.195
28	Microtubule-associated protein 1B OS=Homo sapiens GN=MAP1B PE=1 SV=2	MAP1B_HUMAN	271 kDa	0.353	0.248	0.179
29	Eukaryotic translation initiation factor 4B OS=Homo sapiens GN=EIF4B PE=1 SV=2	IF4B_HUMAN (+4)	69 kDa	0.452	0.237	0.3
30	40S ribosomal protein S3 OS=Homo sapiens GN=RPS3 PE=1 SV=2	RS3_HUMAN (+3)	27 kDa	0.56	0.432	0.539
31	Guanine nucleotide-binding protein subunit beta-2-like 1 OS=Homo sapiens GN=GNB2L1 PE=1 SV=3	GBLP_HUMAN (+8)	35 kDa	0.767	0.278	0.391
32	Proteasome (Prosome, macropain) 26S subunit, ATPase, 5, isoform CRA_b OS=Homo sapiens GN=PSMC5 PE=2 SV=1	A8K3Z3_HUMAN (+7)	45 kDa	0.322	0.603	0.545
33	TRIP12 protein OS=Homo sapiens GN=TRIP12 PE=2 SV=1	Q14CA3_HUMAN (+1)	226 kDa	0	0.175	0.151
34	26S protease regulatory subunit 6A OS=Homo sapiens GN=PSMC3 PE=1 SV=3	PRS6A_HUMAN	49 kDa	0.446	0.585	0.501
35	Elongation factor 1-alpha 1 OS=Homo sapiens GN=EEF1A1 PE=1 SV=1	EF1A1_HUMAN (+20)	50 kDa	0.361	0.227	0.255
36	T-complex protein 1 subunit theta OS=Homo sapiens GN=CCT8 PE=1 SV=4	TCPQ_HUMAN (+1)	60 kDa	0.361	0.37	0.221
37	60S ribosomal protein L6 OS=Homo sapiens GN=RPL6 PE=2 SV=1	Q8N5Z7_HUMAN (+3)	33 kDa	0.351	0.365	0.323
38	Mitogen-activated protein kinase kinase kinase 7 OS=Homo sapiens PE=2 SV=1	Q5U0D0_HUMAN (+1)	64 kDa	0.397	0.345	0.339
39	Uncharacterized protein OS=Homo sapiens GN=MGA PE=4 SV=1	E7ENI0_HUMAN	341 kDa	0.0774	0.0851	0.0976
40	60S acidic ribosomal protein P0 OS=Homo sapiens GN=RPLP0 PE=1 SV=1	RLA0_HUMAN (+1)	34 kDa	0.521	0.42	0.3
41	TAF4 RNA polymerase II, TATA box binding protein (TBP)-associated factor, 135kDa (Fragment) OS=Homo sapiens GN=TAF4 PE=2 SV=1	Q5TBP5_HUMAN (+1)	97 kDa	0.254	0.0832	0.261
42	Pre-mRNA-processing-splicing factor 8 OS=Homo sapiens GN=PRPF8 PE=1 SV=2	PRP8_HUMAN (+4)	274 kDa	0.164	0.0882	0.182
43	CAD protein OS=Homo sapiens GN=CAD PE=1 SV=3	PYR1_HUMAN	243 kDa	0.0548	0.181	0.0984
44	Heterogeneous nuclear ribonucleoprotein A1 OS=Homo sapiens GN=HNRNPA1 PE=1 SV=5	ROA1_HUMAN (+15)	39 kDa	0.449	0.164	0.261
45	26S proteasome non-ATPase regulatory subunit 1 OS=Homo sapiens GN=PSMD1 PE=1 SV=2	PSMD1_HUMAN	106 kDa	0.281	0.492	0.339
46	26S proteasome non-ATPase regulatory subunit 2 OS=Homo sapiens GN=PSMD2 PE=1 SV=3	PSMD2_HUMAN (+1)	100 kDa	0.155	0.318	0.4
47	Uncharacterized protein OS=Homo sapiens GN=EIF3B PE=4 SV=1	E7EME9_HUMAN (+1)	99 kDa	0.47	0.279	0.31
48	ATP-dependent RNA helicase A OS=Homo sapiens GN=DHX9 PE=1 SV=4	DHX9_HUMAN (+1)	141 kDa	0.0843	0.181	0.234
49	Eukaryotic translation initiation factor 3 subunit E OS=Homo sapiens GN=EIF3E PE=1 SV=1	EIF3E_HUMAN (+7)	52 kDa	0.49	0.398	0.431
50	Interleukin enhancer-binding factor 3 OS=Homo sapiens GN=ILF3 PE=1 SV=3	ILF3_HUMAN	95 kDa	0.255	0.124	0.279
51	26S protease regulatory subunit 7 OS=Homo sapiens GN=PSMC2 PE=1 SV=3	PRS7_HUMAN (+6)	49 kDa	0.284	0.621	0.48
52	14-3-3 protein epsilon OS=Homo sapiens GN=YWHAE PE=1 SV=1	1433E_HUMAN (+8)	29 kDa	0.667	0.451	0.557
53	Cell migration-inducing protein 17 OS=Homo sapiens PE=2 SV=1	A1KYQ7_HUMAN (+3)	105 kDa	0.272	0.232	0.202
54	40S ribosomal protein S18 OS=Homo sapiens GN=RPS18 PE=1 SV=3	RS18_HUMAN (+15)	18 kDa	0.447	0.388	0.434
55	Heterogeneous nuclear ribonucleoprotein U OS=Homo sapiens GN=HNRNPU PE=1 SV=6	HNRPU_HUMAN (+1)	91 kDa	0.336	0.19	0.224
56	Eukaryotic translation initiation factor 3, subunit E interacting protein OS=Homo sapiens GN=EIF3EIP PE=4 SV=1	B0QY89_HUMAN (+3)	71 kDa	0.371	0.264	0.346
57	Putative pre-mRNA-splicing factor ATP-dependent RNA helicase DHX15 OS=Homo sapiens GN=DHX15 PE=1 SV=2	DHX15_HUMAN (+6)	91 kDa	0.265	0.249	0.214
58	Nucleolin OS=Homo sapiens GN=NCL PE=1 SV=3	NUCL_HUMAN (+2)	77 kDa	0.275	0.258	0.182
59	Girdin OS=Homo sapiens GN=CCDC88A PE=1 SV=2	GRDN_HUMAN	216 kDa	0.149	0.11	0.166
60	40S ribosomal protein SA OS=Homo sapiens GN=RPSA PE=1 SV=4	RSSA_HUMAN (+14)	33 kDa	0.553	0.451	0.268
61	40S ribosomal protein S2 OS=Homo sapiens GN=RPS2 PE=1 SV=2	RS2_HUMAN	31 kDa	0.355	0.253	0.287
62	Heterogeneous nuclear ribonucleoproteins A2/B1 OS=Homo sapiens GN=HNRNPA2B1 PE=1 SV=2	ROA2_HUMAN (+3)	37 kDa	0.442	0.139	0.292
63	Peptidyl-prolyl cis-trans isomerase OS=Homo sapiens GN=PPIA PE=2 SV=1	A8K220_HUMAN (+12)	18 kDa	0.503	0.242	0.327
64	Alpha-enolase OS=Homo sapiens GN=ENO1 PE=1 SV=2	ENOA_HUMAN	47 kDa	0.606	0.136	0.332
65	Heterogeneous nuclear ribonucleoproteins C1/C2 OS=Homo sapiens GN=HNRNPC PE=1 SV=4	HNRPC_HUMAN (+1)	34 kDa	0.32	0.199	0.458
66	Heterogeneous nuclear ribonucleoprotein H OS=Homo sapiens GN=HNRNPH1 PE=1 SV=4	HNRH1_HUMAN (+4)	49 kDa	0.477	0.296	0.29
67	DEAD box polypeptide 17 isoform p82 variant (Fragment) OS=Homo sapiens PE=2 SV=1	Q59F66_HUMAN	81 kDa	0.225	0.1	0.176
68	CLASP2 protein OS=Homo sapiens GN=CLASP2 PE=2 SV=1	B2RTR1_HUMAN (+2)	166 kDa	0.102	0.242	0.211
69	Uncharacterized protein C11orf84 OS=Homo sapiens GN=C11orf84 PE=1 SV=3	CK084_HUMAN	41 kDa	0.675	0.391	0.399
70	Uncharacterized protein OS=Homo sapiens GN=DBN1 PE=4 SV=1	A8MV58_HUMAN (+2)	76 kDa	0.394	0.0705	0.279
71	Clathrin heavy chain 1 OS=Homo sapiens GN=CLTC PE=1 SV=5	CLH1_HUMAN (+3)	192 kDa	0.158	0.152	0.162
72	Heterogeneous nuclear ribonucleoprotein M OS=Homo sapiens GN=HNRNPM PE=1 SV=3	HNRPM_HUMAN	78 kDa	0.381	0.214	0.31
73	Probable ubiquitin carboxyl-terminal hydrolase FAF-X OS=Homo sapiens GN=USP9X PE=1 SV=3	USP9X_HUMAN	292 kDa	0.0467	0.126	0.174
74	40S ribosomal protein S8 OS=Homo sapiens GN=RPS8 PE=1 SV=2	RS8_HUMAN (+9)	24 kDa	0.481	0.548	0.365
75	Uncharacterized protein OS=Homo sapiens GN=RPL4 PE=4 SV=1	E7EWF1_HUMAN (+3)	46 kDa	0.387	0.283	0.291
76	Ribosomal protein S4, X-linked, isoform CRA_c OS=Homo sapiens GN=RPS4X PE=2 SV=1	B2R491_HUMAN (+13)	30 kDa	0.449	0.331	0.357
77	Serine/threonine-protein kinase 38-like OS=Homo sapiens GN=STK38L PE=1 SV=3	ST38L_HUMAN	54 kDa	0.485	0.369	0.164
78	Microtubule-actin cross-linking factor 1, isoforms 1/2/3/5 OS=Homo sapiens GN=MACF1 PE=1 SV=3	MACF1_HUMAN	620 kDa	0.0694	0.0433	0.0319
79	Tight junction protein ZO-1 (Fragment) OS=Homo sapiens GN=TJP1 PE=2 SV=1	A9CQZ8_HUMAN (+1)	197 kDa	0.152	0	0.223
80	HCG1784554, isoform CRA_a OS=Homo sapiens GN=hCG_1784554 PE=2 SV=1	B3KSH1_HUMAN (+4)	39 kDa	0.376	0.325	0.325
81	Spindlin, isoform CRA_a OS=Homo sapiens GN=SPIN PE=2 SV=1	A8K0X6_HUMAN (+2)	30 kDa	0.649	0.416	0.462
82	Protein phosphatase 1, regulatory subunit 9B, spinophilin, isoform CRA_b OS=Homo sapiens GN=PPP1R9B PE=4 SV=1	D3DTX6_HUMAN (+1)	89 kDa	0.388	0	0.322
83	E3 ubiquitin-protein ligase UBR5 OS=Homo sapiens GN=UBR5 PE=1 SV=2	UBR5_HUMAN	309 kDa	0.065	0.0847	0.119
84	Heat shock protein HSP 90-alpha OS=Homo sapiens GN=HSP90AA1 PE=1 SV=5	HS90A_HUMAN	85 kDa	0.287	0.205	0.421
85	26S proteasome non-ATPase regulatory subunit 12 OS=Homo sapiens GN=PSMD12 PE=1 SV=3	PSD12_HUMAN	53 kDa	0.224	0.522	0.421
86	MYH10 protein OS=Homo sapiens GN=MYH10 PE=2 SV=1	B2RWP9_HUMAN (+3)	230 kDa	0.112	0.158	0.191
87	PSMD3 protein OS=Homo sapiens GN=PSMD3 PE=2 SV=1	Q6IBN0_HUMAN (+2)	61 kDa	0.139	0.408	0.245
88	60 kDa heat shock protein, mitochondrial OS=Homo sapiens GN=HSPD1 PE=1 SV=2	CH60_HUMAN	61 kDa	0.469	0.152	0.312
89	Thyroid hormone receptor-associated protein 3 OS=Homo sapiens GN=THRAP3 PE=1 SV=2	TR150_HUMAN	109 kDa	0.142	0.00942	0.194
90	Supervillin OS=Homo sapiens GN=SVIL PE=1 SV=2	SVIL_HUMAN	248 kDa	0.142	0.0262	0.175
91	Nuclease-sensitive element-binding protein 1 OS=Homo sapiens GN=YBX1 PE=1 SV=3	YBOX1_HUMAN (+13)	36 kDa	0.503	0.429	0.488
92	26S proteasome non-ATPase regulatory subunit 11 OS=Homo sapiens GN=PSMD11 PE=1 SV=3	PSD11_HUMAN (+4)	47 kDa	0.273	0.595	0.443
93	Guanine nucleotide-binding protein G(I)/G(S)/G(T) subunit beta-1 OS=Homo sapiens GN=GNB1 PE=1 SV=3	GBB1_HUMAN (+8)	37 kDa	0.459	0.0324	0.224
94	60S ribosomal protein L18 OS=Homo sapiens GN=RPL18 PE=1 SV=2	RL18_HUMAN (+4)	22 kDa	0.351	0.351	0.309
95	Small nuclear ribonucleoprotein Sm D2 OS=Homo sapiens GN=SNRPD2 PE=1 SV=1	SMD2_HUMAN (+8)	14 kDa	0.559	0.331	0.483
96	60S ribosomal protein L13 OS=Homo sapiens GN=RPL13 PE=2 SV=1	A8K4C8_HUMAN (+2)	24 kDa	0.303	0.289	0.242
97	Serine/arginine repetitive matrix protein 2 OS=Homo sapiens GN=SRRM2 PE=1 SV=2	SRRM2_HUMAN	300 kDa	0.122	0	0.124
98	Filamin B OS=Homo sapiens GN=FLNB PE=2 SV=1	B2ZZ83_HUMAN (+2)	282 kDa	0.184	0.114	0.185
99	Transitional endoplasmic reticulum ATPase OS=Homo sapiens GN=VCP PE=1 SV=4	TERA_HUMAN (+1)	89 kDa	0.408	0.392	0.299
100	Heat shock 70 kDa protein 4 OS=Homo sapiens GN=HSPA4 PE=1 SV=4	HSP74_HUMAN	94 kDa	0.39	0.423	0.3
101	40S ribosomal protein S16 OS=Homo sapiens GN=RPS16 PE=1 SV=2	RS16_HUMAN (+12)	16 kDa	0.466	0.144	0.61
102	Elongation factor 2 OS=Homo sapiens GN=EEF2 PE=1 SV=4	EF2_HUMAN (+2)	95 kDa	0.354	0.205	0.234
103	DNA damage-binding protein 1 OS=Homo sapiens GN=DDB1 PE=1 SV=1	DDB1_HUMAN (+4)	127 kDa	0.0175	0.133	0.0939
104	Eukaryotic translation initiation factor 3 subunit I OS=Homo sapiens GN=EIF3I PE=1 SV=1	EIF3I_HUMAN (+1)	37 kDa	0.566	0.545	0.197
105	Polyadenylate-binding protein 1 OS=Homo sapiens GN=PABPC1 PE=1 SV=2	PABP1_HUMAN (+8)	71 kDa	0.322	0.266	0.258
106	Splicing factor 3B subunit 1 OS=Homo sapiens GN=SF3B1 PE=1 SV=3	SF3B1_HUMAN (+1)	146 kDa	0.0813	0.272	0.245
107	60S ribosomal protein L7a OS=Homo sapiens GN=RPL7A PE=1 SV=2	RL7A_HUMAN (+12)	30 kDa	0.47	0.335	0.338
108	Up-regulator of cell proliferation OS=Homo sapiens GN=URGCP PE=1 SV=2	URGCP_HUMAN	105 kDa	0	0.24	0.0795
109	Ribosomal protein L5 OS=Homo sapiens GN=RPL5 PE=2 SV=1	A2RUM7_HUMAN (+2)	34 kDa	0.327	0.387	0.266
110	Ubiquitin-like modifier-activating enzyme 1 OS=Homo sapiens GN=UBA1 PE=1 SV=3	UBA1_HUMAN	118 kDa	0.272	0.139	0.223
111	Elongation factor 1-gamma OS=Homo sapiens GN=EEF1G PE=1 SV=3	EF1G_HUMAN (+1)	50 kDa	0.407	0.215	0.211
112	116 kDa U5 small nuclear ribonucleoprotein component OS=Homo sapiens GN=EFTUD2 PE=1 SV=1	U5S1_HUMAN (+13)	109 kDa	0.298	0.192	0.195
113	Proteasome subunit beta type-5 OS=Homo sapiens GN=PSMB5 PE=1 SV=3	PSB5_HUMAN (+1)	28 kDa	0.247	0.506	0.365
114	Ankyrin repeat and FYVE domain-containing protein 1 OS=Homo sapiens GN=ANKFY1 PE=1 SV=2	ANFY1_HUMAN	128 kDa	0.335	0.143	0.204
115	ADP/ATP translocase 2 OS=Homo sapiens GN=SLC25A5 PE=1 SV=7	ADT2_HUMAN (+5)	33 kDa	0.252	0.235	0.201
116	RPL14 protein OS=Homo sapiens GN=RPL14 PE=2 SV=1	Q6IPH7_HUMAN	24 kDa	0.323	0.286	0.286
117	Flotillin-1 OS=Homo sapiens GN=FLOT1 PE=1 SV=3	FLOT1_HUMAN (+2)	47 kDa	0.628	0	0.513
118	Nucleolar RNA helicase 2 OS=Homo sapiens GN=DDX21 PE=1 SV=5	DDX21_HUMAN	87 kDa	0.318	0.156	0.243
119	Band 4.1-like protein 2 OS=Homo sapiens GN=EPB41L2 PE=1 SV=1	E41L2_HUMAN	113 kDa	0.19	0	0.27
120	Guanine nucleotide-binding protein G(i) subunit alpha-2 OS=Homo sapiens GN=GNAI2 PE=1 SV=3	GNAI2_HUMAN	40 kDa	0.594	0.031	0.262
121	Ribosomal protein S3A OS=Homo sapiens GN=RPS3A PE=2 SV=1	Q6NXR8_HUMAN (+3)	30 kDa	0.417	0.33	0.307
122	Striatin-3 OS=Homo sapiens GN=STRN3 PE=1 SV=3	STRN3_HUMAN	87 kDa	0.0163	0	0.375
123	Heterogeneous nuclear ribonucleoprotein R OS=Homo sapiens GN=HNRNPR PE=1 SV=1	HNRPR_HUMAN (+5)	71 kDa	0.264	0.142	0.182
124	Telomere-associated protein RIF1 OS=Homo sapiens GN=RIF1 PE=1 SV=2	RIF1_HUMAN	274 kDa	0.0773	0.117	0.0688
125	Proteasome subunit alpha type-6 OS=Homo sapiens GN=PSMA6 PE=1 SV=1	PSA6_HUMAN (+5)	27 kDa	0.228	0.463	0.455
126	26S proteasome non-ATPase regulatory subunit 6 OS=Homo sapiens GN=PSMD6 PE=1 SV=1	PSMD6_HUMAN	46 kDa	0.231	0.584	0.414
127	Eukaryotic initiation factor 4A-I OS=Homo sapiens GN=EIF4A1 PE=1 SV=1	IF4A1_HUMAN (+10)	46 kDa	0.448	0.0985	0.303
128	Zinedin variant (Fragment) OS=Homo sapiens PE=2 SV=1	Q59GV6_HUMAN (+1)	81 kDa	0.0172	0.0172	0.38
129	40S ribosomal protein S10 OS=Homo sapiens GN=RPS10 PE=1 SV=1	RS10_HUMAN (+7)	19 kDa	0.236	0.145	0.145
130	Protein phosphatase 1B OS=Homo sapiens GN=PPM1B PE=1 SV=1	PPM1B_HUMAN (+2)	53 kDa	0.215	0.182	0.157
131	60S ribosomal protein L3 OS=Homo sapiens GN=RPL3 PE=1 SV=2	RL3_HUMAN	46 kDa	0.285	0.261	0.189
132	Peroxiredoxin-1 OS=Homo sapiens GN=PRDX1 PE=1 SV=1	PRDX1_HUMAN (+4)	22 kDa	0.377	0.412	0.362
133	T-complex protein 1 subunit beta OS=Homo sapiens GN=CCT2 PE=2 SV=1	B5BTY7_HUMAN (+2)	57 kDa	0.424	0.198	0.161
134	Ubiquitin carboxyl-terminal hydrolase OS=Homo sapiens PE=2 SV=1	B7Z815_HUMAN (+2)	126 kDa	0.115	0.263	0.24
135	78 kDa glucose-regulated protein OS=Homo sapiens GN=HSPA5 PE=1 SV=2	GRP78_HUMAN	72 kDa	0.326	0.356	0.318
136	60S ribosomal protein L7 OS=Homo sapiens GN=RPL7 PE=1 SV=1	RL7_HUMAN	29 kDa	0.456	0.165	0.27
137	IQ motif containing GTPase activating protein 1 OS=Homo sapiens GN=IQGAP1 PE=2 SV=1	A4QPB0_HUMAN (+1)	189 kDa	0.225	0.0133	0.182
138	PIK4CA variant protein (Fragment) OS=Homo sapiens GN=PIK4CA variant protein PE=2 SV=1	Q4LE69_HUMAN (+2)	239 kDa	0.114	0.0316	0.196
139	Aspartyl-tRNA synthetase, cytoplasmic OS=Homo sapiens GN=DARS PE=1 SV=2	SYDC_HUMAN	57 kDa	0.202	0.275	0.128
140	Alpha-actinin-1 OS=Homo sapiens GN=ACTN1 PE=1 SV=2	ACTN1_HUMAN (+1)	103 kDa	0.476	0.0527	0.318
141	Stress-70 protein, mitochondrial OS=Homo sapiens GN=HSPA9 PE=1 SV=2	GRP75_HUMAN (+4)	74 kDa	0.27	0.255	0.261
142	40S ribosomal protein S14 OS=Homo sapiens GN=RPS14 PE=1 SV=3	RS14_HUMAN (+23)	16 kDa	0.384	0.159	0.364
143	Myosin-Ic OS=Homo sapiens GN=MYO1C PE=1 SV=4	MYO1C_HUMAN (+1)	122 kDa	0.216	0.138	0.137
144	Guanine nucleotide-binding protein G(s) subunit alpha isoforms short OS=Homo sapiens GN=GNAS PE=1 SV=1	GNAS2_HUMAN (+8)	46 kDa	0.411	0.0279	0.269
145	Epithelial protein lost in neoplasm beta variant (Fragment) OS=Homo sapiens PE=1 SV=1	Q59FE8_HUMAN	86 kDa	0.215	0.0728	0.178
146	26S protease regulatory subunit 10B OS=Homo sapiens GN=PSMC6 PE=1 SV=1	PRS10_HUMAN (+5)	44 kDa	0.213	0.532	0.424
147	Splicing factor 3B subunit 2 OS=Homo sapiens GN=SF3B2 PE=1 SV=2	SF3B2_HUMAN	100 kDa	0.183	0.108	0.226
148	Ribosomal protein S9 OS=Homo sapiens GN=RPS9 PE=3 SV=1	A9C4C1_HUMAN (+13)	23 kDa	0.284	0.242	0.273
149	Heterogeneous nuclear ribonucleoprotein L OS=Homo sapiens GN=HNRNPL PE=1 SV=2	HNRPL_HUMAN (+1)	64 kDa	0.499	0.0407	0.34
150	Ubiquitin carboxyl-terminal hydrolase 15 OS=Homo sapiens GN=USP15 PE=1 SV=3	UBP15_HUMAN	112 kDa	0.26	0.105	0.223
151	CTTNBP2 N-terminal-like protein OS=Homo sapiens GN=CTTNBP2NL PE=1 SV=2	CT2NL_HUMAN (+2)	70 kDa	0	0	0.36
152	Uncharacterized protein OS=Homo sapiens GN=FLOT2 PE=4 SV=1	E7EMK3_HUMAN (+6)	53 kDa	0.435	0.0228	0.29
153	Proteasome subunit alpha type-4 OS=Homo sapiens GN=PSMA4 PE=1 SV=1	PSA4_HUMAN (+3)	29 kDa	0.184	0.467	0.23
154	Ribosomal protein S6 OS=Homo sapiens GN=RPS6 PE=2 SV=1	A2A3R6_HUMAN (+10)	29 kDa	0.353	0.281	0.193
155	Coronin-1C_i2 protein OS=Homo sapiens GN=CORO1C PE=2 SV=1	A7MAP0_HUMAN (+5)	54 kDa	0.29	0.133	0.173
156	Spliceosome RNA helicase BAT1 OS=Homo sapiens GN=BAT1 PE=1 SV=1	UAP56_HUMAN (+8)	49 kDa	0.313	0.0491	0.304
157	Proteasome (Prosome, macropain) 26S subunit, ATPase, 4, isoform CRA_b OS=Homo sapiens GN=PSMC4 PE=2 SV=1	A8K2M0_HUMAN (+4)	47 kDa	0.132	0.572	0.273
158	Myosin-Id OS=Homo sapiens GN=MYO1D PE=1 SV=2	MYO1D_HUMAN	116 kDa	0.359	0.0736	0.217
159	Neuralized-like protein 4 OS=Homo sapiens GN=NEURL4 PE=1 SV=2	NEUL4_HUMAN	167 kDa	0	0.19	0.136
160	Pyruvate kinase isozymes M1/M2 OS=Homo sapiens GN=PKM2 PE=1 SV=4	KPYM_HUMAN	58 kDa	0.356	0.128	0.196
161	Uncharacterized protein OS=Homo sapiens GN=EIF3D PE=4 SV=1	A8MWD3_HUMAN (+3)	64 kDa	0.361	0.347	0.199
162	26S protease regulatory subunit 4 OS=Homo sapiens GN=PSMC1 PE=1 SV=1	PRS4_HUMAN (+9)	49 kDa	0.286	0.464	0.345
163	T-complex protein 1 subunit alpha OS=Homo sapiens GN=TCP1 PE=1 SV=1	TCPA_HUMAN (+1)	60 kDa	0.246	0.268	0.221
164	Myosin-9 OS=Homo sapiens GN=MYH9 PE=1 SV=4	MYH9_HUMAN (+1)	227 kDa	0.0735	0.185	0.134
165	Eukaryotic translation initiation factor 3, subunit 3 gamma, 40kDa, isoform CRA_b OS=Homo sapiens GN=EIF3S3 PE=2 SV=1	B3KS98_HUMAN (+2)	42 kDa	0.549	0.317	0.112
166	Glyceraldehyde-3-phosphate dehydrogenase OS=Homo sapiens GN=GAPDH PE=1 SV=3	G3P_HUMAN	36 kDa	0.591	0.242	0.307
167	U4/U6 small nuclear ribonucleoprotein Prp31 OS=Homo sapiens GN=PRPF31 PE=1 SV=2	PRP31_HUMAN (+7)	55 kDa	0.269	0.118	0.172
168	Uncharacterized protein OS=Homo sapiens GN=MATR3 PE=4 SV=1	A8MXP9_HUMAN (+1)	100 kDa	0.279	0.115	0.225
169	CCR4-NOT transcription complex subunit 1 OS=Homo sapiens GN=CNOT1 PE=1 SV=2	CNOT1_HUMAN (+2)	267 kDa	0.0248	0.126	0.0753
170	Serine/threonine-protein phosphatase 2A 65 kDa regulatory subunit A alpha isoform OS=Homo sapiens GN=PPP2R1A PE=1 SV=4	2AAA_HUMAN (+5)	65 kDa	0.158	0.09	0.285
171	Large T antigen OS=Simian virus 40 PE=4 SV=1	A7XWJ9_SV40 (+9)	82 kDa	0.206	0.21	0.207
172	cDNA, FLJ94440, highly similar to Homo sapiens chaperonin containing TCP1, subunit 6A (zeta 1)(CCT6A), mRNA OS=Homo sapiens PE=2 SV=1	B2R9K8_HUMAN (+3)	58 kDa	0.379	0.134	0.0829
173	Bcl-2-associated transcription factor 1 OS=Homo sapiens GN=BCLAF1 PE=1 SV=2	BCLF1_HUMAN	106 kDa	0.107	0.0315	0.135
174	Eukaryotic translation initiation factor 3 subunit G OS=Homo sapiens GN=EIF3G PE=1 SV=2	EIF3G_HUMAN	36 kDa	0.416	0.375	0.225
175	LYN protein (Fragment) OS=Homo sapiens GN=LYN PE=2 SV=1	Q6NUK7_HUMAN	66 kDa	0.271	0.0137	0.249
176	40S ribosomal protein S13 OS=Homo sapiens GN=RPS13 PE=1 SV=2	RS13_HUMAN (+10)	17 kDa	0.464	0.298	0.278
177	HCG1994130, isoform CRA_a OS=Homo sapiens GN=hCG_1994130 PE=2 SV=1	B2R4W8_HUMAN (+9)	15 kDa	0.469	0.315	0.246
178	T-complex protein 1 subunit delta OS=Homo sapiens GN=CCT4 PE=1 SV=4	TCPD_HUMAN	58 kDa	0.304	0.228	0.148
179	Protein arginine N-methyltransferase 1 OS=Homo sapiens GN=PRMT1 PE=1 SV=2	ANM1_HUMAN (+12)	42 kDa	0.537	0.0637	0.194
180	Protein PRRC2A OS=Homo sapiens GN=PRRC2A PE=1 SV=3	PRC2A_HUMAN	229 kDa	0.083	0.0172	0.07
181	Putative uncharacterized protein DKFZp566E044 OS=Homo sapiens GN=DKFZp566E044 PE=2 SV=2	Q9NSW6_HUMAN (+4)	131 kDa	0.0505	0.0844	0.0645
182	60S ribosomal protein L23 OS=Homo sapiens GN=RPL23 PE=1 SV=1	RL23_HUMAN (+12)	15 kDa	0.45	0.179	0.443
183	Serine/arginine-rich splicing factor 1 OS=Homo sapiens GN=SRSF1 PE=1 SV=2	SRSF1_HUMAN (+6)	28 kDa	0.403	0.194	0.403
184	Proteasome subunit alpha type-1 OS=Homo sapiens GN=PSMA1 PE=1 SV=1	PSA1_HUMAN (+1)	30 kDa	0.183	0.452	0.361
185	Chaperonin containing TCP1, subunit 7 (Eta), isoform CRA_c OS=Homo sapiens GN=CCT7 PE=2 SV=1	B7Z4T9_HUMAN (+3)	55 kDa	0.261	0.238	0.164
186	Cytoskeleton-associated protein 5 OS=Homo sapiens GN=CKAP5 PE=1 SV=3	CKAP5_HUMAN	226 kDa	0.105	0.105	0.122
187	Interleukin enhancer-binding factor 2 OS=Homo sapiens GN=ILF2 PE=1 SV=2	ILF2_HUMAN (+6)	43 kDa	0.518	0.259	0.238
188	Uncharacterized protein OS=Homo sapiens GN=TNRC6B PE=4 SV=2	A8MYY3_HUMAN (+1)	184 kDa	0.147	0.00633	0.111
189	Protein KIAA1967 OS=Homo sapiens GN=KIAA1967 PE=1 SV=2	K1967_HUMAN (+1)	103 kDa	0.245	0.172	0.234
190	Insulin-like growth factor 2 mRNA-binding protein 1 OS=Homo sapiens GN=IGF2BP1 PE=1 SV=2	IF2B1_HUMAN (+1)	63 kDa	0.298	0.21	0.295
191	Heterogeneous nuclear ribonucleoprotein G OS=Homo sapiens GN=RBMX PE=1 SV=3	HNRPG_HUMAN (+2)	42 kDa	0.225	0.0563	0.266
192	Phosphoglycerate mutase 5, long isoform OS=Homo sapiens GN=PGAM5-L PE=2 SV=1	A9LN06_HUMAN (+1)	32 kDa	0.246	0.187	0.218
193	Serine/threonine-protein phosphatase PP1-alpha catalytic subunit OS=Homo sapiens GN=PPP1CA PE=1 SV=1	PP1A_HUMAN (+5)	38 kDa	0.576	0.136	0.3
194	BTB/POZ domain-containing protein KCTD5 OS=Homo sapiens GN=KCTD5 PE=1 SV=1	KCTD5_HUMAN	26 kDa	0.62	0.577	0.325
195	Protein FAM115A OS=Homo sapiens GN=FAM115A PE=1 SV=3	F115A_HUMAN	102 kDa	0.0109	0.135	0.109
196	Excision repair cross-complementing rodent repair deficiency, complementation group 1 (Includes overlapping antisense sequence) OS=Homo sapiens GN=ERCC1 PE=2 SV=1	Q7Z7F5_HUMAN (+10)	36 kDa	0.0495	0.0495	0.0495
197	Chaperonin containing TCP1, subunit 3 (Gamma) variant (Fragment) OS=Homo sapiens PE=2 SV=1	Q59H77_HUMAN (+2)	64 kDa	0.27	0.116	0.314
198	Phosphoglycerate kinase OS=Homo sapiens GN=PGK1 PE=2 SV=1	A8K4W6_HUMAN (+4)	45 kDa	0.42	0	0.463
199	Arf-GAP with coiled-coil, ANK repeat and PH domain-containing protein 2 OS=Homo sapiens GN=ACAP2 PE=1 SV=3	ACAP2_HUMAN	88 kDa	0.269	0.303	0.254
200	Non-POU domain-containing octamer-binding protein OS=Homo sapiens GN=NONO PE=1 SV=4	NONO_HUMAN (+4)	54 kDa	0.333	0.0318	0.0637
201	Midasin OS=Homo sapiens GN=MDN1 PE=1 SV=2	MDN1_HUMAN	633 kDa	0.0475	0.0441	0.0443
202	40S ribosomal protein S26 OS=Homo sapiens GN=RPS26 PE=1 SV=3	RS26_HUMAN (+12)	13 kDa	0.209	0.13	0.209
203	60S ribosomal protein L23a OS=Homo sapiens GN=RPL23A PE=1 SV=1	RL23A_HUMAN (+14)	18 kDa	0.449	0.282	0.276
204	60S ribosomal protein L36 OS=Homo sapiens GN=RPL36 PE=1 SV=3	RL36_HUMAN (+16)	12 kDa	0.305	0.286	0.286
205	Uncharacterized protein OS=Homo sapiens GN=HNRNPA3 PE=4 SV=1	E7EWI9_HUMAN (+18)	34 kDa	0.332	0.0683	0.23
206	Eukaryotic translation initiation factor 3 subunit M OS=Homo sapiens GN=EIF3M PE=1 SV=1	EIF3M_HUMAN (+4)	43 kDa	0.329	0.297	0.163
207	Junction plakoglobin OS=Homo sapiens GN=JUP PE=1 SV=3	PLAK_HUMAN (+1)	82 kDa	0.345	0.0322	0.192
208	Eukaryotic initiation factor 4A-III OS=Homo sapiens GN=EIF4A3 PE=1 SV=4	IF4A3_HUMAN	47 kDa	0.331	0.0389	0.226
209	60S ribosomal protein L30 OS=Homo sapiens GN=RPL30 PE=1 SV=2	RL30_HUMAN (+7)	13 kDa	0.591	0.339	0.409
210	Nucleophosmin OS=Homo sapiens GN=NPM1 PE=1 SV=2	NPM_HUMAN	33 kDa	0.466	0.0714	0.156
211	Heterogeneous nuclear ribonucleoprotein AB isoform a variant (Fragment) OS=Homo sapiens PE=2 SV=1	Q53F64_HUMAN (+10)	36 kDa	0.277	0.117	0.172
212	60S ribosomal protein L31 OS=Homo sapiens GN=RPL31 PE=1 SV=1	RL31_HUMAN (+10)	14 kDa	0.4	0.184	0.32
213	TGF-beta-activated kinase 1 and MAP3K7-binding protein 3 OS=Homo sapiens GN=TAB3 PE=1 SV=2	TAB3_HUMAN	79 kDa	0.223	0.163	0.124
214	ATP-dependent RNA helicase DDX3X OS=Homo sapiens GN=DDX3X PE=1 SV=3	DDX3X_HUMAN (+3)	73 kDa	0.258	0.0831	0.127
215	L-lactate dehydrogenase B chain OS=Homo sapiens GN=LDHB PE=1 SV=2	LDHB_HUMAN (+2)	37 kDa	0.404	0.26	0.29
216	Plectin OS=Homo sapiens GN=PLEC PE=1 SV=3	PLEC_HUMAN	532 kDa	0.0359	0	0.0354
217	Ribosomal protein L24, isoform CRA_e OS=Homo sapiens GN=RPL24 PE=4 SV=1	C9JNW5_HUMAN (+8)	18 kDa	0.333	0.253	0.26
218	TGF-beta-activated kinase 1 and MAP3K7-binding protein 2 OS=Homo sapiens GN=TAB2 PE=1 SV=1	TAB2_HUMAN	76 kDa	0.215	0.139	0.062
219	RuvB-like 2 OS=Homo sapiens GN=RUVBL2 PE=1 SV=3	RUVB2_HUMAN	51 kDa	0.354	0.281	0.244
220	40S ribosomal protein S19 OS=Homo sapiens GN=RPS19 PE=2 SV=1	B0ZBD0_HUMAN (+5)	16 kDa	0.503	0.186	0.352
221	Proteasome subunit alpha type-3 OS=Homo sapiens GN=PSMA3 PE=1 SV=2	PSA3_HUMAN (+7)	28 kDa	0.137	0.376	0.259
222	Serine/threonine-protein kinase RIO1 OS=Homo sapiens GN=RIOK1 PE=2 SV=1	Q5W0K5_HUMAN (+1)	65 kDa	0.276	0.255	0.182
223	Prelamin-A/C OS=Homo sapiens GN=LMNA PE=1 SV=1	LMNA_HUMAN (+2)	74 kDa	0.172	0	0.214
224	AAA domain containing 3A protein OS=Homo sapiens GN=ATAD3A PE=2 SV=1	D2K8Q1_HUMAN	66 kDa	0.181	0.237	0.152
225	BTB/POZ domain-containing protein KCTD12 OS=Homo sapiens GN=KCTD12 PE=1 SV=1	KCD12_HUMAN (+1)	36 kDa	0.489	0.492	0.317
226	40S ribosomal protein S25 OS=Homo sapiens GN=RPS25 PE=1 SV=1	RS25_HUMAN (+12)	14 kDa	0.296	0.24	0.24
227	60S ribosomal protein L22 OS=Homo sapiens GN=RPL22 PE=1 SV=2	RL22_HUMAN (+9)	15 kDa	0.32	0.305	0.305
228	Poly(RC) binding protein 2, isoform CRA_b OS=Homo sapiens GN=PCBP2 PE=2 SV=1	A8K7X6_HUMAN (+9)	38 kDa	0.262	0.235	0.246
229	OTU domain-containing protein 4 OS=Homo sapiens GN=OTUD4 PE=1 SV=3	OTUD4_HUMAN	124 kDa	0.116	0.13	0.174
230	Heat shock protein 105 kDa OS=Homo sapiens GN=HSPH1 PE=1 SV=1	HS105_HUMAN	97 kDa	0.217	0.233	0.164
231	26S proteasome non-ATPase regulatory subunit 13 OS=Homo sapiens GN=PSMD13 PE=1 SV=2	PSD13_HUMAN (+1)	43 kDa	0.197	0.367	0.346
232	RNA binding motif protein 17 OS=Homo sapiens GN=RBM17 PE=2 SV=1	Q5W009_HUMAN (+1)	45 kDa	0.349	0.257	0.227
233	Nucleoprotein TPR OS=Homo sapiens GN=TPR PE=1 SV=3	TPR_HUMAN	267 kDa	0.0724	0.041	0.077
234	ADP-ribosylation factor 3 OS=Homo sapiens GN=ARF3 PE=1 SV=2	ARF3_HUMAN (+32)	21 kDa	0.459	0.199	0.276
235	Desmoglein-2 OS=Homo sapiens GN=DSG2 PE=1 SV=2	DSG2_HUMAN	122 kDa	0.0751	0	0.187
236	Protein FAM40A OS=Homo sapiens GN=FAM40A PE=1 SV=1	FA40A_HUMAN (+1)	96 kDa	0	0	0.331
237	Transcription intermediary factor 1-beta OS=Homo sapiens GN=TRIM28 PE=1 SV=5	TIF1B_HUMAN (+1)	89 kDa	0.323	0.17	0.107
238	ATP-citrate synthase OS=Homo sapiens GN=ACLY PE=1 SV=3	ACLY_HUMAN (+3)	121 kDa	0.192	0.137	0.173
239	Rab GDP dissociation inhibitor beta OS=Homo sapiens GN=GDI2 PE=1 SV=2	GDIB_HUMAN (+3)	51 kDa	0.492	0.108	0.357
240	L-lactate dehydrogenase OS=Homo sapiens PE=2 SV=1	B7Z5E3_HUMAN (+1)	40 kDa	0.371	0.0914	0.169
241	Uncharacterized protein OS=Homo sapiens GN=PRRC2C PE=4 SV=2	B7WNZ6_HUMAN (+3)	302 kDa	0.0523	0.0541	0.068
242	Desmoplakin OS=Homo sapiens GN=DSP PE=1 SV=3	DESP_HUMAN	332 kDa	0.0167	0.0188	0.0421
243	Putative uncharacterized protein (Fragment) OS=Homo sapiens PE=2 SV=1	Q9BU08_HUMAN (+3)	59 kDa	0.212	0.0724	0.15
244	D-3-phosphoglycerate dehydrogenase OS=Homo sapiens GN=PHGDH PE=1 SV=4	SERA_HUMAN	57 kDa	0.289	0.137	0.174
245	60S ribosomal protein L19 OS=Homo sapiens GN=RPL19 PE=1 SV=1	RL19_HUMAN (+9)	23 kDa	0.143	0.24	0.173
246	Proteasome (Prosome, macropain) 26S subunit, non-ATPase, 4 OS=Homo sapiens GN=PSMD4 PE=2 SV=1	Q5VWC4_HUMAN	41 kDa	0.132	0.282	0.324
247	Chromodomain-helicase-DNA-binding protein 4 OS=Homo sapiens GN=CHD4 PE=1 SV=2	CHD4_HUMAN (+1)	218 kDa	0.0324	0.0502	0.152
248	ATP synthase subunit beta, mitochondrial OS=Homo sapiens GN=ATP5B PE=1 SV=3	ATPB_HUMAN (+5)	57 kDa	0.399	0.125	0.217
249	General transcription factor 3C polypeptide 1 OS=Homo sapiens GN=GTF3C1 PE=1 SV=4	TF3C1_HUMAN	239 kDa	0.0431	0.0787	0.134
250	EH domain-containing protein 2 OS=Homo sapiens GN=EHD2 PE=1 SV=2	EHD2_HUMAN (+2)	61 kDa	0.0626	0.0405	0.0405
251	40S ribosomal protein S7 OS=Homo sapiens GN=RPS7 PE=1 SV=1	RS7_HUMAN (+9)	22 kDa	0.33	0.325	0.108
252	Proteasome subunit alpha type-7 OS=Homo sapiens GN=PSMA7 PE=1 SV=1	PSA7_HUMAN	28 kDa	0.286	0.492	0.367
253	RNA-binding protein 14 OS=Homo sapiens GN=RBM14 PE=1 SV=2	RBM14_HUMAN (+1)	69 kDa	0.164	0.0179	0.176
254	Cold shock domain-containing protein E1 OS=Homo sapiens GN=CSDE1 PE=1 SV=2	CSDE1_HUMAN (+4)	89 kDa	0.132	0.108	0.133
255	Nuclear mitotic apparatus protein 1 OS=Homo sapiens GN=NUMA1 PE=1 SV=2	NUMA1_HUMAN (+1)	238 kDa	0.101	0.00567	0.142
256	40S ribosomal protein S5 OS=Homo sapiens GN=RPS5 PE=1 SV=4	RS5_HUMAN (+15)	23 kDa	0.333	0.181	0.196
257	40S ribosomal protein S11 OS=Homo sapiens GN=RPS11 PE=1 SV=3	RS11_HUMAN (+8)	18 kDa	0.316	0.297	0.241
258	Apoptotic chromatin condensation inducer in the nucleus OS=Homo sapiens GN=ACIN1 PE=1 SV=2	ACINU_HUMAN (+1)	152 kDa	0.0984	0	0.0455
259	RuvB-like 1 (Fragment) OS=Homo sapiens GN=RUVBL1 PE=2 SV=1	B5BUB1_HUMAN (+7)	50 kDa	0.384	0.32	0.226
260	6-pyruvoyl tetrahydrobiopterin synthase OS=Homo sapiens GN=PTS PE=1 SV=1	PTPS_HUMAN	16 kDa	0.655	0.0966	0.241
261	Myb-binding protein 1A OS=Homo sapiens GN=MYBBP1A PE=1 SV=2	MBB1A_HUMAN	149 kDa	0.127	0.0633	0.148
262	Bifunctional aminoacyl-tRNA synthetase OS=Homo sapiens GN=EPRS PE=1 SV=5	SYEP_HUMAN	171 kDa	0.123	0.0787	0.103
263	Splicing factor 3A subunit 1 OS=Homo sapiens GN=SF3A1 PE=1 SV=1	SF3A1_HUMAN	89 kDa	0.314	0.124	0.174
264	60S ribosomal protein L28 OS=Homo sapiens GN=RPL28 PE=1 SV=3	RL28_HUMAN (+2)	16 kDa	0.372	0.0949	0.219
265	Profilin-1 OS=Homo sapiens GN=PFN1 PE=1 SV=2	PROF1_HUMAN (+1)	15 kDa	0.579	0	0.514
266	Radixin OS=Homo sapiens GN=RDX PE=2 SV=1	B0YJ88_HUMAN (+4)	69 kDa	0.245	0.139	0.0978
267	Fructose-bisphosphate aldolase A OS=Homo sapiens GN=ALDOA PE=1 SV=2	ALDOA_HUMAN	39 kDa	0.602	0	0.19
268	Adenosylhomocysteinase OS=Homo sapiens GN=AHCY PE=1 SV=4	SAHH_HUMAN	48 kDa	0.241	0.132	0.206
269	Uncharacterized protein OS=Homo sapiens GN=GOLGA3 PE=4 SV=1	C9J4D0_HUMAN (+1)	163 kDa	0.187	0.0384	0.158
270	MYO1B variant protein OS=Homo sapiens GN=MYO1B PE=2 SV=1	B0I1S9_HUMAN (+1)	132 kDa	0.174	0.0704	0.202
271	Proteasome subunit beta type-2 OS=Homo sapiens GN=PSMB2 PE=1 SV=1	PSB2_HUMAN	23 kDa	0.179	0.323	0.244
272	Guanine nucleotide-binding protein G(k) subunit alpha OS=Homo sapiens GN=GNAI3 PE=1 SV=3	GNAI3_HUMAN (+1)	41 kDa	0.489	0.0311	0.243
273	E3 SUMO-protein ligase RanBP2 OS=Homo sapiens GN=RANBP2 PE=1 SV=2	RBP2_HUMAN	358 kDa	0.0406	0.0124	0.0692
274	cDNA FLJ46689 fis, clone TRACH3012106, highly similar to Band 4.1-like protein 3 OS=Homo sapiens PE=2 SV=1	B3KY28_HUMAN (+1)	85 kDa	0.262	0.0172	0.155
275	Tropomyosin 3 OS=Homo sapiens GN=TPM3 PE=2 SV=1	Q5VU66_HUMAN (+3)	29 kDa	0.29	0.343	0.274
276	Treacle protein OS=Homo sapiens GN=TCOF1 PE=1 SV=3	TCOF_HUMAN	152 kDa	0.118	0.0228	0.134
277	Proteasomal ubiquitin receptor ADRM1 OS=Homo sapiens GN=ADRM1 PE=1 SV=2	ADRM1_HUMAN (+3)	42 kDa	0.0393	0.138	0.179
278	SCY1-like protein 2 OS=Homo sapiens GN=SCYL2 PE=1 SV=1	SCYL2_HUMAN	104 kDa	0.144	0	0.0926
279	Proliferation-associated protein 2G4 OS=Homo sapiens GN=PA2G4 PE=1 SV=3	PA2G4_HUMAN	44 kDa	0.365	0	0.234
280	Triosephosphate isomerase OS=Homo sapiens GN=TPI1 PE=3 SV=1	D3DUS9_HUMAN (+2)	31 kDa	0.584	0.0944	0.325
281	Proteasome subunit beta type-1 OS=Homo sapiens GN=PSMB1 PE=1 SV=2	PSB1_HUMAN (+1)	26 kDa	0.199	0.386	0.324
282	Proteasome subunit alpha type-5 OS=Homo sapiens GN=PSMA5 PE=1 SV=3	PSA5_HUMAN (+8)	26 kDa	0.174	0.51	0.295
283	Protein Daple OS=Homo sapiens GN=CCDC88C PE=1 SV=3	DAPLE_HUMAN	228 kDa	0.0611	0.1	0.0745
284	Uncharacterized protein OS=Homo sapiens GN=DHX30 PE=4 SV=1	C9JC37_HUMAN (+2)	131 kDa	0.161	0.0823	0.198
285	Uncharacterized protein OS=Homo sapiens GN=SCRIB PE=4 SV=1	E7EMI2_HUMAN (+1)	177 kDa	0.0822	0	0.0925
286	cDNA FLJ42481 fis, clone BRACE2032090, highly similar to Probable serine carboxypeptidase CPVL (EC 3.4.16.-) OS=Homo sapiens PE=2 SV=1	B3KW79_HUMAN	54 kDa	0.103	0.208	0.103
287	60S ribosomal protein L9 OS=Homo sapiens GN=RPL9 PE=1 SV=1	RL9_HUMAN (+4)	22 kDa	0.615	0.214	0.25
288	TAF15 RNA polymerase II, TATA box binding protein (TBP)-associated factor, 68kDa OS=Homo sapiens GN=TAF15 PE=2 SV=2	Q86X94_HUMAN (+1)	62 kDa	0.204	0	0.167
289	Creatine kinase B-type OS=Homo sapiens GN=CKB PE=1 SV=1	KCRB_HUMAN	43 kDa	0.522	0	0.231
290	UDP-N-acetylglucosamine transferase subunit ALG13 homolog OS=Homo sapiens GN=ALG13 PE=1 SV=2	ALG13_HUMAN	126 kDa	0.144	0.0387	0.0748
291	X-ray repair cross-complementing protein 5 OS=Homo sapiens GN=XRCC5 PE=1 SV=3	XRCC5_HUMAN	83 kDa	0.179	0.0533	0.4
292	Peroxisome proliferator activated receptor interacting complex protein OS=Homo sapiens GN=PRIC295 PE=2 SV=1	E1NZA1_HUMAN	293 kDa	0.0543	0.0592	0.0914
293	Small nuclear ribonucleoprotein-associated proteins B and B' OS=Homo sapiens GN=SNRPB PE=1 SV=2	RSMB_HUMAN (+14)	25 kDa	0.179	0.15	0.125
294	Cofilin-1 OS=Homo sapiens GN=CFL1 PE=1 SV=3	COF1_HUMAN (+2)	19 kDa	0.596	0.271	0.289
295	Methylosome subunit pICln OS=Homo sapiens GN=CLNS1A PE=1 SV=1	ICLN_HUMAN	26 kDa	0.603	0.278	0.291
296	BTB/POZ domain-containing protein KCTD17 OS=Homo sapiens GN=KCTD17 PE=1 SV=3	KCD17_HUMAN	36 kDa	0.171	0.287	0.143
297	ATP synthase subunit alpha, mitochondrial OS=Homo sapiens GN=ATP5A1 PE=1 SV=1	ATPA_HUMAN (+2)	60 kDa	0.277	0.119	0.179
298	Serine/arginine-rich splicing factor 6 OS=Homo sapiens GN=SRSF6 PE=1 SV=2	SRSF6_HUMAN (+4)	40 kDa	0.16	0.0959	0.198
299	40S ribosomal protein S12 OS=Homo sapiens GN=RPS12 PE=1 SV=3	RS12_HUMAN (+10)	15 kDa	0.538	0.136	0.53
300	EIF4G1 protein OS=Homo sapiens GN=EIF4G1 PE=2 SV=1	B2RU06_HUMAN (+7)	176 kDa	0.066	0.0237	0.0735
301	Ribosomal protein L13a variant (Fragment) OS=Homo sapiens PE=2 SV=1	Q53H34_HUMAN (+2)	24 kDa	0.291	0.202	0.197
302	Proliferating cell nuclear antigen OS=Homo sapiens GN=PCNA PE=1 SV=1	PCNA_HUMAN (+1)	29 kDa	0.36	0.245	0.299
303	Peroxiredoxin-6 OS=Homo sapiens GN=PRDX6 PE=1 SV=3	PRDX6_HUMAN (+1)	25 kDa	0.589	0.366	0.295
304	Mps one binder kinase activator-like 3 OS=Homo sapiens GN=MOBKL3 PE=1 SV=1	MOBL3_HUMAN (+9)	26 kDa	0	0.0622	0.364
305	Serine/threonine-protein phosphatase OS=Homo sapiens PE=2 SV=1	B3KRM2_HUMAN (+7)	36 kDa	0.314	0.223	0.34
306	39S ribosomal protein L44, mitochondrial OS=Homo sapiens GN=MRPL44 PE=1 SV=1	RM44_HUMAN	38 kDa	0.352	0.295	0.169
307	Heterogeneous nuclear ribonucleoprotein D-like OS=Homo sapiens GN=HNRPDL PE=1 SV=3	HNRDL_HUMAN (+1)	46 kDa	0.179	0.0857	0.11
308	Coatomer subunit alpha OS=Homo sapiens GN=COPA PE=1 SV=2	COPA_HUMAN	138 kDa	0.0572	0.0882	0.0817
309	Lamin-B1 OS=Homo sapiens GN=LMNB1 PE=1 SV=2	LMNB1_HUMAN	66 kDa	0.198	0.0597	0.259
310	Baculoviral IAP repeat-containing protein 6 OS=Homo sapiens GN=BIRC6 PE=1 SV=2	BIRC6_HUMAN	530 kDa	0.00762	0.0461	0.0253
311	Ubiquitin-protein ligase E3C OS=Homo sapiens GN=UBE3C PE=1 SV=3	UBE3C_HUMAN	124 kDa	0	0.172	0.0572
312	39S ribosomal protein L11, mitochondrial OS=Homo sapiens GN=MRPL11 PE=1 SV=1	RM11_HUMAN	21 kDa	0.38	0.411	0.276
313	U2 small nuclear ribonucleoprotein A' OS=Homo sapiens GN=SNRPA1 PE=1 SV=2	RU2A_HUMAN (+2)	28 kDa	0.486	0.294	0.259
314	Carbonic anhydrase 2 OS=Homo sapiens GN=CA2 PE=1 SV=2	CAH2_HUMAN	29 kDa	0.454	0.181	0.231
315	Splicing factor, proline- and glutamine-rich OS=Homo sapiens GN=SFPQ PE=1 SV=2	SFPQ_HUMAN (+2)	76 kDa	0.197	0.0537	0.168
316	Histone H1.2 OS=Homo sapiens GN=HIST1H1C PE=1 SV=2	H12_HUMAN (+12)	21 kDa	0.178	0.108	0.235
317	Putative ribosomal RNA methyltransferase NOP2 OS=Homo sapiens GN=NOP2 PE=1 SV=2	NOP2_HUMAN (+1)	89 kDa	0.193	0.142	0.183
318	Striatin OS=Homo sapiens GN=STRN PE=1 SV=4	STRN_HUMAN	86 kDa	0.0474	0.0449	0.419
319	Uncharacterized protein OS=Homo sapiens GN=MRPL39 PE=4 SV=1	C9JG87_HUMAN (+1)	34 kDa	0.192	0.37	0.158
320	Probable ATP-dependent RNA helicase DDX5 OS=Homo sapiens GN=DDX5 PE=1 SV=1	DDX5_HUMAN (+4)	69 kDa	0.217	0.0863	0.228
321	Talin 1 OS=Homo sapiens GN=TLN1 PE=2 SV=1	Q5TCU6_HUMAN (+1)	258 kDa	0.0881	0.0263	0.118
322	Rho-associated, coiled-coil containing protein kinase 1 OS=Homo sapiens GN=ROCK1 PE=4 SV=1	D9ZGF8_HUMAN (+1)	158 kDa	0.115	0.0222	0.109
323	Peptidyl-tRNA hydrolase ICT1, mitochondrial OS=Homo sapiens GN=ICT1 PE=1 SV=1	ICT1_HUMAN	24 kDa	0.393	0.34	0.233
324	RING finger protein 219 OS=Homo sapiens GN=RNF219 PE=1 SV=1	RN219_HUMAN	81 kDa	0.171	0.0813	0.146
325	26S proteasome non-ATPase regulatory subunit 14 OS=Homo sapiens GN=PSMD14 PE=1 SV=1	PSDE_HUMAN (+6)	35 kDa	0.126	0.303	0.19
326	Ribose-phosphate pyrophosphokinase OS=Homo sapiens PE=2 SV=1	B2R6T7_HUMAN (+10)	35 kDa	0.289	0.129	0.23
327	60S ribosomal protein L10 OS=Homo sapiens GN=RPL10 PE=1 SV=4	RL10_HUMAN (+13)	25 kDa	0.327	0.215	0.15
328	Delta-1-pyrroline-5-carboxylate synthase OS=Homo sapiens GN=ALDH18A1 PE=1 SV=2	P5CS_HUMAN (+1)	87 kDa	0.0981	0.0113	0.338
329	Cullin-1 OS=Homo sapiens GN=CUL1 PE=1 SV=2	CUL1_HUMAN (+6)	90 kDa	0.0567	0.235	0.191
330	Ribosomal protein L27a OS=Homo sapiens GN=RPL27A PE=2 SV=1	Q6NZ52_HUMAN (+2)	16 kDa	0.291	0.155	0.223
331	14-3-3 protein theta OS=Homo sapiens GN=YWHAQ PE=1 SV=1	1433T_HUMAN (+5)	28 kDa	0.478	0.265	0.335
332	Probable E3 ubiquitin-protein ligase MYCBP2 OS=Homo sapiens GN=MYCBP2 PE=1 SV=3	MYCB2_HUMAN (+1)	510 kDa	0.00625	0.0231	0.0491
333	39S ribosomal protein L37, mitochondrial OS=Homo sapiens GN=MRPL37 PE=1 SV=2	RM37_HUMAN	48 kDa	0.236	0.326	0.182
334	Protein disulfide-isomerase A3 OS=Homo sapiens GN=PDIA3 PE=1 SV=4	PDIA3_HUMAN (+4)	57 kDa	0.275	0	0.0931
335	Enhancer of rudimentary homolog OS=Homo sapiens GN=ERH PE=1 SV=1	ERH_HUMAN (+14)	12 kDa	0.308	0.163	0.269
336	Proteasome subunit beta type-3 OS=Homo sapiens GN=PSMB3 PE=1 SV=2	PSB3_HUMAN (+4)	23 kDa	0.234	0.356	0.229
337	Heterogeneous nuclear ribonucleoprotein Q OS=Homo sapiens GN=SYNCRIP PE=1 SV=2	HNRPQ_HUMAN (+4)	70 kDa	0.273	0.0819	0.157
338	Growth arrest and DNA damage-inducible proteins-interacting protein 1 OS=Homo sapiens GN=GADD45GIP1 PE=1 SV=1	G45IP_HUMAN	25 kDa	0.505	0.473	0.185
339	39S ribosomal protein L47, mitochondrial OS=Homo sapiens GN=MRPL47 PE=1 SV=2	RM47_HUMAN	29 kDa	0.212	0.2	0.2
340	Proteasome subunit beta type-4 OS=Homo sapiens GN=PSMB4 PE=1 SV=4	PSB4_HUMAN (+4)	29 kDa	0.133	0.288	0.254
341	U2-associated protein SR140 OS=Homo sapiens GN=SR140 PE=1 SV=2	SR140_HUMAN (+1)	118 kDa	0.035	0.157	0.144
342	Ribosome biogenesis protein BMS1 homolog OS=Homo sapiens GN=BMS1 PE=1 SV=1	BMS1_HUMAN	146 kDa	0.126	0.0273	0.0959
343	Sodium/potassium-transporting ATPase subunit alpha-1 OS=Homo sapiens GN=ATP1A1 PE=1 SV=1	AT1A1_HUMAN (+2)	113 kDa	0.101	0.0274	0.0538
344	Proteasome subunit beta type-6 OS=Homo sapiens GN=PSMB6 PE=1 SV=4	PSB6_HUMAN (+1)	25 kDa	0.0879	0.251	0.13
345	Proteasome subunit beta type-7 OS=Homo sapiens GN=PSMB7 PE=1 SV=1	PSB7_HUMAN (+1)	30 kDa	0.112	0.227	0.112
346	E3 ubiquitin-protein ligase TRIM21 OS=Homo sapiens GN=TRIM21 PE=1 SV=1	RO52_HUMAN	54 kDa	0.286	0.189	0.185
347	39S ribosomal protein L24, mitochondrial OS=Homo sapiens GN=MRPL24 PE=1 SV=1	RM24_HUMAN	25 kDa	0.352	0.352	0.227
348	Cell division cycle 5-like protein OS=Homo sapiens GN=CDC5L PE=1 SV=2	CDC5L_HUMAN (+3)	92 kDa	0.211	0.101	0.0686
349	39S ribosomal protein L15, mitochondrial OS=Homo sapiens GN=MRPL15 PE=1 SV=1	RM15_HUMAN	33 kDa	0.52	0.463	0.297
350	Uncharacterized protein OS=Homo sapiens GN=CTNNA1 PE=4 SV=1	C9JMP9_HUMAN (+1)	103 kDa	0.238	0	0.136
351	Importin-5 OS=Homo sapiens GN=IPO5 PE=1 SV=4	IPO5_HUMAN	124 kDa	0.141	0.0428	0.126
352	Malate dehydrogenase, mitochondrial OS=Homo sapiens GN=MDH2 PE=1 SV=3	MDHM_HUMAN (+5)	36 kDa	0.497	0	0.399
353	Dedicator of cytokinesis protein 7 OS=Homo sapiens GN=DOCK7 PE=1 SV=4	DOCK7_HUMAN	243 kDa	0.0271	0.0855	0.0729
354	60S ribosomal protein L29 OS=Homo sapiens GN=RPL29 PE=1 SV=2	RL29_HUMAN (+2)	18 kDa	0.0943	0.145	0.145
355	cDNA FLJ54408, highly similar to Heat shock 70 kDa protein 1 OS=Homo sapiens PE=2 SV=1	B4E3B6_HUMAN	64 kDa	0.597	0.684	0.459
356	Autoantigen La (Fragment) OS=Homo sapiens GN=SSB PE=2 SV=1	B5BUB5_HUMAN (+1)	47 kDa	0.304	0.13	0.279
357	26S proteasome non-ATPase regulatory subunit 8 OS=Homo sapiens GN=PSMD8 PE=1 SV=2	PSMD8_HUMAN (+1)	40 kDa	0.154	0.266	0.18
358	Protein 4.1 OS=Homo sapiens GN=EPB41 PE=1 SV=4	41_HUMAN (+1)	97 kDa	0.142	0.015	0.102
359	39S ribosomal protein L4, mitochondrial OS=Homo sapiens GN=MRPL4 PE=1 SV=1	RM04_HUMAN	35 kDa	0.225	0.206	0.225
360	39S ribosomal protein L13, mitochondrial OS=Homo sapiens GN=MRPL13 PE=1 SV=1	RM13_HUMAN	21 kDa	0.494	0.466	0.213
361	X-ray repair cross-complementing protein 6 OS=Homo sapiens GN=XRCC6 PE=1 SV=2	XRCC6_HUMAN	70 kDa	0.205	0.177	0.144
362	C-1-tetrahydrofolate synthase, cytoplasmic OS=Homo sapiens GN=MTHFD1 PE=1 SV=3	C1TC_HUMAN	102 kDa	0.216	0.092	0.173
363	Ribosomal protein S23, isoform CRA_a OS=Homo sapiens GN=RPS23 PE=2 SV=1	A8K517_HUMAN (+30)	16 kDa	0.427	0.0769	0.217
364	40S ribosomal protein S21 OS=Homo sapiens GN=RPS21 PE=1 SV=1	RS21_HUMAN (+5)	9 kDa	0.458	0.12	0.289
365	60S ribosomal protein L17 OS=Homo sapiens GN=RPL17 PE=1 SV=3	RL17_HUMAN (+3)	21 kDa	0.375	0.283	0.13
366	Ras-related protein R-Ras2 OS=Homo sapiens GN=RRAS2 PE=1 SV=1	RRAS2_HUMAN (+3)	23 kDa	0.554	0	0.343
367	Multifunctional protein ADE2 OS=Homo sapiens GN=PAICS PE=1 SV=3	PUR6_HUMAN	47 kDa	0.313	0.167	0.186
368	Intron-binding protein aquarius OS=Homo sapiens GN=AQR PE=1 SV=4	AQR_HUMAN (+1)	171 kDa	0.033	0.0229	0.099
369	Far upstream element-binding protein 2 OS=Homo sapiens GN=KHSRP PE=1 SV=4	FUBP2_HUMAN	73 kDa	0.188	0.052	0.108
370	Eukaryotic translation initiation factor 2 subunit 1 OS=Homo sapiens GN=EIF2S1 PE=1 SV=3	IF2A_HUMAN (+1)	36 kDa	0.298	0.27	0.254
371	Pyruvate dehydrogenase E1 component subunit beta, mitochondrial OS=Homo sapiens GN=PDHB PE=1 SV=3	ODPB_HUMAN (+1)	39 kDa	0.318	0.228	0.295
372	Dermcidin isoform 2 OS=Homo sapiens GN=DCD PE=2 SV=1	A5JHP3_HUMAN (+3)	12 kDa	0.182	0.0909	0.182
373	Heterogeneous nuclear ribonucleoprotein D0 OS=Homo sapiens GN=HNRNPD PE=1 SV=1	HNRPD_HUMAN (+3)	38 kDa	0.237	0.062	0.149
374	HCG26477 OS=Homo sapiens GN=RPS28 PE=4 SV=1	B2R4R9_HUMAN (+13)	8 kDa	0.304	0.304	0.304
375	40S ribosomal protein S27 OS=Homo sapiens GN=RPS27 PE=1 SV=3	RS27_HUMAN (+22)	9 kDa	0.393	0.381	0.381
376	Uncharacterized protein OS=Homo sapiens GN=RPL32 PE=4 SV=1	C9JBL2_HUMAN (+8)	18 kDa	0.32	0.242	0.307
377	Transgelin-2 OS=Homo sapiens GN=TAGLN2 PE=1 SV=3	TAGL2_HUMAN	22 kDa	0.558	0.0955	0.286
378	Tryptophanyl-tRNA synthetase, cytoplasmic OS=Homo sapiens GN=WARS PE=1 SV=2	SYWC_HUMAN (+2)	53 kDa	0.191	0.121	0.146
379	Golgin B1 OS=Homo sapiens GN=GOLGB1 PE=2 SV=1	B2ZZ91_HUMAN (+1)	377 kDa	0.0147	0.0502	0.0597
380	60S ribosomal protein L11 OS=Homo sapiens GN=RPL11 PE=1 SV=2	RL11_HUMAN (+12)	20 kDa	0.247	0.169	0.169
381	60S ribosomal protein L8 OS=Homo sapiens GN=RPL8 PE=1 SV=2	RL8_HUMAN (+6)	28 kDa	0.257	0.105	0.136
382	60S ribosomal protein L35a OS=Homo sapiens GN=RPL35A PE=1 SV=2	RL35A_HUMAN (+11)	13 kDa	0.191	0.0909	0.145
383	Single-stranded DNA binding protein 1 OS=Homo sapiens GN=SSBP1 PE=2 SV=1	A4D1U3_HUMAN (+2)	17 kDa	0.459	0.338	0.27
384	26S proteasome non-ATPase regulatory subunit 7 OS=Homo sapiens GN=PSMD7 PE=1 SV=2	PSD7_HUMAN (+3)	37 kDa	0.173	0.432	0.173
385	Heterogeneous nuclear ribonucleoprotein H3 OS=Homo sapiens GN=HNRNPH3 PE=1 SV=2	HNRH3_HUMAN (+7)	37 kDa	0.214	0.0491	0.104
386	Nucleoside diphosphate kinase OS=Homo sapiens GN=NME1-NME2 PE=2 SV=1	Q32Q12_HUMAN	33 kDa	0.264	0.0274	0.229
387	Polypyrimidine tract-binding protein 1 OS=Homo sapiens GN=PTBP1 PE=1 SV=1	PTBP1_HUMAN (+1)	57 kDa	0.198	0.0151	0.0207
388	60S ribosomal protein L10a OS=Homo sapiens GN=RPL10A PE=1 SV=2	RL10A_HUMAN (+5)	25 kDa	0.424	0.258	0.249
389	Uncharacterized protein OS=Homo sapiens GN=DCTN1 PE=4 SV=1	A8MWX9_HUMAN (+5)	142 kDa	0.0759	0.0876	0.103
390	Importin-8 OS=Homo sapiens GN=IPO8 PE=1 SV=2	IPO8_HUMAN	120 kDa	0.174	0.0781	0.102
391	39S ribosomal protein L3, mitochondrial OS=Homo sapiens GN=MRPL3 PE=1 SV=1	RM03_HUMAN (+2)	39 kDa	0.158	0.155	0.0661
392	Guanine nucleotide-binding protein subunit alpha-11 OS=Homo sapiens GN=GNA11 PE=1 SV=2	GNA11_HUMAN (+1)	42 kDa	0.401	0	0.164
393	Structural maintenance of chromosomes protein 4 OS=Homo sapiens GN=SMC4 PE=1 SV=2	SMC4_HUMAN	147 kDa	0.0536	0.0621	0.0854
394	SWI/SNF related, matrix associated, actin dependent regulator of chromatin, subfamily a, member 4 OS=Homo sapiens GN=SMARCA4 PE=2 SV=1	A7E2E1_HUMAN (+9)	185 kDa	0.0631	0.0346	0.0389
395	U4/U6.U5 tri-snRNP-associated protein 1 OS=Homo sapiens GN=SART1 PE=1 SV=1	SNUT1_HUMAN	90 kDa	0.291	0.115	0.181
396	Spectrin beta chain, brain 2 OS=Homo sapiens GN=SPTBN2 PE=1 SV=3	SPTN2_HUMAN	271 kDa	0.12	0.0301	0.0741
397	Protein disulfide-isomerase A4 OS=Homo sapiens GN=PDIA4 PE=1 SV=2	PDIA4_HUMAN	73 kDa	0.349	0.0155	0.2
398	ATPase ASNA1 OS=Homo sapiens GN=ASNA1 PE=1 SV=2	ASNA_HUMAN (+4)	39 kDa	0.0546	0.118	0.0546
399	60S ribosomal protein L18a OS=Homo sapiens GN=RPL18A PE=1 SV=2	RL18A_HUMAN (+1)	21 kDa	0.25	0.21	0.205
400	Ras-related protein Rap-2c OS=Homo sapiens GN=RAP2C PE=1 SV=1	RAP2C_HUMAN (+4)	21 kDa	0.678	0	0.219
401	39S ribosomal protein L19, mitochondrial OS=Homo sapiens GN=MRPL19 PE=1 SV=2	RM19_HUMAN (+1)	34 kDa	0.26	0.298	0.168
402	ELAV-like protein 1 OS=Homo sapiens GN=ELAVL1 PE=1 SV=2	ELAV1_HUMAN (+6)	36 kDa	0.313	0.0736	0.291
403	Protein PRRC2B OS=Homo sapiens GN=PRRC2B PE=1 SV=2	PRC2B_HUMAN	243 kDa	0.0875	0.0229	0.0655
404	Influenza virus NS1A-binding protein OS=Homo sapiens GN=IVNS1ABP PE=1 SV=3	NS1BP_HUMAN	72 kDa	0.143	0.053	0.132
405	Mitochondrial inner membrane protein OS=Homo sapiens GN=IMMT PE=1 SV=1	IMMT_HUMAN (+2)	84 kDa	0.141	0.0871	0.166
406	Elongation factor Tu, mitochondrial OS=Homo sapiens GN=TUFM PE=1 SV=2	EFTU_HUMAN	50 kDa	0.336	0	0.186
407	Transcription factor E2F7 OS=Homo sapiens GN=E2F7 PE=1 SV=3	E2F7_HUMAN	100 kDa	0.232	0.179	0.114
408	Pre-mRNA-processing factor 6 OS=Homo sapiens GN=PRPF6 PE=1 SV=1	PRP6_HUMAN (+1)	107 kDa	0.196	0.157	0.131
409	39S ribosomal protein L41, mitochondrial OS=Homo sapiens GN=MRPL41 PE=1 SV=1	RM41_HUMAN	15 kDa	0.358	0.307	0.197
410	14-3-3 protein beta/alpha OS=Homo sapiens GN=YWHAB PE=1 SV=3	1433B_HUMAN (+4)	28 kDa	0.394	0.256	0.337
411	Highly divergent homeobox OS=Homo sapiens GN=HDX PE=1 SV=1	HDX_HUMAN	77 kDa	0.196	0.112	0.0188
412	Protein XRP2 OS=Homo sapiens GN=RP2 PE=1 SV=4	XRP2_HUMAN (+1)	40 kDa	0.2	0	0.12
413	Prohibitin-2 OS=Homo sapiens GN=PHB2 PE=1 SV=2	PHB2_HUMAN (+4)	33 kDa	0.278	0.1	0.211
414	Phosphoinositide-3-kinase, regulatory subunit 4 OS=Homo sapiens GN=PIK3R4 PE=2 SV=1	A0JP11_HUMAN (+2)	153 kDa	0	0.067	0.0302
415	40S ribosomal protein S17 OS=Homo sapiens GN=RPS17 PE=1 SV=2	RS17_HUMAN (+19)	16 kDa	0.585	0.156	0.163
416	MCM5 minichromosome maintenance deficient 5, cell division cycle 46 (S. cerevisiae), isoform CRA_a OS=Homo sapiens GN=MCM5 PE=2 SV=1	B1AHB0_HUMAN (+3)	82 kDa	0.221	0.151	0.15
417	UPF0027 protein C22orf28 OS=Homo sapiens GN=C22orf28 PE=1 SV=1	CV028_HUMAN (+4)	55 kDa	0.182	0.204	0.139
418	Metastasis-associated protein MTA2 OS=Homo sapiens GN=MTA2 PE=1 SV=1	MTA2_HUMAN	75 kDa	0.129	0.22	0.172
419	cDNA FLJ51438, highly similar to Probable ATP-dependent RNA helicase DHX36 (EC 3.6.1.-) (Fragment) OS=Homo sapiens PE=2 SV=1	B7Z8P5_HUMAN (+2)	100 kDa	0.186	0.152	0.145
420	E3 ubiquitin-protein ligase UBR4 OS=Homo sapiens GN=UBR4 PE=1 SV=1	UBR4_HUMAN	574 kDa	0.00714	0.0446	0.00888
421	Histone-binding protein RBBP4 OS=Homo sapiens GN=RBBP4 PE=1 SV=3	RBBP4_HUMAN (+8)	48 kDa	0.0941	0.132	0.0776
422	WD repeat-containing protein 26 OS=Homo sapiens GN=WDR26 PE=1 SV=3	WDR26_HUMAN (+1)	72 kDa	0.138	0.116	0.0575
423	39S ribosomal protein L45, mitochondrial OS=Homo sapiens GN=MRPL45 PE=1 SV=2	RM45_HUMAN (+1)	35 kDa	0.147	0.265	0.121
424	Hsp90 co-chaperone Cdc37 OS=Homo sapiens GN=CDC37 PE=1 SV=1	CDC37_HUMAN	44 kDa	0.323	0.153	0.196
425	Pre-mRNA-processing factor 19 OS=Homo sapiens GN=PRPF19 PE=1 SV=1	PRP19_HUMAN	55 kDa	0.196	0.188	0.0496
426	Inosine-5'-monophosphate dehydrogenase 2 OS=Homo sapiens GN=IMPDH2 PE=1 SV=2	IMDH2_HUMAN	56 kDa	0.193	0.119	0.101
427	Proteasome subunit alpha type-2 OS=Homo sapiens GN=PSMA2 PE=1 SV=2	PSA2_HUMAN (+8)	26 kDa	0.427	0.436	0.167
428	Insulin-like growth factor 2 mRNA-binding protein 3 OS=Homo sapiens GN=IGF2BP3 PE=1 SV=2	IF2B3_HUMAN	64 kDa	0.193	0.15	0.269
429	Ran-binding protein 9 OS=Homo sapiens GN=RANBP9 PE=1 SV=1	RANB9_HUMAN	78 kDa	0.145	0.0988	0.128
430	N-acetyltransferase 10 OS=Homo sapiens GN=NAT10 PE=1 SV=2	NAT10_HUMAN	116 kDa	0.0849	0.0146	0.0829
431	3-hydroxyacyl-CoA dehydrogenase type-2 OS=Homo sapiens GN=HSD17B10 PE=1 SV=3	HCD2_HUMAN (+1)	27 kDa	0.579	0.379	0.165
432	Melanotransferrin OS=Homo sapiens GN=MFI2 PE=1 SV=1	TRFM_HUMAN	80 kDa	0.324	0	0.148
433	Filamin-C OS=Homo sapiens GN=FLNC PE=1 SV=3	FLNC_HUMAN	291 kDa	0.121	0.025	0.0807
434	Phosphate carrier protein, mitochondrial OS=Homo sapiens GN=SLC25A3 PE=1 SV=2	MPCP_HUMAN (+2)	40 kDa	0.174	0.149	0.058
435	Pre-mRNA branch site protein p14 OS=Homo sapiens GN=SF3B14 PE=1 SV=1	PM14_HUMAN (+8)	15 kDa	0.368	0.168	0.544
436	Annexin A2 OS=Homo sapiens GN=ANXA2 PE=1 SV=2	ANXA2_HUMAN (+1)	39 kDa	0.274	0.139	0.189
437	39S ribosomal protein L48, mitochondrial OS=Homo sapiens GN=MRPL48 PE=1 SV=2	RM48_HUMAN (+1)	24 kDa	0.217	0.108	0.108
438	Trifunctional purine biosynthetic protein adenosine-3 OS=Homo sapiens GN=GART PE=1 SV=1	PUR2_HUMAN (+2)	108 kDa	0.141	0.0653	0.0653
439	Prohibitin, isoform CRA_a OS=Homo sapiens GN=PHB PE=2 SV=1	A8K401_HUMAN (+6)	30 kDa	0.555	0.143	0.162
440	Exportin-2 OS=Homo sapiens GN=CSE1L PE=1 SV=3	XPO2_HUMAN (+3)	110 kDa	0.133	0.0175	0.036
441	Dihydrolipoyllysine-residue succinyltransferase component of 2-oxoglutarate dehydrogenase complex, mitochondrial OS=Homo sapiens GN=DLST PE=1 SV=4	ODO2_HUMAN	49 kDa	0.163	0.148	0.102
442	Dihydrolipoyllysine-residue acetyltransferase component of pyruvate dehydrogenase complex, mitochondrial OS=Homo sapiens GN=DLAT PE=1 SV=3	ODP2_HUMAN (+2)	69 kDa	0.107	0.133	0.173
443	Erythrocyte band 7 integral membrane protein OS=Homo sapiens GN=STOM PE=1 SV=3	STOM_HUMAN	32 kDa	0.372	0	0.205
444	39S ribosomal protein L9, mitochondrial OS=Homo sapiens GN=MRPL9 PE=1 SV=2	RM09_HUMAN	30 kDa	0.225	0.348	0.127
445	Poly [ADP-ribose] polymerase 1 OS=Homo sapiens GN=PARP1 PE=1 SV=4	PARP1_HUMAN (+1)	113 kDa	0.172	0.0158	0.15
446	Exosome component 10 OS=Homo sapiens GN=EXOSC10 PE=1 SV=2	EXOSX_HUMAN	101 kDa	0.173	0.138	0.0734
447	2-oxoglutarate dehydrogenase, mitochondrial OS=Homo sapiens GN=OGDH PE=1 SV=3	ODO1_HUMAN (+2)	116 kDa	0.226	0.045	0.129
448	60S ribosomal protein L26 OS=Homo sapiens GN=RPL26 PE=1 SV=1	RL26_HUMAN (+7)	17 kDa	0.366	0.166	0.179
449	60S ribosomal protein L34 OS=Homo sapiens GN=RPL34 PE=1 SV=3	RL34_HUMAN (+7)	13 kDa	0.359	0.0769	0.222
450	39S ribosomal protein L38, mitochondrial OS=Homo sapiens GN=MRPL38 PE=1 SV=2	RM38_HUMAN	45 kDa	0.142	0.226	0.0921
451	Heterogeneous nuclear ribonucleoprotein H2 OS=Homo sapiens GN=HNRNPH2 PE=1 SV=1	HNRH2_HUMAN (+1)	49 kDa	0.303	0.196	0.156
452	Peptidyl-prolyl cis-trans isomerase-like 4 OS=Homo sapiens GN=PPIL4 PE=1 SV=1	PPIL4_HUMAN	57 kDa	0.13	0.112	0.163
453	Cullin-2 OS=Homo sapiens GN=CUL2 PE=1 SV=2	CUL2_HUMAN (+2)	87 kDa	0.0255	0.0899	0.134
454	Threonyl-tRNA synthetase, cytoplasmic OS=Homo sapiens GN=TARS PE=1 SV=3	SYTC_HUMAN (+2)	83 kDa	0.172	0.0692	0.0802
455	Calmodulin 1 (Phosphorylase kinase, delta), isoform CRA_a OS=Homo sapiens GN=CALM1 PE=2 SV=1	B4DJ51_HUMAN (+52)	17 kDa	0.47	0	0.181
456	Mitochondrial ribosomal protein S30 variant (Fragment) OS=Homo sapiens PE=2 SV=1	Q53H77_HUMAN (+2)	50 kDa	0.219	0.298	0.0569
457	Peptidyl-prolyl cis-trans isomerase FKBP4 OS=Homo sapiens GN=FKBP4 PE=1 SV=3	FKBP4_HUMAN (+1)	52 kDa	0.253	0	0.0915
458	RPLP2 protein OS=Homo sapiens GN=RPLP2 PE=2 SV=1	Q6FG96_HUMAN (+2)	12 kDa	0.704	0.557	0.652
459	40S ribosomal protein S20 OS=Homo sapiens GN=RPS20 PE=1 SV=1	RS20_HUMAN (+9)	13 kDa	0.395	0.0924	0.193
460	DNA polymerase OS=Homo sapiens GN=POLA1 PE=3 SV=1	A6NMQ1_HUMAN (+1)	166 kDa	0.0109	0.0695	0.0749
461	Plasminogen activator inhibitor 1 RNA-binding protein OS=Homo sapiens GN=SERBP1 PE=1 SV=2	PAIRB_HUMAN	45 kDa	0.36	0.0833	0.159
462	Unc-84 homolog B (C. elegans) OS=Homo sapiens GN=UNC84B PE=4 SV=1	B0QY62_HUMAN (+3)	83 kDa	0.306	0.0379	0.0583
463	Acetyl-CoA acetyltransferase, mitochondrial OS=Homo sapiens GN=ACAT1 PE=1 SV=1	THIL_HUMAN	45 kDa	0.26	0.0398	0.197
464	Heterogeneous nuclear ribonucleoprotein U-like protein 2 OS=Homo sapiens GN=HNRNPUL2 PE=1 SV=1	HNRL2_HUMAN	85 kDa	0.115	0	0.0817
465	Importin subunit beta-1 OS=Homo sapiens GN=KPNB1 PE=1 SV=2	IMB1_HUMAN (+1)	97 kDa	0.199	0.024	0.148
466	Heterogeneous nuclear ribonucleoprotein U-like protein 1 OS=Homo sapiens GN=HNRNPUL1 PE=1 SV=2	HNRL1_HUMAN (+1)	96 kDa	0.143	0	0.0643
467	RSL1D1 protein (Fragment) OS=Homo sapiens GN=RSL1D1 PE=2 SV=1	A0PJ61_HUMAN (+3)	49 kDa	0.23	0.0977	0.207
468	cDNA FLJ60124, highly similar to Mitochondrial dicarboxylate carrier OS=Homo sapiens PE=2 SV=1	B4DLN1_HUMAN	48 kDa	0.129	0.104	0.0611
469	Ribosomal protein L21 variant (Fragment) OS=Homo sapiens PE=2 SV=1	Q59GK9_HUMAN (+3)	19 kDa	0.27	0.27	0.319
470	Ataxin-10 OS=Homo sapiens GN=ATXN10 PE=1 SV=1	ATX10_HUMAN	53 kDa	0.234	0.0821	0.103
471	Armadillo repeat-containing protein 8 OS=Homo sapiens GN=ARMC8 PE=1 SV=2	ARMC8_HUMAN (+2)	76 kDa	0.0431	0.055	0.168
472	Mitochondrial 2-oxoglutarate/malate carrier protein OS=Homo sapiens GN=SLC25A11 PE=1 SV=3	M2OM_HUMAN (+1)	34 kDa	0.277	0.22	0.191
473	DNA replication licensing factor MCM7 OS=Homo sapiens GN=MCM7 PE=1 SV=4	MCM7_HUMAN (+1)	81 kDa	0.203	0.0529	0.0834
474	Chromobox homolog 3 (HP1 gamma homolog, Drosophila) OS=Homo sapiens GN=CBX3 PE=4 SV=1	A4D177_HUMAN (+10)	21 kDa	0.388	0.301	0.213
475	Uncharacterized protein OS=Homo sapiens GN=AKAP12 PE=4 SV=2	A6NEC7_HUMAN (+1)	182 kDa	0.13	0.0374	0.0481
476	Superkiller viralicidic activity 2-like 2 OS=Homo sapiens GN=SKIV2L2 PE=1 SV=3	SK2L2_HUMAN (+1)	118 kDa	0.125	0.0221	0.0777
477	Gelsolin (Amyloidosis, Finnish type) OS=Homo sapiens GN=GSN PE=2 SV=1	A2A418_HUMAN (+6)	81 kDa	0.252	0.138	0.101
478	ATPase WRNIP1 OS=Homo sapiens GN=WRNIP1 PE=1 SV=2	WRIP1_HUMAN	72 kDa	0.0917	0.164	0.107
479	Leucyl-tRNA synthetase, cytoplasmic OS=Homo sapiens GN=LARS PE=1 SV=2	SYLC_HUMAN (+3)	134 kDa	0.102	0.0893	0.133
480	Trifunctional enzyme subunit alpha, mitochondrial OS=Homo sapiens GN=HADHA PE=1 SV=2	ECHA_HUMAN	83 kDa	0.224	0.0406	0.153
481	Golgi to ER traffic protein 4 homolog OS=Homo sapiens GN=GET4 PE=1 SV=1	GET4_HUMAN	37 kDa	0.0336	0.187	0.0703
482	Myosin light polypeptide 6 OS=Homo sapiens GN=MYL6 PE=1 SV=2	MYL6_HUMAN (+12)	17 kDa	0.278	0.0861	0.384
483	Histone H1x OS=Homo sapiens GN=H1FX PE=1 SV=1	H1X_HUMAN	22 kDa	0.263	0.188	0.357
484	Guanine nucleotide-binding protein G(I)/G(S)/G(T) subunit beta-2 OS=Homo sapiens GN=GNB2 PE=1 SV=3	GBB2_HUMAN (+6)	37 kDa	0.418	0.0324	0.224
485	Eukaryotic translation initiation factor 3 subunit K OS=Homo sapiens GN=EIF3K PE=1 SV=1	EIF3K_HUMAN	25 kDa	0.317	0.179	0.115
486	Ras-related C3 botulinum toxin substrate 1 (Rho family, small GTP binding protein Rac1) OS=Homo sapiens GN=RAC1 PE=1 SV=1	A4D2P0_HUMAN (+19)	23 kDa	0.251	0.0521	0.166
487	Calmodulin-regulated spectrin-associated protein 3 OS=Homo sapiens GN=KIAA1543 PE=1 SV=2	CAMP3_HUMAN	135 kDa	0.137	0.0224	0.0641
488	Protein disulfide-isomerase A6 OS=Homo sapiens GN=PDIA6 PE=1 SV=1	PDIA6_HUMAN (+6)	48 kDa	0.332	0.136	0.209
489	F-actin-capping protein subunit alpha-1 OS=Homo sapiens GN=CAPZA1 PE=1 SV=3	CAZA1_HUMAN	33 kDa	0.486	0.196	0.21
490	Serine-threonine kinase receptor-associated protein OS=Homo sapiens GN=STRAP PE=1 SV=1	STRAP_HUMAN (+3)	38 kDa	0.28	0.16	0.269
491	Protein disulfide-isomerase OS=Homo sapiens GN=P4HB PE=1 SV=3	PDIA1_HUMAN (+5)	57 kDa	0.0748	0.0551	0.0945
492	RNA-binding protein FUS OS=Homo sapiens GN=FUS PE=1 SV=1	FUS_HUMAN (+13)	53 kDa	0.219	0	0.0703
493	Phosphoribosyl pyrophosphate synthase-associated protein 2 OS=Homo sapiens GN=PRPSAP2 PE=1 SV=1	KPRB_HUMAN	41 kDa	0.469	0.0732	0.125
494	Serrate RNA effector molecule homolog OS=Homo sapiens GN=SRRT PE=1 SV=1	SRRT_HUMAN (+1)	101 kDa	0.126	0.0491	0.0947
495	DEAD (Asp-Glu-Ala-Asp) box polypeptide 1, isoform CRA_d OS=Homo sapiens GN=DDX1 PE=2 SV=1	A3RJH1_HUMAN (+2)	82 kDa	0.15	0.0581	0.188
496	Pre-rRNA-processing protein TSR1 homolog OS=Homo sapiens GN=TSR1 PE=1 SV=1	TSR1_HUMAN (+1)	92 kDa	0.146	0.112	0.116
497	Cullin-associated NEDD8-dissociated protein 1 OS=Homo sapiens GN=CAND1 PE=1 SV=2	CAND1_HUMAN (+5)	136 kDa	0.133	0.0195	0.12
498	Serine/arginine-rich splicing factor 9 OS=Homo sapiens GN=SRSF9 PE=1 SV=1	SRSF9_HUMAN	26 kDa	0.416	0.0543	0.312
499	THO complex subunit 4 OS=Homo sapiens GN=THOC4 PE=1 SV=3	THOC4_HUMAN	27 kDa	0.331	0.163	0.152
500	Zinc finger Ran-binding domain-containing protein 2 OS=Homo sapiens GN=ZRANB2 PE=1 SV=2	ZRAB2_HUMAN (+11)	37 kDa	0.242	0.0485	0.121
501	Putative RNA-binding protein Luc7-like 2 OS=Homo sapiens GN=LUC7L2 PE=1 SV=2	LC7L2_HUMAN (+6)	47 kDa	0.158	0.107	0.135
502	Uncharacterized protein OS=Homo sapiens GN=MRPL22 PE=4 SV=1	E7ESL0_HUMAN (+1)	24 kDa	0.307	0.34	0.113
503	Glutaminyl-tRNA synthetase OS=Homo sapiens GN=QARS PE=1 SV=1	SYQ_HUMAN (+2)	88 kDa	0.181	0.08	0.0594
504	39S ribosomal protein L2, mitochondrial OS=Homo sapiens GN=MRPL2 PE=1 SV=2	RM02_HUMAN	33 kDa	0.187	0.269	0.118
505	Endoplasmin OS=Homo sapiens GN=HSP90B1 PE=1 SV=1	ENPL_HUMAN (+3)	92 kDa	0.188	0.0149	0.187
506	Transformation/transcription domain-associated protein OS=Homo sapiens GN=TRRAP PE=1 SV=3	TRRAP_HUMAN (+1)	438 kDa	0	0.0469	0.029
507	60S ribosomal protein L27 OS=Homo sapiens GN=RPL27 PE=1 SV=2	RL27_HUMAN (+14)	16 kDa	0.36	0.0662	0.206
508	Heterogeneous nuclear ribonucleoprotein F OS=Homo sapiens GN=HNRNPF PE=1 SV=3	HNRPF_HUMAN (+1)	46 kDa	0.21	0.145	0.183
509	Serine/arginine-rich splicing factor 3 OS=Homo sapiens GN=SRSF3 PE=1 SV=1	SRSF3_HUMAN (+16)	19 kDa	0.232	0.159	0.213
510	Asparagine synthetase [glutamine-hydrolyzing] OS=Homo sapiens GN=ASNS PE=1 SV=4	ASNS_HUMAN (+1)	64 kDa	0.121	0	0.159
511	Cortactin-binding protein 2 OS=Homo sapiens GN=CTTNBP2 PE=1 SV=1	CTTB2_HUMAN (+5)	181 kDa	0	0	0.0836
512	Tyrosine 3-monooxygenase/tryptophan 5-monooxygenase activation protein zeta polypeptide OS=Homo sapiens GN=YWHAZ PE=4 SV=1	D0PNI1_HUMAN (+3)	28 kDa	0.527	0.176	0.229
513	Poly(A) binding protein, cytoplasmic 4 (Inducible form) OS=Homo sapiens GN=PABPC4 PE=4 SV=1	B1ANR0_HUMAN (+5)	68 kDa	0.237	0.215	0.187
514	Apoptosis-inducing factor 1, mitochondrial OS=Homo sapiens GN=AIFM1 PE=1 SV=1	AIFM1_HUMAN	67 kDa	0.111	0.0848	0.163
515	Probable ATP-dependent RNA helicase DDX23 OS=Homo sapiens GN=DDX23 PE=1 SV=3	DDX23_HUMAN (+6)	96 kDa	0.122	0.0402	0.089
516	Uncharacterized protein OS=Homo sapiens GN=RRP1B PE=4 SV=1	C9JHZ3_HUMAN (+1)	82 kDa	0.193	0.0811	0.0932
517	Calcium-binding mitochondrial carrier protein Aralar2 OS=Homo sapiens GN=SLC25A13 PE=1 SV=2	CMC2_HUMAN (+2)	74 kDa	0.0459	0.116	0.215
518	Structural maintenance of chromosomes protein 2 OS=Homo sapiens GN=SMC2 PE=1 SV=2	SMC2_HUMAN (+3)	136 kDa	0	0.0593	0.0693
519	DNA repair protein RAD50 OS=Homo sapiens GN=RAD50 PE=1 SV=1	RAD50_HUMAN	154 kDa	0.0526	0.00915	0.0884
520	Regulator of nonsense transcripts 1 OS=Homo sapiens GN=UPF1 PE=1 SV=2	RENT1_HUMAN (+5)	124 kDa	0.114	0	0.107
521	Tripeptidyl peptidase II OS=Homo sapiens GN=TPP2 PE=2 SV=1	Q5VZU9_HUMAN (+1)	140 kDa	0	0.105	0.125
522	Uncharacterized protein OS=Homo sapiens GN=SRSF7 PE=4 SV=3	A6NNE8_HUMAN (+12)	19 kDa	0.309	0.0848	0.212
523	GTP-binding nuclear protein Ran OS=Homo sapiens GN=RAN PE=1 SV=3	RAN_HUMAN (+20)	24 kDa	0.227	0.208	0.208
524	Protein mago nashi homolog OS=Homo sapiens GN=MAGOH PE=1 SV=1	MGN_HUMAN (+4)	17 kDa	0.377	0	0.137
525	FACT complex subunit SPT16 OS=Homo sapiens GN=SUPT16H PE=1 SV=1	SP16H_HUMAN (+2)	120 kDa	0.0573	0	0.11
526	Phosphoribosyl pyrophosphate synthase-associated protein 1 OS=Homo sapiens GN=PRPSAP1 PE=1 SV=2	KPRA_HUMAN	39 kDa	0.419	0.183	0.146
527	RNA-binding protein Raly OS=Homo sapiens GN=RALY PE=1 SV=1	RALY_HUMAN (+3)	32 kDa	0.199	0.0621	0.193
528	Kinesin-1 heavy chain OS=Homo sapiens GN=KIF5B PE=1 SV=1	KINH_HUMAN (+3)	110 kDa	0.116	0.0675	0.0395
529	DNA replication licensing factor MCM2 OS=Homo sapiens GN=MCM2 PE=1 SV=4	MCM2_HUMAN (+2)	102 kDa	0.137	0.0531	0.133
530	Putative helicase MOV-10 OS=Homo sapiens GN=MOV10 PE=1 SV=2	MOV10_HUMAN	114 kDa	0.137	0.0469	0.0987
531	Pinin OS=Homo sapiens GN=PNN PE=1 SV=4	PININ_HUMAN (+1)	82 kDa	0.236	0	0.0307
532	Putative rRNA methyltransferase 3 OS=Homo sapiens GN=FTSJ3 PE=1 SV=2	RRMJ3_HUMAN	97 kDa	0.196	0.0874	0.148
533	Cortactin isoform a variant (Fragment) OS=Homo sapiens PE=2 SV=1	Q53HG7_HUMAN (+1)	62 kDa	0.262	0.185	0.204
534	Lon protease homolog OS=Homo sapiens PE=2 SV=1	B3KU28_HUMAN (+6)	95 kDa	0.0959	0	0.2
535	Staphylococcal nuclease domain-containing protein 1 OS=Homo sapiens GN=SND1 PE=1 SV=1	SND1_HUMAN (+2)	102 kDa	0.248	0	0.104
536	Cell division control protein 42 homolog OS=Homo sapiens GN=CDC42 PE=1 SV=2	CDC42_HUMAN (+17)	21 kDa	0.325	0.11	0.11
537	Mitochondrial ribosomal protein L18, isoform CRA_b OS=Homo sapiens GN=MRPL18 PE=2 SV=1	A8K9D2_HUMAN (+1)	20 kDa	0.179	0.179	0.179
538	C-Myc-binding protein OS=Homo sapiens GN=MYCBP PE=1 SV=3	MYCBP_HUMAN (+3)	12 kDa	0.485	0.184	0.291
539	Centrosome-associated protein 350 OS=Homo sapiens GN=CEP350 PE=1 SV=1	CE350_HUMAN (+1)	351 kDa	0.0241	0.00353	0.0218
540	Neuroblast differentiation-associated protein AHNAK OS=Homo sapiens GN=AHNAK PE=1 SV=2	AHNK_HUMAN (+1)	629 kDa	0.00577	0	0.00611
541	E3 ubiquitin-protein ligase CHIP OS=Homo sapiens GN=STUB1 PE=1 SV=2	CHIP_HUMAN	35 kDa	0.261	0.208	0.231
542	F-actin-capping protein subunit beta OS=Homo sapiens GN=CAPZB PE=1 SV=4	CAPZB_HUMAN (+21)	31 kDa	0.206	0.0505	0.217
543	Small nuclear ribonucleoprotein Sm D1 OS=Homo sapiens GN=SNRPD1 PE=1 SV=1	SMD1_HUMAN (+7)	13 kDa	0.37	0	0.202
544	39S ribosomal protein L1, mitochondrial OS=Homo sapiens GN=MRPL1 PE=1 SV=2	RM01_HUMAN	37 kDa	0.255	0.231	0.206
545	Sorting nexin-2 OS=Homo sapiens GN=SNX2 PE=1 SV=2	SNX2_HUMAN (+5)	58 kDa	0	0.22	0.133
546	DNA replication licensing factor MCM3 OS=Homo sapiens GN=MCM3 PE=1 SV=3	MCM3_HUMAN (+3)	91 kDa	0.125	0.0272	0.184
547	Utrophin OS=Homo sapiens GN=UTRN PE=1 SV=2	UTRO_HUMAN	394 kDa	0.0111	0.0288	0.0446
548	Voltage-dependent anion-selective channel protein 1 OS=Homo sapiens GN=VDAC1 PE=1 SV=2	VDAC1_HUMAN (+3)	31 kDa	0.339	0.0389	0.23
549	Ras-related protein Rab-35 OS=Homo sapiens GN=RAB35 PE=1 SV=1	RAB35_HUMAN (+4)	23 kDa	0.229	0.0547	0.234
550	Eukaryotic translation initiation factor 2 subunit 3 OS=Homo sapiens GN=EIF2S3 PE=1 SV=3	IF2G_HUMAN (+1)	51 kDa	0.288	0.129	0.146
551	TNF receptor-associated factor 2 OS=Homo sapiens GN=TRAF2 PE=1 SV=2	TRAF2_HUMAN	56 kDa	0	0.178	0.0918
552	Coxsackievirus and adenovirus receptor OS=Homo sapiens GN=CXADR PE=1 SV=1	CXAR_HUMAN (+1)	40 kDa	0.334	0	0.159
553	Peptidyl-prolyl cis-trans isomerase B OS=Homo sapiens GN=PPIB PE=1 SV=2	PPIB_HUMAN	24 kDa	0.384	0	0.255
554	Rap1a protein OS=Xenopus tropicalis GN=rap1a PE=2 SV=1	A4II48_XENTR (+3)	21 kDa	0.481	0	0.195
555	Baculoviral IAP repeat-containing protein 2 OS=Homo sapiens GN=BIRC2 PE=1 SV=2	BIRC2_HUMAN (+3)	70 kDa	0	0.121	0.0356
556	Proto-oncogene tyrosine-protein kinase Yes OS=Homo sapiens GN=YES1 PE=1 SV=3	YES_HUMAN (+6)	61 kDa	0.107	0.0147	0.0718
557	Calcium homeostasis endoplasmic reticulum protein OS=Homo sapiens GN=CHERP PE=1 SV=3	CHERP_HUMAN	104 kDa	0.121	0.0557	0.0437
558	mRNA turnover protein 4 homolog OS=Homo sapiens GN=MRTO4 PE=1 SV=2	MRT4_HUMAN	28 kDa	0.51	0	0.264
559	Mitochondrial ribosomal protein L28 OS=Homo sapiens GN=MRPL28 PE=4 SV=1	Q4TT38_HUMAN (+1)	30 kDa	0.441	0.379	0.0781
560	TNF receptor-associated protein 1 variant (Fragment) OS=Homo sapiens PE=2 SV=1	Q53FS6_HUMAN (+3)	80 kDa	0.18	0.0696	0.129
561	60S ribosomal protein L35 OS=Homo sapiens GN=RPL35 PE=1 SV=2	RL35_HUMAN (+13)	15 kDa	0.187	0.0813	0.187
562	RAB11B protein OS=Homo sapiens GN=RAB11B PE=2 SV=1	A5YM50_HUMAN (+28)	25 kDa	0.271	0	0.248
563	Eukaryotic translation initiation factor 5A-1 OS=Homo sapiens GN=EIF5A PE=1 SV=2	IF5A1_HUMAN (+7)	17 kDa	0.468	0	0.156
564	Importin subunit alpha-2 OS=Homo sapiens GN=KPNA2 PE=1 SV=1	IMA2_HUMAN (+4)	58 kDa	0.147	0.0624	0.0321
565	H/ACA ribonucleoprotein complex subunit 4 OS=Homo sapiens GN=DKC1 PE=1 SV=3	DKC1_HUMAN (+1)	58 kDa	0.0992	0.0214	0.0584
566	Complement component 1 Q subcomponent-binding protein, mitochondrial OS=Homo sapiens GN=C1QBP PE=1 SV=1	C1QBP_HUMAN (+1)	31 kDa	0.333	0.22	0.138
567	U4/U6 small nuclear ribonucleoprotein Prp3 OS=Homo sapiens GN=PRPF3 PE=1 SV=2	PRPF3_HUMAN (+6)	78 kDa	0.198	0.0659	0.0673
568	Protein LYRIC OS=Homo sapiens GN=MTDH PE=1 SV=2	LYRIC_HUMAN	64 kDa	0.194	0.235	0.0962
569	Nuclear pore complex protein Nup205 OS=Homo sapiens GN=NUP205 PE=1 SV=3	NU205_HUMAN	228 kDa	0.0164	0.0253	0.0368
570	Aspartate aminotransferase, mitochondrial OS=Homo sapiens GN=GOT2 PE=1 SV=3	AATM_HUMAN (+2)	48 kDa	0.233	0.0279	0.226
571	Probable ATP-dependent RNA helicase DDX6 OS=Homo sapiens GN=DDX6 PE=1 SV=2	DDX6_HUMAN (+5)	54 kDa	0.0911	0.122	0.155
572	Phosphatidylinositol 3-kinase catalytic subunit type 3 OS=Homo sapiens GN=PIK3C3 PE=1 SV=1	PK3C3_HUMAN (+4)	102 kDa	0	0.179	0.0338
573	Rho GTPase-activating protein 21 OS=Homo sapiens GN=ARHGAP21 PE=1 SV=1	RHG21_HUMAN	217 kDa	0.0685	0.0342	0.0705
574	Serine hydroxymethyltransferase OS=Homo sapiens GN=SHMT2 PE=2 SV=1	B7Z9F1_HUMAN (+3)	53 kDa	0.288	0.0704	0.168
575	Adenosine deaminase, RNA-specific isoform ADAR-a variant (Fragment) OS=Homo sapiens PE=2 SV=1	Q59EC0_HUMAN	138 kDa	0.117	0.0209	0.09
576	RNA-binding protein 28 OS=Homo sapiens GN=RBM28 PE=1 SV=3	RBM28_HUMAN	86 kDa	0.13	0.0435	0.0962
577	Thioredoxin OS=Homo sapiens GN=TXN PE=4 SV=1	B1ALW1_HUMAN (+2)	9 kDa	0.388	0.282	0.282
578	Thioredoxin-dependent peroxide reductase, mitochondrial OS=Homo sapiens GN=PRDX3 PE=1 SV=3	PRDX3_HUMAN (+1)	28 kDa	0.137	0.0938	0.0938
579	Cyclin-dependent kinase 1 OS=Homo sapiens GN=CDK1 PE=1 SV=2	CDK1_HUMAN (+3)	34 kDa	0.303	0.0741	0.253
580	Voltage-dependent anion-selective channel protein 2 OS=Homo sapiens GN=VDAC2 PE=1 SV=2	VDAC2_HUMAN (+5)	32 kDa	0.289	0.184	0.221
581	Calcyclin-binding protein OS=Homo sapiens GN=CACYBP PE=1 SV=2	CYBP_HUMAN (+3)	26 kDa	0.364	0.404	0.298
582	Nucleosome assembly protein 1-like 4b OS=Homo sapiens GN=NAP1L4 PE=2 SV=2	A8MZ22_HUMAN (+5)	44 kDa	0.267	0.0285	0.0803
583	DnaJ homolog subfamily A member 2 OS=Homo sapiens GN=DNAJA2 PE=1 SV=1	DNJA2_HUMAN (+4)	46 kDa	0.25	0.146	0.146
584	Cleavage and polyadenylation specificity factor subunit 5 OS=Homo sapiens GN=NUDT21 PE=1 SV=1	CPSF5_HUMAN (+3)	26 kDa	0.269	0.216	0.216
585	28S ribosomal protein S27, mitochondrial OS=Homo sapiens GN=MRPS27 PE=1 SV=3	RT27_HUMAN (+2)	48 kDa	0.135	0.162	0.135
586	Ran GTPase-activating protein 1 OS=Homo sapiens GN=RANGAP1 PE=1 SV=1	RAGP1_HUMAN	64 kDa	0.216	0.0392	0.109
587	Nuclear cap-binding protein subunit 1 OS=Homo sapiens GN=NCBP1 PE=1 SV=1	NCBP1_HUMAN (+1)	92 kDa	0.159	0.0278	0.0506
588	CTP synthase 1 OS=Homo sapiens GN=CTPS PE=1 SV=2	PYRG1_HUMAN	67 kDa	0.0981	0.115	0.144
589	Structural maintenance of chromosomes protein 1A OS=Homo sapiens GN=SMC1A PE=1 SV=2	SMC1A_HUMAN (+3)	143 kDa	0.0552	0.00811	0.0746
590	40S ribosomal protein S15 OS=Homo sapiens GN=RPS15 PE=1 SV=2	RS15_HUMAN (+10)	17 kDa	0.366	0	0.0828
591	Glucose-6-phosphate isomerase OS=Homo sapiens PE=2 SV=1	B4DE36_HUMAN (+2)	60 kDa	0.117	0	0.0472
592	Putative uncharacterized protein DKFZp686E1899 OS=Homo sapiens GN=DKFZp686E1899 PE=2 SV=1	Q5HYL6_HUMAN (+1)	40 kDa	0.381	0.0597	0.162
593	UDP-N-acetylglucosamine--peptide N-acetylglucosaminyltransferase 110 kDa subunit OS=Homo sapiens GN=OGT PE=1 SV=3	OGT1_HUMAN (+2)	117 kDa	0.0956	0.108	0.0526
594	Nucleolar GTP-binding protein 1 OS=Homo sapiens GN=GTPBP4 PE=1 SV=3	NOG1_HUMAN (+4)	74 kDa	0.145	0.103	0.155
595	Myosin-XVIIIa OS=Homo sapiens GN=MYO18A PE=1 SV=3	MY18A_HUMAN	233 kDa	0.0769	0	0.0516
596	Vinculin OS=Homo sapiens GN=VCL PE=1 SV=4	VINC_HUMAN (+1)	124 kDa	0.111	0	0.0908
597	Nucleosome assembly protein 1-like 1 OS=Homo sapiens GN=NAP1L1 PE=1 SV=1	NP1L1_HUMAN (+5)	45 kDa	0.146	0.0972	0.146
598	Poly(rC)-binding protein 1 OS=Homo sapiens GN=PCBP1 PE=1 SV=2	PCBP1_HUMAN (+6)	37 kDa	0.239	0.239	0.222
599	EEF1D protein OS=Homo sapiens GN=EEF1D PE=1 SV=1	Q4VBZ6_HUMAN (+1)	29 kDa	0.198	0.148	0.198
600	Heat shock 70 kDa protein 4-like protein OS=Homo sapiens GN=HSPA4L PE=2 SV=1	A2ICT2_HUMAN (+2)	95 kDa	0.0727	0.114	0.0691
601	Mitochondrial ribosomal protein L43 OS=Homo sapiens GN=MRPL43 PE=4 SV=1	B1AL05_HUMAN (+5)	21 kDa	0.185	0.179	0.217
602	Spindlin-2A OS=Homo sapiens GN=SPIN2A PE=1 SV=3	SPI2A_HUMAN (+2)	29 kDa	0.275	0.221	0.182
603	Guanine nucleotide-binding protein G(i) subunit alpha-1 OS=Homo sapiens GN=GNAI1 PE=1 SV=2	GNAI1_HUMAN (+3)	40 kDa	0.5	0.0311	0.243
604	Signal recognition particle 14 kDa protein OS=Pongo abelii GN=SRP14 PE=2 SV=1	SRP14_PONAB	15 kDa	0.559	0.0882	0.162
605	Carbonyl reductase [NADPH] 1 OS=Homo sapiens GN=CBR1 PE=1 SV=3	CBR1_HUMAN (+1)	30 kDa	0.325	0.0578	0.184
606	Oxysterol-binding protein-related protein 8 OS=Homo sapiens GN=OSBPL8 PE=1 SV=3	OSBL8_HUMAN (+2)	101 kDa	0.195	0.0124	0.0675
607	Neutral alpha-glucosidase AB OS=Homo sapiens GN=GANAB PE=1 SV=3	GANAB_HUMAN (+1)	107 kDa	0.16	0.0318	0.0678
608	DNA replication licensing factor MCM6 OS=Homo sapiens GN=MCM6 PE=1 SV=1	MCM6_HUMAN (+1)	93 kDa	0.108	0.0341	0.0853
609	Protein furry homolog-like OS=Homo sapiens GN=FRYL PE=1 SV=2	FRYL_HUMAN	340 kDa	0.0113	0.0196	0.0136
610	AP-3 complex subunit beta-2 OS=Homo sapiens GN=AP3B2 PE=1 SV=2	AP3B2_HUMAN (+2)	119 kDa	0.0933	0.0259	0.0786
611	Nucleolar protein 56 OS=Homo sapiens GN=NOP56 PE=1 SV=4	NOP56_HUMAN	66 kDa	0.143	0.0168	0.184
612	Small nuclear ribonucleoprotein E OS=Homo sapiens GN=SNRPE PE=1 SV=1	RUXE_HUMAN (+12)	11 kDa	0.25	0.25	0.25
613	60S ribosomal protein L36a OS=Homo sapiens GN=RPL36A PE=1 SV=2	RL36A_HUMAN (+26)	12 kDa	0.208	0	0.236
614	Small nuclear ribonucleoprotein F OS=Homo sapiens GN=SNRPF PE=1 SV=1	RUXF_HUMAN (+13)	10 kDa	0.244	0.244	0.151
615	Heterogeneous nuclear ribonucleoprotein A0 OS=Homo sapiens GN=HNRNPA0 PE=1 SV=1	ROA0_HUMAN	31 kDa	0.223	0.161	0.157
616	Ras-related protein Rab-5C OS=Homo sapiens GN=RAB5C PE=1 SV=2	RAB5C_HUMAN (+1)	23 kDa	0.431	0.171	0.287
617	Double-stranded RNA-binding protein Staufen homolog 1 OS=Homo sapiens GN=STAU1 PE=1 SV=2	STAU1_HUMAN (+4)	63 kDa	0.128	0.0433	0.0607
618	Uncharacterized protein OS=Homo sapiens GN=IGF2R PE=4 SV=1	E7ENI8_HUMAN (+1)	274 kDa	0.0229	0.00763	0.0458
619	Serine/threonine-protein phosphatase OS=Homo sapiens PE=2 SV=1	B7Z2W9_HUMAN (+9)	39 kDa	0.225	0.219	0.0877
620	RBM39 protein OS=Homo sapiens GN=RBM39 PE=2 SV=1	A2RRD3_HUMAN (+26)	57 kDa	0.144	0.0827	0.165
621	DnaJ homolog subfamily A member 1 OS=Homo sapiens GN=DNAJA1 PE=1 SV=2	DNJA1_HUMAN (+3)	45 kDa	0.146	0.144	0.0655
622	Uncharacterized protein OS=Homo sapiens GN=WDR1 PE=4 SV=2	A8MVA9_HUMAN (+5)	66 kDa	0.0725	0	0.0428
623	DNA-directed RNA polymerases I, II, and III subunit RPABC1 OS=Homo sapiens GN=POLR2E PE=1 SV=4	RPAB1_HUMAN (+6)	25 kDa	0.238	0.152	0.2
624	Rho-related GTP-binding protein RhoC OS=Homo sapiens GN=RHOC PE=1 SV=1	RHOC_HUMAN (+14)	22 kDa	0.28	0	0.0984
625	Eukaryotic translation initiation factor 2 subunit 2 OS=Homo sapiens GN=EIF2S2 PE=1 SV=2	IF2B_HUMAN (+5)	38 kDa	0.264	0	0.225
626	Septin-11 OS=Homo sapiens GN=SEPT11 PE=1 SV=3	SEP11_HUMAN (+4)	49 kDa	0.135	0.114	0.161
627	Coatomer subunit beta OS=Homo sapiens GN=COPB1 PE=1 SV=3	COPB_HUMAN (+1)	107 kDa	0.0609	0.0756	0.0745
628	U4/U6 small nuclear ribonucleoprotein Prp4 OS=Homo sapiens GN=PRPF4 PE=1 SV=2	PRP4_HUMAN (+11)	58 kDa	0.121	0.0307	0.0939
629	Zinc finger RNA binding protein OS=Homo sapiens GN=ZFR PE=2 SV=1	B2RNR6_HUMAN (+2)	117 kDa	0.0652	0.0615	0.11
630	Annexin A5 OS=Homo sapiens GN=ANXA5 PE=1 SV=2	ANXA5_HUMAN (+1)	36 kDa	0.341	0	0.0938
631	6-phosphogluconate dehydrogenase, decarboxylating OS=Homo sapiens GN=PGD PE=1 SV=3	6PGD_HUMAN (+2)	53 kDa	0.24	0	0.126
632	Structural maintenance of chromosomes protein 3 OS=Homo sapiens GN=SMC3 PE=1 SV=2	SMC3_HUMAN (+9)	142 kDa	0	0.0189	0.158
633	Serine/arginine-rich splicing factor 5 OS=Homo sapiens GN=SRSF5 PE=1 SV=1	SRSF5_HUMAN (+10)	31 kDa	0.173	0.0772	0.118
634	CDP-diacylglycerol--inositol 3-phosphatidyltransferase (Phosphatidylinositol synthase), isoform CRA_a OS=Homo sapiens GN=CDIPT PE=2 SV=1	A8K3L7_HUMAN (+13)	24 kDa	0.15	0.0986	0.15
635	Serpin H1 OS=Homo sapiens GN=SERPINH1 PE=1 SV=2	SERPH_HUMAN	46 kDa	0.163	0.0287	0.127
636	39S ribosomal protein L17, mitochondrial OS=Homo sapiens GN=MRPL17 PE=1 SV=1	RM17_HUMAN	20 kDa	0.286	0.303	0.0971
637	S-adenosylmethionine synthase isoform type-2 OS=Homo sapiens GN=MAT2A PE=1 SV=1	METK2_HUMAN (+10)	44 kDa	0.137	0.038	0.0987
638	Serine/threonine-protein phosphatase 2A 55 kDa regulatory subunit B alpha isoform OS=Homo sapiens GN=PPP2R2A PE=1 SV=1	2ABA_HUMAN (+13)	52 kDa	0.0828	0.128	0.0515
639	Heterochromatin protein 1-binding protein 3 OS=Homo sapiens GN=HP1BP3 PE=1 SV=1	HP1B3_HUMAN	61 kDa	0.103	0.0561	0.118
640	Coatomer subunit gamma OS=Homo sapiens GN=COPG PE=1 SV=1	COPG_HUMAN	98 kDa	0.122	0.04	0.11
641	Cullin-5 OS=Homo sapiens GN=CUL5 PE=1 SV=4	CUL5_HUMAN (+1)	91 kDa	0.0808	0.041	0.0577
642	cAMP-dependent protein kinase type II-alpha regulatory subunit OS=Homo sapiens GN=PRKAR2A PE=1 SV=2	KAP2_HUMAN (+2)	46 kDa	0.225	0.134	0.0891
643	RNA 3'-terminal phosphate cyclase-like protein OS=Homo sapiens GN=RCL1 PE=1 SV=3	RCL1_HUMAN (+2)	41 kDa	0.134	0.0938	0.0724
644	Nuclear migration protein nudC OS=Homo sapiens GN=NUDC PE=1 SV=1	NUDC_HUMAN	38 kDa	0.236	0.0332	0.263
645	Trifunctional enzyme subunit beta, mitochondrial OS=Homo sapiens GN=HADHB PE=1 SV=3	ECHB_HUMAN (+2)	51 kDa	0.105	0.0654	0.16
646	DNA replication licensing factor MCM4 OS=Homo sapiens GN=MCM4 PE=1 SV=5	MCM4_HUMAN (+3)	97 kDa	0.0672	0.0348	0.0753
647	DNA damage-regulated overexpressed in cancer 45 protein OS=Homo sapiens GN=PTD004 PE=2 SV=1	D7EHM2_HUMAN (+3)	45 kDa	0.187	0	0.152
648	Adenylate kinase 2, mitochondrial OS=Homo sapiens GN=AK2 PE=1 SV=2	KAD2_HUMAN (+1)	26 kDa	0.314	0	0.197
649	39S ribosomal protein L16, mitochondrial OS=Homo sapiens GN=MRPL16 PE=1 SV=1	RM16_HUMAN (+1)	28 kDa	0.163	0.343	0.124
650	Isocitrate dehydrogenase [NADP], mitochondrial OS=Homo sapiens GN=IDH2 PE=1 SV=2	IDHP_HUMAN (+2)	51 kDa	0.219	0	0.135
651	Mitochondrial PDHA1 OS=Homo sapiens GN=PDHA1 PE=2 SV=1	A5YVE9_HUMAN (+7)	48 kDa	0.203	0	0.131
652	Synaptosomal-associated protein OS=Homo sapiens GN=SNAP23 PE=2 SV=1	A8K287_HUMAN (+1)	23 kDa	0.464	0	0.441
653	Ras GTPase-activating protein-binding protein 1 OS=Homo sapiens GN=G3BP1 PE=1 SV=1	G3BP1_HUMAN (+3)	52 kDa	0.242	0.0236	0.159
654	Dihydrolipoyl dehydrogenase OS=Homo sapiens PE=2 SV=1	B4DFL1_HUMAN (+5)	49 kDa	0.19	0.0305	0.187
655	6-phosphofructokinase type C OS=Homo sapiens GN=PFKP PE=1 SV=2	K6PP_HUMAN	86 kDa	0.122	0.051	0.014
656	Beta catenin 1 OS=Equus caballus PE=2 SV=1	B1MV73_HORSE (+24)	86 kDa	0.142	0	0.0704
657	28S ribosomal protein S22, mitochondrial OS=Homo sapiens GN=MRPS22 PE=1 SV=1	RT22_HUMAN (+1)	41 kDa	0.172	0.247	0.147
658	Guanine monphosphate synthetase, isoform CRA_b OS=Homo sapiens GN=GMPS PE=2 SV=1	A8K639_HUMAN (+6)	77 kDa	0.152	0.0851	0.0895
659	DNA-directed RNA polymerase OS=Homo sapiens PE=2 SV=1	B4DHJ3_HUMAN (+3)	133 kDa	0.0111	0.0291	0.153
660	39S ribosomal protein L34, mitochondrial OS=Homo sapiens GN=MRPL34 PE=1 SV=1	RM34_HUMAN (+4)	10 kDa	0.239	0.239	0.239
661	DNA-binding protein A OS=Homo sapiens GN=CSDA PE=1 SV=4	DBPA_HUMAN	40 kDa	0.212	0.169	0.199
662	Melanoma-associated antigen D1 OS=Homo sapiens GN=MAGED1 PE=1 SV=3	MAGD1_HUMAN	86 kDa	0.0334	0.116	0.0591
663	Cooperator of PRMT5 OS=Homo sapiens GN=COPR5 PE=1 SV=3	COPR5_HUMAN	20 kDa	0.223	0.158	0.136
664	Uncharacterized protein OS=Homo sapiens GN=POLR2H PE=4 SV=1	C9JLU1_HUMAN (+5)	17 kDa	0.376	0.0872	0.268
665	Serine/arginine-rich splicing factor 2 OS=Homo sapiens GN=SRSF2 PE=1 SV=4	SRSF2_HUMAN (+17)	25 kDa	0.113	0	0.113
666	HCG2016482, isoform CRA_b OS=Homo sapiens GN=hCG_2016482 PE=2 SV=1	B2R4P8_HUMAN (+10)	23 kDa	0.326	0.265	0.256
667	HCG1811539, isoform CRA_b OS=Homo sapiens GN=hCG_1811539 PE=2 SV=1	B2RDM2_HUMAN (+4)	36 kDa	0.12	0.0586	0.17
668	Macrophage erythroblast attacher, isoform CRA_b OS=Homo sapiens GN=MAEA PE=4 SV=1	D3DVP1_HUMAN (+7)	44 kDa	0.117	0.138	0.14
669	Glutaminyl-peptide cyclotransferase-like protein OS=Homo sapiens GN=QPCTL PE=1 SV=2	QPCTL_HUMAN	43 kDa	0.0812	0.0838	0.0838
670	Probable dimethyladenosine transferase OS=Homo sapiens GN=DIMT1L PE=1 SV=1	DIMT1_HUMAN (+1)	35 kDa	0.294	0.0351	0.201
671	Tubulin beta-2B chain OS=Homo sapiens GN=TUBB2B PE=1 SV=1	TBB2B_HUMAN (+7)	50 kDa	0.604	0.604	0.436
672	OCLN OS=Homo sapiens PE=2 SV=1	D2DU64_HUMAN (+3)	32 kDa	0.354	0	0.122
673	Protein C20orf11 OS=Homo sapiens GN=C20orf11 PE=1 SV=1	CT011_HUMAN (+7)	27 kDa	0.338	0.338	0.18
674	TAR DNA-binding protein 43 OS=Homo sapiens GN=TARDBP PE=1 SV=1	TADBP_HUMAN (+2)	45 kDa	0.15	0	0.147
675	60S ribosomal protein L38 OS=Homo sapiens GN=RPL38 PE=1 SV=2	RL38_HUMAN (+13)	8 kDa	0.314	0.314	0.286
676	Serine/threonine-protein phosphatase 6 regulatory subunit 3 OS=Homo sapiens GN=PPP6R3 PE=1 SV=2	PP6R3_HUMAN	98 kDa	0.0538	0.17	0.0298
677	Guanine nucleotide-binding protein-like 3 OS=Homo sapiens GN=GNL3 PE=1 SV=2	GNL3_HUMAN	62 kDa	0.0801	0.0801	0.0856
678	Cytoplasmic dynein 1 intermediate chain 2 OS=Homo sapiens GN=DYNC1I2 PE=1 SV=3	DC1I2_HUMAN (+2)	71 kDa	0.141	0.141	0.127
679	Collapsin response mediator protein 4 long variant OS=Homo sapiens GN=LCRMP PE=2 SV=1	B3SXQ8_HUMAN (+1)	74 kDa	0.187	0.11	0.0921
680	Dynactin subunit 2 OS=Homo sapiens GN=DCTN2 PE=1 SV=4	DCTN2_HUMAN (+2)	44 kDa	0.145	0.237	0.259
681	Leucine-rich PPR-motif containing OS=Homo sapiens GN=LRPPRC PE=4 SV=1	E5KNY5_HUMAN (+1)	158 kDa	0	0	0.118
682	HIV Tat-specific factor 1 OS=Homo sapiens GN=HTATSF1 PE=1 SV=1	HTSF1_HUMAN	86 kDa	0.156	0.0821	0.0967
683	ATP-dependent RNA helicase DDX18 OS=Homo sapiens GN=DDX18 PE=1 SV=2	DDX18_HUMAN (+1)	75 kDa	0.16	0.0343	0.157
684	Probable ATP-dependent RNA helicase YTHDC2 OS=Homo sapiens GN=YTHDC2 PE=1 SV=2	YTDC2_HUMAN	160 kDa	0.058	0	0.0727
685	CD109 antigen OS=Homo sapiens GN=CD109 PE=1 SV=2	CD109_HUMAN	162 kDa	0.0893	0	0.0484
686	DNA mismatch repair protein Msh6 OS=Homo sapiens GN=MSH6 PE=1 SV=2	MSH6_HUMAN (+2)	153 kDa	0.0647	0.00956	0.0529
687	Isoleucyl-tRNA synthetase, cytoplasmic variant (Fragment) OS=Homo sapiens PE=2 SV=1	Q59G75_HUMAN (+1)	146 kDa	0	0.0594	0.0774
688	Four and a half LIM domains 1, isoform CRA_c OS=Homo sapiens GN=FHL1 PE=2 SV=1	B7Z5T4_HUMAN (+6)	34 kDa	0.169	0.0405	0.111
689	Transcription initiation factor TFIID subunit 12 OS=Homo sapiens GN=TAF12 PE=1 SV=1	TAF12_HUMAN	18 kDa	0.112	0.0683	0.0683
690	Eukaryotic translation initiation factor 3 subunit J OS=Homo sapiens GN=EIF3J PE=1 SV=2	EIF3J_HUMAN	29 kDa	0.217	0.132	0.132
691	Paralemmin OS=Homo sapiens GN=PALM PE=1 SV=2	PALM_HUMAN (+1)	42 kDa	0.147	0	0.147
692	Actin-like protein 6A OS=Homo sapiens GN=ACTL6A PE=1 SV=1	ACL6A_HUMAN (+2)	47 kDa	0.159	0.0536	0.142
693	39S ribosomal protein L49, mitochondrial OS=Homo sapiens GN=MRPL49 PE=1 SV=1	RM49_HUMAN	19 kDa	0.301	0.0843	0.271
694	39S ribosomal protein L21, mitochondrial OS=Homo sapiens GN=MRPL21 PE=1 SV=2	RM21_HUMAN	23 kDa	0.361	0.166	0.0585
695	Plasma membrane citrate carrier OS=Homo sapiens GN=SLC25A1 PE=2 SV=1	D9HTE9_HUMAN (+2)	35 kDa	0.145	0.135	0.11
696	Uncharacterized protein OS=Homo sapiens GN=MTA1 PE=4 SV=1	E7ESY4_HUMAN (+1)	79 kDa	0.111	0.0754	0.0526
697	Cleavage and polyadenylation specificity factor subunit 7 OS=Homo sapiens GN=CPSF7 PE=1 SV=1	CPSF7_HUMAN (+3)	52 kDa	0.0998	0.0764	0.0234
698	Tyrosine-protein kinase CSK OS=Homo sapiens GN=CSK PE=1 SV=1	CSK_HUMAN (+7)	51 kDa	0.189	0.129	0.0822
699	Adenylyl cyclase-associated protein OS=Homo sapiens PE=2 SV=1	B4DI38_HUMAN (+4)	49 kDa	0.217	0.0841	0.0664
700	6-phosphofructo-2-kinase/fructose-2,6-biphosphatase 3 OS=Homo sapiens GN=PFKFB3 PE=1 SV=1	F263_HUMAN (+19)	60 kDa	0.117	0.117	0.0673
701	Eukaryotic translation initiation factor 1A, X-chromosomal OS=Homo sapiens GN=EIF1AX PE=1 SV=2	IF1AX_HUMAN (+8)	16 kDa	0.604	0	0.215
702	Uncharacterized protein OS=Homo sapiens GN=TET2 PE=4 SV=1	E7EQS8_HUMAN (+1)	226 kDa	0.0366	0.0598	0.00643
703	Putative uncharacterized protein (Fragment) OS=Ailuropoda melanoleuca GN=PANDA_000014 PE=4 SV=1	D2GTV4_AILME (+2)	40 kDa	0.299	0.0311	0.268
704	Methionyl-tRNA synthetase, cytoplasmic OS=Homo sapiens GN=MARS PE=1 SV=2	SYMC_HUMAN (+1)	101 kDa	0.122	0.109	0.0322
705	U1 small nuclear ribonucleoprotein 70 kDa OS=Homo sapiens GN=SNRNP70 PE=1 SV=2	RU17_HUMAN (+1)	52 kDa	0.149	0.0412	0.0412
706	Uncharacterized protein OS=Homo sapiens GN=DHX40 PE=4 SV=1	C9JR60_HUMAN (+6)	82 kDa	0.116	0.0845	0.018
707	E3 ubiquitin-protein ligase RLIM OS=Homo sapiens GN=RLIM PE=1 SV=3	RNF12_HUMAN	69 kDa	0	0.171	0.0913
708	Calnexin OS=Homo sapiens GN=CANX PE=1 SV=2	CALX_HUMAN (+1)	68 kDa	0.172	0	0.169
709	Glucosamine--fructose-6-phosphate aminotransferase [isomerizing] 1 OS=Homo sapiens GN=GFPT1 PE=1 SV=3	GFPT1_HUMAN (+1)	79 kDa	0.0873	0.133	0.114
710	Annexin A6 OS=Homo sapiens GN=ANXA6 PE=1 SV=3	ANXA6_HUMAN (+1)	76 kDa	0.129	0	0.0446
711	Serine/threonine-protein phosphatase 6 regulatory ankyrin repeat subunit A OS=Homo sapiens GN=ANKRD28 PE=1 SV=4	ANR28_HUMAN	117 kDa	0.023	0.157	0
712	HLA-B associated transcript 3 OS=Homo sapiens GN=BAT3 PE=4 SV=1	B0UX83_HUMAN (+1)	119 kDa	0	0.105	0.0542
713	3-hydroxyacyl-CoA dehydratase 3 OS=Homo sapiens GN=PTPLAD1 PE=1 SV=2	HACD3_HUMAN (+1)	43 kDa	0.0718	0	0.0608
714	Friend of PRMT1 protein OS=Homo sapiens GN=C1orf77 PE=1 SV=2	FOP_HUMAN (+7)	26 kDa	0.194	0.0524	0.105
715	39S ribosomal protein L20, mitochondrial OS=Homo sapiens GN=MRPL20 PE=1 SV=1	RM20_HUMAN	17 kDa	0.148	0.141	0.215
716	Fragile X mental retardation syndrome-related protein 1 OS=Homo sapiens GN=FXR1 PE=1 SV=3	FXR1_HUMAN (+2)	70 kDa	0.147	0.0242	0.106
717	Delta(3,5)-Delta(2,4)-dienoyl-CoA isomerase, mitochondrial OS=Homo sapiens GN=ECH1 PE=1 SV=2	ECH1_HUMAN	36 kDa	0.143	0.229	0.11
718	SON DNA binding protein, isoform CRA_a OS=Homo sapiens GN=SON PE=4 SV=1	D3DSF5_HUMAN (+3)	252 kDa	0.0292	0.00602	0.028
719	Ran-binding protein 10 OS=Homo sapiens GN=RANBP10 PE=1 SV=1	RBP10_HUMAN (+1)	67 kDa	0.0629	0.0629	0.079
720	DnaJ homolog subfamily C member 7 OS=Homo sapiens GN=DNAJC7 PE=1 SV=2	DNJC7_HUMAN (+6)	56 kDa	0.0951	0.0951	0.0931
721	Caprin-1 OS=Homo sapiens GN=CAPRIN1 PE=1 SV=2	CAPR1_HUMAN	78 kDa	0.135	0.0169	0.0818
722	RNA binding motif protein 7 OS=Homo sapiens GN=RBM7 PE=2 SV=1	Q6IRX3_HUMAN (+1)	31 kDa	0.158	0.0376	0.128
723	Chloride intracellular channel protein 1 OS=Homo sapiens GN=CLIC1 PE=1 SV=4	CLIC1_HUMAN (+2)	27 kDa	0.432	0	0.133
724	Vesicle-fusing ATPase OS=Homo sapiens GN=NSF PE=1 SV=3	NSF_HUMAN (+6)	83 kDa	0.0927	0.0134	0.0215
725	Programmed cell death 6-interacting protein OS=Homo sapiens GN=PDCD6IP PE=1 SV=1	PDC6I_HUMAN (+2)	96 kDa	0.0887	0	0.0288
726	Ras-related protein Rab-7a OS=Homo sapiens GN=RAB7A PE=1 SV=1	RAB7A_HUMAN (+14)	23 kDa	0.348	0	0.213
727	Melanoma-associated antigen D2 OS=Homo sapiens GN=MAGED2 PE=1 SV=2	MAGD2_HUMAN	65 kDa	0.218	0.0957	0.144
728	Unc-45 homolog A (C. elegans), isoform CRA_a OS=Homo sapiens GN=UNC45A PE=2 SV=1	A8K6F7_HUMAN (+1)	102 kDa	0.132	0.0398	0.0549
729	Puromycin-sensitive aminopeptidase OS=Homo sapiens GN=NPEPPS PE=1 SV=2	PSA_HUMAN (+2)	103 kDa	0.126	0.0141	0.0326
730	Replication protein A 70 kDa DNA-binding subunit OS=Homo sapiens GN=RPA1 PE=1 SV=2	RFA1_HUMAN (+1)	68 kDa	0.0958	0.0373	0.101
731	Transaldolase OS=Homo sapiens GN=TALDO1 PE=1 SV=2	TALDO_HUMAN	38 kDa	0.139	0	0.134
732	Sorting nexin-6 OS=Homo sapiens GN=SNX6 PE=1 SV=1	SNX6_HUMAN (+7)	47 kDa	0.0271	0.278	0.0985
733	Guanine nucleotide-binding protein subunit alpha-13 OS=Homo sapiens GN=GNA13 PE=1 SV=2	GNA13_HUMAN (+1)	44 kDa	0.252	0.0292	0.17
734	Calcium/calmodulin-dependent protein kinase type II subunit delta OS=Homo sapiens GN=CAMK2D PE=1 SV=3	KCC2D_HUMAN (+6)	56 kDa	0.218	0	0.0982
735	LIM domain only protein 7 OS=Homo sapiens GN=LMO7 PE=1 SV=3	LMO7_HUMAN	193 kDa	0.079	0	0.0434
736	4-trimethylaminobutyraldehyde dehydrogenase OS=Homo sapiens GN=ALDH9A1 PE=1 SV=3	AL9A1_HUMAN (+4)	54 kDa	0.176	0.0607	0.0769
737	Tripartite motif-containing 62 OS=Homo sapiens GN=TRIM62 PE=2 SV=1	Q5VSX7_HUMAN (+1)	45 kDa	0	0.165	0.0914
738	Component of gems 4 OS=Homo sapiens GN=GEMIN4 PE=1 SV=2	GEMI4_HUMAN (+1)	120 kDa	0.0718	0.0813	0.0312
739	Alanyl-tRNA synthetase, cytoplasmic OS=Homo sapiens GN=AARS PE=1 SV=2	SYAC_HUMAN	107 kDa	0.153	0	0.062
740	Lamin-B2 OS=Homo sapiens GN=LMNB2 PE=1 SV=3	LMNB2_HUMAN	68 kDa	0.115	0	0.147
741	Tyrosyl-tRNA synthetase, cytoplasmic OS=Homo sapiens GN=YARS PE=1 SV=4	SYYC_HUMAN	59 kDa	0.178	0	0.125
742	Ubiquitin-conjugating enzyme E2 N OS=Homo sapiens GN=UBE2N PE=1 SV=1	UBE2N_HUMAN (+10)	17 kDa	0.23	0	0.138
743	Mitochondrial ribosomal protein L27, isoform CRA_c OS=Homo sapiens GN=MRPL27 PE=4 SV=1	D6RAN8_HUMAN (+1)	10 kDa	0.226	0.226	0.226
744	Cleavage and polyadenylation specificity factor subunit 1 OS=Homo sapiens GN=CPSF1 PE=1 SV=2	CPSF1_HUMAN (+1)	161 kDa	0.0256	0.0118	0.0187
745	Histone H2A.Z OS=Homo sapiens GN=H2AFZ PE=1 SV=2	H2AZ_HUMAN (+73)	14 kDa	0.203	0.0703	0.164
746	Myotubularin-related protein 14 OS=Homo sapiens GN=MTMR14 PE=1 SV=2	MTMRE_HUMAN	72 kDa	0.06	0.0431	0.0338
747	Peroxiredoxin-2 OS=Homo sapiens GN=PRDX2 PE=1 SV=5	PRDX2_HUMAN (+3)	22 kDa	0.328	0.152	0.152
748	Activated RNA polymerase II transcriptional coactivator p15 OS=Homo sapiens GN=SUB1 PE=1 SV=3	TCP4_HUMAN (+5)	14 kDa	0.189	0.0866	0.157
749	Archain 1, isoform CRA_b OS=Homo sapiens GN=ARCN1 PE=2 SV=1	B0YIW5_HUMAN (+10)	57 kDa	0.0431	0.0665	0.0431
750	39S ribosomal protein L50, mitochondrial OS=Homo sapiens GN=MRPL50 PE=1 SV=2	RM50_HUMAN	18 kDa	0.38	0.222	0.234
751	Eukaryotic translation initiation factor 6 OS=Homo sapiens GN=EIF6 PE=1 SV=1	IF6_HUMAN	27 kDa	0.371	0.098	0.155
752	39S ribosomal protein L46, mitochondrial OS=Homo sapiens GN=MRPL46 PE=1 SV=1	RM46_HUMAN (+1)	32 kDa	0.133	0.165	0.133
753	p180/ribosome receptor OS=Homo sapiens GN=RRBP1 PE=2 SV=1	A7BI36_HUMAN (+1)	166 kDa	0.039	0.0169	0.0383
754	ATP synthase subunit O, mitochondrial OS=Homo sapiens GN=ATP5O PE=1 SV=1	ATPO_HUMAN	23 kDa	0.305	0.108	0.108
755	Citrate synthase OS=Homo sapiens PE=2 SV=1	B4DJV2_HUMAN (+2)	50 kDa	0.0861	0	0.0596
756	Cell growth-regulating nucleolar protein OS=Homo sapiens GN=LYAR PE=1 SV=2	LYAR_HUMAN	44 kDa	0.185	0.113	0.237
757	ATP-binding cassette sub-family F (GCN20) member 1 OS=Homo sapiens GN=ABCF1 PE=2 SV=1	A2BF75_HUMAN (+1)	96 kDa	0.134	0.013	0.0462
758	CDW4/GRWD1 OS=Homo sapiens GN=GRWD1 PE=2 SV=1	A0MNN5_HUMAN (+4)	49 kDa	0.206	0.0673	0.0673
759	Ras-related protein Rap-2b OS=Homo sapiens GN=RAP2B PE=1 SV=1	RAP2B_HUMAN (+6)	21 kDa	0.623	0	0.317
760	Cytochrome c oxidase subunit 4 isoform 1, mitochondrial OS=Homo sapiens GN=COX4I1 PE=1 SV=1	COX41_HUMAN (+2)	20 kDa	0.178	0	0.243
761	GTPase HRas OS=Homo sapiens GN=HRAS PE=1 SV=1	RASH_HUMAN (+5)	21 kDa	0.386	0	0.254
762	RNA-binding protein 34 OS=Homo sapiens GN=RBM34 PE=1 SV=2	RBM34_HUMAN	49 kDa	0.153	0.0535	0.179
763	Transformer-2 protein homolog beta OS=Homo sapiens GN=TRA2B PE=1 SV=1	TRA2B_HUMAN (+10)	34 kDa	0.191	0	0.0243
764	ATP-dependent RNA helicase DDX42 OS=Homo sapiens GN=DDX42 PE=1 SV=1	DDX42_HUMAN (+2)	103 kDa	0.14	0	0.0426
765	Phosphoglycerate mutase 1 OS=Homo sapiens GN=PGAM1 PE=1 SV=2	PGAM1_HUMAN (+10)	29 kDa	0.295	0	0.22
766	Moesin OS=Homo sapiens GN=MSN PE=1 SV=3	MOES_HUMAN	68 kDa	0.222	0.0329	0.0832
767	Phosphatidylethanolamine-binding protein 1 OS=Homo sapiens PE=2 SV=1	D9IAI1_HUMAN (+1)	21 kDa	0.364	0	0.262
768	Ubiquitin carboxyl-terminal hydrolase (Fragment) OS=Homo sapiens GN=USP11 PE=2 SV=1	Q6P453_HUMAN (+1)	105 kDa	0.0466	0.0888	0.0791
769	cDNA, FLJ92652, highly similar to Homo sapiens high density lipoprotein binding protein (vigilin)(HDLBP), mRNA OS=Homo sapiens PE=2 SV=1	B2R5V9_HUMAN (+4)	141 kDa	0.106	0.00946	0.0221
770	Exportin-1 OS=Homo sapiens GN=XPO1 PE=1 SV=1	XPO1_HUMAN (+4)	123 kDa	0.123	0.0327	0.00934
771	5'-3' exoribonuclease 2 OS=Homo sapiens GN=XRN2 PE=1 SV=1	XRN2_HUMAN (+4)	109 kDa	0.103	0.0568	0.0684
772	Probable ATP-dependent RNA helicase DDX10 OS=Homo sapiens GN=DDX10 PE=1 SV=2	DDX10_HUMAN	101 kDa	0.19	0.0343	0.0549
773	Inorganic pyrophosphatase OS=Homo sapiens GN=PPA1 PE=1 SV=2	IPYR_HUMAN	33 kDa	0.478	0	0.0519
774	Filaggrin-2 OS=Homo sapiens GN=FLG2 PE=1 SV=1	FILA2_HUMAN	248 kDa	0.00502	0.00962	0
775	Diablo homolog, mitochondrial OS=Homo sapiens GN=DIABLO PE=1 SV=1	DBLOH_HUMAN (+2)	27 kDa	0.134	0.0418	0.0921
776	Emerin OS=Homo sapiens GN=EMD PE=1 SV=1	EMD_HUMAN (+1)	29 kDa	0.146	0.0472	0.126
777	60S ribosomal protein L37a OS=Homo sapiens GN=RPL37A PE=1 SV=2	RL37A_HUMAN (+17)	10 kDa	0.413	0.196	0.196
778	DnaJ homolog subfamily B member 2 OS=Homo sapiens GN=DNAJB2 PE=2 SV=3	DNJB2_HUMAN (+4)	36 kDa	0.0309	0.151	0.142
779	Cyclin-dependent kinase 4 OS=Homo sapiens GN=CDK4 PE=1 SV=2	CDK4_HUMAN (+1)	34 kDa	0.0561	0.152	0.182
780	14-3-3 protein gamma OS=Homo sapiens GN=YWHAG PE=1 SV=2	1433G_HUMAN (+9)	28 kDa	0.409	0.186	0.166
781	Multiple myeloma tumor-associated protein 2 OS=Homo sapiens GN=MMTAG2 PE=1 SV=1	MMTA2_HUMAN	29 kDa	0.133	0.103	0.144
782	BTB/POZ domain-containing protein KCTD2 OS=Homo sapiens GN=KCTD2 PE=1 SV=3	KCTD2_HUMAN (+6)	29 kDa	0.323	0.274	0.144
783	Myosin regulatory light chain 12B OS=Homo sapiens GN=MYL12B PE=1 SV=2	ML12B_HUMAN (+19)	20 kDa	0.349	0.174	0.186
784	MKI67 FHA domain-interacting nucleolar phosphoprotein OS=Homo sapiens GN=MKI67IP PE=1 SV=1	MK67I_HUMAN	34 kDa	0.235	0.14	0.126
785	Ribonuclease inhibitor OS=Homo sapiens GN=RNH1 PE=1 SV=2	RINI_HUMAN (+2)	50 kDa	0.148	0.0564	0.115
786	Sjoegren syndrome/scleroderma autoantigen 1 OS=Homo sapiens GN=SSSCA1 PE=1 SV=1	SSA27_HUMAN (+1)	21 kDa	0	0.201	0.126
787	Exosome component 9 OS=Homo sapiens GN=EXOSC9 PE=2 SV=1	A5PLM5_HUMAN (+3)	49 kDa	0.082	0.0251	0.13
788	DNA-directed RNA polymerase II subunit RPB1 OS=Homo sapiens GN=POLR2A PE=1 SV=2	RPB1_HUMAN (+8)	217 kDa	0.0193	0.0213	0.0183
789	A-kinase anchor protein 9 OS=Homo sapiens GN=AKAP9 PE=1 SV=3	AKAP9_HUMAN	454 kDa	0.0141	0.00844	0.0115
790	CD2 antigen cytoplasmic tail-binding protein 2 OS=Homo sapiens GN=CD2BP2 PE=1 SV=1	CD2B2_HUMAN	38 kDa	0.217	0.0411	0.155
791	Insulin-like growth factor 2 mRNA-binding protein 2 OS=Homo sapiens GN=IGF2BP2 PE=1 SV=2	IF2B2_HUMAN	66 kDa	0.167	0.0651	0.174
792	Splicing factor 3A subunit 3 OS=Homo sapiens GN=SF3A3 PE=1 SV=1	SF3A3_HUMAN (+9)	59 kDa	0.0858	0.024	0.0499
793	GEMIN5 protein OS=Homo sapiens GN=GEMIN5 PE=2 SV=1	B7ZLC9_HUMAN (+1)	168 kDa	0.0584	0.0139	0.0232
794	Protein phosphatase 1 regulatory subunit 12A OS=Homo sapiens GN=PPP1R12A PE=1 SV=1	MYPT1_HUMAN (+2)	115 kDa	0.067	0	0.0806
795	Arginyl-tRNA synthetase, cytoplasmic OS=Homo sapiens GN=RARS PE=1 SV=2	SYRC_HUMAN	75 kDa	0	0.0848	0.124
796	Myosin-Vb OS=Homo sapiens GN=MYO5B PE=1 SV=3	MYO5B_HUMAN	214 kDa	0.0179	0.00758	0.04
797	Lactoylglutathione lyase OS=Homo sapiens GN=GLO1 PE=1 SV=4	LGUL_HUMAN (+2)	21 kDa	0.212	0	0.103
798	Protein RRP5 homolog OS=Homo sapiens GN=PDCD11 PE=1 SV=3	RRP5_HUMAN	209 kDa	0.0118	0	0.0577
799	DnaJ homolog subfamily C member 10 OS=Homo sapiens GN=DNAJC10 PE=1 SV=2	DJC10_HUMAN	91 kDa	0.103	0.0366	0.0921
800	Glutathione S-transferase P OS=Homo sapiens GN=GSTP1 PE=1 SV=2	GSTP1_HUMAN	23 kDa	0.357	0	0.152
801	Alpha-centractin OS=Homo sapiens GN=ACTR1A PE=1 SV=1	ACTZ_HUMAN (+6)	43 kDa	0.215	0.202	0.213
802	Dolichyl-diphosphooligosaccharide--protein glycosyltransferase 48 kDa subunit OS=Homo sapiens GN=DDOST PE=1 SV=4	OST48_HUMAN (+8)	51 kDa	0.123	0	0.123
803	Elongator complex protein 1 OS=Homo sapiens GN=IKBKAP PE=1 SV=3	ELP1_HUMAN (+4)	150 kDa	0	0.0503	0.0773
804	Pentatricopeptide repeat-containing protein 3, mitochondrial OS=Homo sapiens GN=PTCD3 PE=1 SV=3	PTCD3_HUMAN	79 kDa	0.0885	0.0885	0.0784
805	DEAD box polypeptide 27 OS=Homo sapiens GN=DDX27 PE=2 SV=1	B3GQE6_HUMAN (+3)	87 kDa	0.127	0.0484	0.0706
806	E3 ubiquitin-protein ligase BRE1B OS=Homo sapiens GN=RNF40 PE=1 SV=4	BRE1B_HUMAN (+1)	114 kDa	0.038	0.0889	0.0799
807	Structural maintenance of chromosomes flexible hinge domain-containing protein 1 OS=Homo sapiens GN=SMCHD1 PE=1 SV=2	SMHD1_HUMAN	226 kDa	0.00648	0.0309	0.0489
808	Uncharacterized protein OS=Homo sapiens GN=EFR3A PE=4 SV=3	A6NJG4_HUMAN (+2)	88 kDa	0.14	0	0.0785
809	Voltage-dependent calcium channel subunit alpha-2/delta-1 OS=Homo sapiens GN=CACNA2D1 PE=1 SV=3	CA2D1_HUMAN (+2)	125 kDa	0.0254	0	0.0816
810	FERM, RhoGEF and pleckstrin domain-containing protein 1 OS=Homo sapiens GN=FARP1 PE=1 SV=1	FARP1_HUMAN	119 kDa	0.1	0	0.0871
811	cDNA FLJ51872, highly similar to Small nuclear ribonucleoprotein Sm D3 OS=Homo sapiens PE=4 SV=1	B4DJP7_HUMAN (+12)	13 kDa	0.425	0.0833	0.0833
812	Elongation factor 1-beta OS=Homo sapiens GN=EEF1B2 PE=1 SV=3	EF1B_HUMAN	25 kDa	0.204	0.124	0.253
813	Hemoglobin, beta OS=Homo sapiens GN=HBB PE=3 SV=1	D9YZU5_HUMAN (+4)	16 kDa	0.367	0.17	0.068
814	S-phase kinase-associated protein 1 OS=Homo sapiens GN=SKP1 PE=1 SV=2	SKP1_HUMAN (+21)	19 kDa	0.264	0.153	0.202
815	10 kDa heat shock protein, mitochondrial OS=Homo sapiens GN=HSPE1 PE=1 SV=2	CH10_HUMAN (+5)	11 kDa	0.373	0.235	0.235
816	Lamina-associated polypeptide 2, isoform alpha OS=Homo sapiens GN=TMPO PE=1 SV=2	LAP2A_HUMAN	75 kDa	0.0965	0.0634	0.0231
817	Superoxide dismutase [Cu-Zn] OS=Homo sapiens GN=SOD1 PE=1 SV=2	SODC_HUMAN (+2)	16 kDa	0.169	0	0.169
818	Basigin (Ok blood group), isoform CRA_f OS=Homo sapiens GN=BSG PE=2 SV=1	A6NJW1_HUMAN (+5)	23 kDa	0.244	0	0.112
819	DNA (cytosine-5)-methyltransferase 1 OS=Homo sapiens GN=DNMT1 PE=1 SV=2	DNMT1_HUMAN (+1)	183 kDa	0.00681	0.0136	0.0272
820	Neural cell adhesion molecule 1 OS=Homo sapiens GN=NCAM1 PE=1 SV=3	NCAM1_HUMAN	95 kDa	0.0291	0	0.0688
821	Serine/threonine-protein phosphatase PP1-beta catalytic subunit OS=Homo sapiens GN=PPP1CB PE=1 SV=3	PP1B_HUMAN (+8)	37 kDa	0.401	0.138	0.291
822	Dihydropyrimidinase-like 2 variant (Fragment) OS=Homo sapiens PE=2 SV=1	Q59GB4_HUMAN	68 kDa	0.0446	0.0334	0.135
823	Peroxiredoxin-4 OS=Homo sapiens GN=PRDX4 PE=1 SV=1	PRDX4_HUMAN	31 kDa	0.129	0.247	0.155
824	COP9 signalosome complex subunit 1 OS=Homo sapiens GN=GPS1 PE=1 SV=4	CSN1_HUMAN (+6)	56 kDa	0.0733	0.132	0.0957
825	Proteasome-associated protein ECM29 homolog OS=Homo sapiens GN=ECM29 PE=1 SV=2	ECM29_HUMAN	204 kDa	0.0119	0.0108	0.0363
826	Cytochrome c oxidase subunit 2 OS=Homo sapiens GN=COX2 PE=3 SV=1	A0S3T1_HUMAN (+64)	26 kDa	0.115	0.145	0.145
827	Uncharacterized protein OS=Homo sapiens GN=BUB3 PE=4 SV=2	B5MCE8_HUMAN (+9)	32 kDa	0.219	0.219	0.183
828	AP-1 complex subunit beta-1 OS=Homo sapiens GN=AP1B1 PE=1 SV=2	AP1B1_HUMAN (+1)	105 kDa	0.079	0.0263	0.0421
829	Translocase of inner mitochondrial membrane 50 homolog (S. cerevisiae) OS=Homo sapiens GN=TIMM50 PE=2 SV=1	Q0VAB1_HUMAN (+2)	50 kDa	0.0943	0.173	0.0855
830	Uncharacterized protein OS=Homo sapiens GN=CPSF6 PE=4 SV=1	C9JGC2_HUMAN (+5)	52 kDa	0.194	0.109	0.0856
831	Histone deacetylase 2 OS=Homo sapiens GN=HDAC2 PE=1 SV=2	HDAC2_HUMAN (+11)	55 kDa	0.043	0.043	0.105
832	cDNA, FLJ93148, highly similar to Homo sapiens RCD1 required for cell differentiation1 homolog (S. pombe) (RQCD1), mRNA OS=Homo sapiens PE=2 SV=1	B2RE59_HUMAN (+13)	34 kDa	0.107	0.107	0.201
833	Casein kinase II subunit alpha OS=Homo sapiens GN=CSNK2A1 PE=1 SV=1	CSK21_HUMAN (+15)	45 kDa	0.184	0	0.123
834	Uncharacterized protein OS=Homo sapiens GN=ABLIM1 PE=4 SV=2	A6NCD9_HUMAN (+11)	96 kDa	0.0508	0	0.0662
835	La-related protein 7 OS=Homo sapiens GN=LARP7 PE=1 SV=1	LARP7_HUMAN	67 kDa	0.131	0.0997	0.0773
836	AP-3 complex subunit delta-1 OS=Homo sapiens GN=AP3D1 PE=1 SV=1	AP3D1_HUMAN	130 kDa	0.0286	0.059	0.0364
837	Eukaryotic translation initiation factor 5B OS=Homo sapiens GN=EIF5B PE=1 SV=4	IF2P_HUMAN (+1)	139 kDa	0.0762	0	0.0279
838	Constitutive coactivator of PPAR-gamma-like protein 1 OS=Homo sapiens GN=FAM120A PE=1 SV=2	F120A_HUMAN	122 kDa	0.0778	0.0152	0.0662
839	cDNA FLJ30937 fis, clone FEBRA2007247, highly similar to G-rich sequence factor 1 OS=Homo sapiens PE=2 SV=1	B3KP14_HUMAN (+6)	47 kDa	0.167	0	0.051
840	Ribosome biogenesis protein BRX1 homolog OS=Homo sapiens GN=BRIX1 PE=1 SV=2	BRX1_HUMAN	41 kDa	0.144	0	0.0907
841	Ubiquitin protein ligase E3A OS=Homo sapiens GN=UBE3A PE=2 SV=2	Q9BUI6_HUMAN (+1)	100 kDa	0.0149	0.0929	0.0252
842	GRIP and coiled-coil domain-containing protein 2 OS=Homo sapiens GN=GCC2 PE=1 SV=4	GCC2_HUMAN	196 kDa	0	0	0.0505
843	cDNA FLJ53324, highly similar to Tight junction protein ZO-2 OS=Homo sapiens PE=2 SV=1	B7Z2R8_HUMAN (+2)	137 kDa	0.0188	0	0.0819
844	Transportin-1 OS=Homo sapiens GN=TNPO1 PE=1 SV=2	TNPO1_HUMAN (+3)	102 kDa	0.102	0	0.0401
845	cDNA FLJ76871, highly similar to Homo sapiens DEAH (Asp-Glu-Ala-His) box polypeptide 38 (DHX38), mRNA OS=Homo sapiens PE=2 SV=1	A8K6G9_HUMAN (+1)	140 kDa	0.0391	0.0285	0.102
846	Protein kinase C and casein kinase substrate in neurons 3, isoform CRA_b OS=Homo sapiens GN=PACSIN3 PE=4 SV=1	D3DQR0_HUMAN (+1)	49 kDa	0.209	0	0.167
847	Signal recognition particle 72 kDa protein OS=Homo sapiens GN=SRP72 PE=1 SV=3	SRP72_HUMAN	75 kDa	0.14	0.0492	0.121
848	KTN1 protein OS=Homo sapiens GN=KTN1 PE=2 SV=1	B4DZ88_HUMAN (+2)	153 kDa	0.0519	0.00978	0.0459
849	Uncharacterized protein OS=Homo sapiens GN=NEFL PE=3 SV=1	A8MQ04_HUMAN (+2)	61 kDa	0.0959	0	0.155
850	cDNA FLJ77440, highly similar to Homo sapiens general transcription factor II, i (GTF2I), transcript variant 2, mRNA OS=Homo sapiens PE=2 SV=1	A8K9W7_HUMAN (+3)	110 kDa	0.0859	0.0112	0.0726
851	cDNA FLJ51771, highly similar to SWI/SNF-related matrix-associatedactin-dependent regulator of chromatin subfamily A member5 (EC 3.6.1.-) OS=Homo sapiens PE=2 SV=1	B4DZC0_HUMAN (+2)	117 kDa	0.0874	0.0101	0.0764
852	Nucleolar GTP-binding protein 2 OS=Homo sapiens GN=GNL2 PE=1 SV=1	NOG2_HUMAN (+1)	84 kDa	0.142	0	0.0862
853	Guanine nucleotide-binding protein G(I)/G(S)/G(O) subunit gamma-12 OS=Homo sapiens GN=GNG12 PE=1 SV=3	GBG12_HUMAN (+2)	8 kDa	0.375	0	0.25
854	39S ribosomal protein L14, mitochondrial OS=Homo sapiens GN=MRPL14 PE=1 SV=1	RM14_HUMAN	16 kDa	0.359	0.0621	0.262
855	Solute carrier family 2, facilitated glucose transporter member 1 OS=Homo sapiens GN=SLC2A1 PE=1 SV=2	GTR1_HUMAN (+20)	54 kDa	0.0366	0	0.0366
856	Partner of Y14 and mago OS=Homo sapiens GN=WIBG PE=1 SV=1	WIBG_HUMAN	23 kDa	0.225	0.142	0.216
857	U2 small nuclear ribonucleoprotein B'' OS=Homo sapiens GN=SNRPB2 PE=1 SV=1	RU2B_HUMAN	25 kDa	0.0933	0.0844	0.0844
858	Cellular tumor antigen p53 OS=Homo sapiens PE=2 SV=1	B4DMH2_HUMAN (+9)	41 kDa	0.139	0.133	0.0679
859	39S ribosomal protein L40, mitochondrial OS=Homo sapiens GN=MRPL40 PE=1 SV=1	RM40_HUMAN	24 kDa	0.413	0.165	0.0825
860	NEDD8-conjugating enzyme Ubc12 OS=Homo sapiens GN=UBE2M PE=1 SV=1	UBC12_HUMAN (+3)	21 kDa	0.311	0.0546	0.224
861	Ubiquitin carboxyl-terminal hydrolase 5 OS=Homo sapiens GN=USP5 PE=1 SV=2	UBP5_HUMAN	96 kDa	0.117	0.0408	0.0256
862	CDW3/SMU1 OS=Homo sapiens GN=SMU1 PE=2 SV=1	A0MNN4_HUMAN (+9)	58 kDa	0.0546	0	0.0585
863	Casein kinase 1, gamma 3, isoform CRA_f OS=Homo sapiens GN=CSNK1G3 PE=2 SV=1	A8K040_HUMAN (+4)	49 kDa	0.104	0	0.0684
864	Protein DJ-1 OS=Homo sapiens GN=PARK7 PE=1 SV=2	PARK7_HUMAN (+1)	20 kDa	0.317	0.037	0.116
865	cDNA FLJ56175, highly similar to Eukaryotic peptide chain release factor subunit1 OS=Homo sapiens PE=2 SV=1	B7Z7P8_HUMAN (+15)	47 kDa	0.0851	0.0544	0.135
866	Kanadaptin OS=Homo sapiens GN=SLC4A1AP PE=1 SV=1	NADAP_HUMAN	89 kDa	0.0955	0.0352	0.0603
867	Uncharacterized protein OS=Homo sapiens GN=GATAD2A PE=4 SV=1	B5MC40_HUMAN (+1)	70 kDa	0.103	0.0827	0.023
868	FACT complex subunit SSRP1 OS=Homo sapiens GN=SSRP1 PE=1 SV=1	SSRP1_HUMAN (+9)	81 kDa	0.0931	0	0.0367
869	cDNA FLJ37560 fis, clone BRCOC2000333, highly similar to Succinate dehydrogenase (ubiquinone) flavoprotein subunit, mitochondrial (EC 1.3.5.1) OS=Homo sapiens PE=2 SV=1	B3KT34_HUMAN (+5)	48 kDa	0.112	0.146	0.0888
870	Mitochondrial import inner membrane translocase subunit Tim13 OS=Homo sapiens GN=TIMM13 PE=1 SV=1	TIM13_HUMAN (+1)	11 kDa	0.368	0.368	0.368
871	cAMP-dependent protein kinase type I-alpha regulatory subunit OS=Homo sapiens GN=PRKAR1A PE=1 SV=1	KAP0_HUMAN (+7)	43 kDa	0.155	0.0997	0.0997
872	Adenine phosphoribosyltransferase OS=Homo sapiens GN=APRT PE=1 SV=2	APT_HUMAN	20 kDa	0.5	0	0.1
873	Ornithine aminotransferase, mitochondrial OS=Homo sapiens GN=OAT PE=1 SV=1	OAT_HUMAN	49 kDa	0.178	0	0.0979
874	UPF0585 protein C16orf13 OS=Homo sapiens GN=C16orf13 PE=1 SV=2	CP013_HUMAN	23 kDa	0.358	0	0.294
875	Actin-related protein 3 OS=Homo sapiens GN=ACTR3 PE=1 SV=3	ARP3_HUMAN (+6)	47 kDa	0.323	0.0263	0.129
876	cDNA FLJ55493, highly similar to Glutamate dehydrogenase 1, mitochondrial (EC 1.4.1.3) OS=Homo sapiens PE=2 SV=1	B4DMF5_HUMAN (+9)	57 kDa	0.0452	0.0982	0.0196
877	cDNA FLJ13913 fis, clone Y79AA1000231, highly similar to Nucleolar protein NOP5 OS=Homo sapiens PE=2 SV=1	B3KN82_HUMAN (+4)	52 kDa	0.17	0	0.131
878	cDNA FLJ78260, highly similar to Homo sapiens RNA binding motif protein 4, mRNA OS=Homo sapiens PE=2 SV=1	A8K9U0_HUMAN (+2)	40 kDa	0.305	0	0.121
879	Peptidyl-prolyl cis-trans isomerase H OS=Homo sapiens GN=PPIH PE=1 SV=1	PPIH_HUMAN (+7)	19 kDa	0.0508	0	0.119
880	Ubiquitin carboxyl-terminal hydrolase isozyme L1 OS=Homo sapiens GN=UCHL1 PE=1 SV=2	UCHL1_HUMAN	25 kDa	0.462	0.0448	0.0448
881	Vacuolar protein sorting-associated protein 35 OS=Homo sapiens GN=VPS35 PE=1 SV=2	VPS35_HUMAN (+3)	92 kDa	0.136	0.0691	0.0427
882	cDNA FLJ34794 fis, clone NT2NE2005676, highly similar to Gamma-tubulin complex component 2 OS=Homo sapiens PE=2 SV=1	B3KRS1_HUMAN (+3)	83 kDa	0.15	0.0347	0.061
883	Cell division cycle protein 27 homolog OS=Homo sapiens GN=CDC27 PE=1 SV=2	CDC27_HUMAN (+3)	92 kDa	0.0303	0.0765	0.0934
884	Nucleolar protein 11 OS=Homo sapiens GN=NOL11 PE=1 SV=1	NOL11_HUMAN	81 kDa	0.0362	0.115	0.0515
885	cDNA FLJ58554, highly similar to Histidyl-tRNA synthetase (EC 6.1.1.21) OS=Homo sapiens PE=2 SV=1	B4DY73_HUMAN (+4)	53 kDa	0.049	0.143	0.0448
886	Kelch-like ECH-associated protein 1 OS=Homo sapiens GN=KEAP1 PE=1 SV=2	KEAP1_HUMAN (+4)	70 kDa	0.0208	0.0176	0.155
887	Cullin-3 OS=Homo sapiens GN=CUL3 PE=1 SV=2	CUL3_HUMAN (+7)	89 kDa	0.0742	0.108	0.0443
888	BRISC complex subunit Abro1 OS=Homo sapiens GN=FAM175B PE=1 SV=2	F175B_HUMAN	47 kDa	0.0602	0.147	0.171
889	Malate dehydrogenase OS=Homo sapiens PE=2 SV=1	B7Z3I7_HUMAN (+1)	39 kDa	0.241	0	0.145
890	Cullin-9 OS=Homo sapiens GN=CUL9 PE=1 SV=2	CUL9_HUMAN	281 kDa	0	0.0401	0.0215
891	THO complex subunit 2 OS=Homo sapiens GN=THOC2 PE=1 SV=2	THOC2_HUMAN (+4)	183 kDa	0.027	0	0.0502
892	Death associated protein 3, isoform CRA_d OS=Homo sapiens GN=DAP3 PE=2 SV=1	B4DP59_HUMAN (+3)	41 kDa	0.297	0	0.241
893	ATP-dependent RNA helicase DHX29 OS=Homo sapiens GN=DHX29 PE=1 SV=2	DHX29_HUMAN	155 kDa	0.0475	0	0.0804
894	RNA binding motif protein 15 isoform L2 OS=Homo sapiens GN=RBM15 PE=2 SV=1	A1A693_HUMAN (+3)	100 kDa	0.123	0	0.057
895	Proteasome activator complex subunit 4 OS=Homo sapiens GN=PSME4 PE=1 SV=2	PSME4_HUMAN	211 kDa	0	0	0.0879
896	Uncharacterized protein OS=Homo sapiens GN=SGTA PE=4 SV=1	E7EMJ6_HUMAN (+3)	31 kDa	0.079	0.0515	0.0515
897	Uncharacterized protein OS=Homo sapiens GN=WDR36 PE=4 SV=1	D6RAY5_HUMAN (+1)	105 kDa	0.0421	0	0.0221
898	Cold-inducible RNA-binding protein OS=Homo sapiens GN=CIRBP PE=1 SV=1	CIRBP_HUMAN (+3)	19 kDa	0.267	0.064	0.145
899	Splicing factor 3b, subunit 4 variant (Fragment) OS=Homo sapiens PE=2 SV=1	Q53FG6_HUMAN (+9)	44 kDa	0.231	0.033	0.033
900	Coronin-1B OS=Homo sapiens GN=CORO1B PE=1 SV=1	COR1B_HUMAN (+1)	54 kDa	0.172	0.0389	0.0818
901	Cullin-4B OS=Homo sapiens GN=CUL4B PE=1 SV=4	CUL4B_HUMAN (+9)	104 kDa	0.0504	0.0131	0.0131
902	Coiled-coil-helix-coiled-coil-helix domain containing 3 OS=Homo sapiens GN=CHCHD3 PE=4 SV=1	A4D1N4_HUMAN (+2)	26 kDa	0.115	0.211	0.115
903	NHP2 non-histone chromosome protein 2-like 1 (S. cerevisiae) OS=Homo sapiens GN=NHP2L1 PE=4 SV=1	B1AHD1_HUMAN (+8)	15 kDa	0.265	0.0909	0.265
904	cDNA, FLJ93224 OS=Homo sapiens PE=2 SV=1	B2R713_HUMAN (+1)	82 kDa	0.115	0.0341	0.0205
905	cDNA FLJ10153 fis, clone HEMBA1003417, highly similar to BAG family molecular chaperone regulator 2 OS=Homo sapiens PE=2 SV=1	B3KM36_HUMAN (+2)	24 kDa	0.0948	0.161	0.137
906	Probable ATP-dependent RNA helicase DDX47 OS=Homo sapiens GN=DDX47 PE=1 SV=1	DDX47_HUMAN (+2)	51 kDa	0.204	0.0681	0.103
907	Importin-7 OS=Homo sapiens GN=IPO7 PE=1 SV=1	IPO7_HUMAN (+4)	120 kDa	0.0713	0.0116	0.0462
908	Rho GDP-dissociation inhibitor 1 OS=Homo sapiens GN=ARHGDIA PE=1 SV=3	GDIR1_HUMAN (+1)	23 kDa	0.225	0.0735	0.176
909	Guanine nucleotide-binding protein G(q) subunit alpha OS=Homo sapiens GN=GNAQ PE=1 SV=4	GNAQ_HUMAN (+4)	42 kDa	0.401	0	0.162
910	28S ribosomal protein S2, mitochondrial OS=Homo sapiens GN=MRPS2 PE=1 SV=1	RT02_HUMAN	33 kDa	0.0338	0.0878	0.125
911	Cleavage stimulation factor subunit 3 OS=Homo sapiens GN=CSTF3 PE=1 SV=1	CSTF3_HUMAN (+10)	83 kDa	0.0934	0.0181	0.0391
912	FAS-associated factor 2 OS=Homo sapiens GN=FAF2 PE=1 SV=2	FAF2_HUMAN (+1)	53 kDa	0.166	0.121	0.101
913	Myristoylated alanine-rich C-kinase substrate OS=Homo sapiens GN=MARCKS PE=1 SV=4	MARCS_HUMAN	32 kDa	0.253	0	0.304
914	Biliverdin reductase A OS=Homo sapiens GN=BLVRA PE=1 SV=2	BIEA_HUMAN	33 kDa	0.162	0.111	0.125
915	YLP motif-containing protein 1 OS=Homo sapiens GN=YLPM1 PE=1 SV=3	YLPM1_HUMAN	220 kDa	0.0313	0	0.0256
916	Sideroflexin-1 OS=Homo sapiens GN=SFXN1 PE=1 SV=4	SFXN1_HUMAN	36 kDa	0.137	0	0.109
917	NKG2D ligand 3 OS=Homo sapiens GN=ULBP3 PE=1 SV=1	N2DL3_HUMAN (+1)	28 kDa	0.365	0	0.0738
918	Acidic leucine-rich nuclear phosphoprotein 32 family member B OS=Homo sapiens GN=ANP32B PE=1 SV=1	AN32B_HUMAN (+2)	29 kDa	0.211	0	0.0956
919	cAMP-dependent protein kinase catalytic subunit alpha OS=Homo sapiens GN=PRKACA PE=1 SV=2	KAPCA_HUMAN (+7)	41 kDa	0.182	0.0342	0.0598
920	cDNA FLJ77343, highly similar to Homo sapiens electron-transfer-flavoprotein, beta polypeptide(ETFB), mRNA OS=Homo sapiens PE=2 SV=1	A8K766_HUMAN (+2)	28 kDa	0.208	0	0.0863
921	cDNA FLJ55382, highly similar to Hsp70-binding protein 1 OS=Homo sapiens PE=2 SV=1	B4DG11_HUMAN (+1)	44 kDa	0.0519	0.195	0.0519
922	Target of EGR1 protein 1 OS=Homo sapiens GN=TOE1 PE=1 SV=1	TOE1_HUMAN	57 kDa	0.155	0	0.112
923	cDNA FLJ76184, highly similar to Homo sapiens NOL1/NOP2/Sun domain family, member 2 (NSUN2), mRNA OS=Homo sapiens PE=2 SV=1	A8K529_HUMAN (+1)	86 kDa	0.0717	0.0626	0.0926
924	Leukotriene A-4 hydrolase OS=Homo sapiens GN=LTA4H PE=1 SV=2	LKHA4_HUMAN	69 kDa	0.0393	0	0.139
925	Uncharacterized protein OS=Homo sapiens GN=ZNF326 PE=4 SV=1	A8MYX1_HUMAN (+2)	66 kDa	0.107	0.0464	0.127
926	Nuclear autoantigenic sperm protein OS=Homo sapiens GN=NASP PE=1 SV=2	NASP_HUMAN (+1)	85 kDa	0.118	0	0.117
927	Uncharacterized protein OS=Homo sapiens GN=MAP4 PE=4 SV=1	E7EVA0_HUMAN (+1)	245 kDa	0.037	0	0.0239
928	cDNA FLJ76863, highly similar to Homo sapiens stress-induced-phosphoprotein 1 (Hsp70/Hsp90-organizing protein) (STIP1), mRNA OS=Homo sapiens PE=2 SV=1	A8K690_HUMAN (+2)	63 kDa	0.0589	0	0.0773
929	Actin-related protein 2/3 complex subunit 2 OS=Homo sapiens GN=ARPC2 PE=1 SV=1	ARPC2_HUMAN (+6)	34 kDa	0.137	0.0333	0.133
930	Nardilysin (N-arginine dibasic convertase) OS=Homo sapiens GN=NRD1 PE=3 SV=1	B1AKJ5_HUMAN (+3)	139 kDa	0	0	0.0664
931	cDNA FLJ56561 OS=Homo sapiens PE=2 SV=1	B4E2S3_HUMAN	87 kDa	0.21	0	0.105
932	Condensin complex subunit 1 OS=Homo sapiens PE=2 SV=1	B3KMS0_HUMAN (+2)	157 kDa	0.04	0.00857	0.0364
933	cDNA FLJ12434 fis, clone NT2RM1000037, highly similar to Homo sapiens KIAA0690 protein OS=Homo sapiens PE=2 SV=1	B3KMR5_HUMAN (+1)	144 kDa	0.0193	0.00771	0.0324
934	DNA-directed RNA polymerase OS=Homo sapiens GN=POLR1A PE=3 SV=1	B9ZVN9_HUMAN (+1)	188 kDa	0.0199	0	0.0747
935	Ubiquitin-conjugating enzyme E2 O OS=Homo sapiens GN=UBE2O PE=1 SV=3	UBE2O_HUMAN	141 kDa	0.0627	0	0.0534
936	SART3 protein OS=Homo sapiens GN=SART3 PE=2 SV=1	B7ZKM0_HUMAN (+2)	106 kDa	0.0367	0	0.0388
937	Tetratricopeptide repeat protein 37 OS=Homo sapiens GN=TTC37 PE=1 SV=1	TTC37_HUMAN	175 kDa	0.0531	0	0.0575
938	Aflatoxin B1 aldehyde reductase member 2 OS=Homo sapiens GN=AKR7A2 PE=1 SV=3	ARK72_HUMAN	40 kDa	0.223	0	0.189
939	Nuclear fragile X mental retardation protein interacting protein 2 OS=Homo sapiens GN=NUFIP2 PE=2 SV=1	A1L3A7_HUMAN (+1)	76 kDa	0.258	0.0187	0
940	Peptidyl-prolyl cis-trans isomerase FKBP1A OS=Homo sapiens GN=FKBP1A PE=1 SV=2	FKB1A_HUMAN (+8)	12 kDa	0.25	0.12	0.25
941	Transferrin receptor protein 1 OS=Pongo abelii GN=TFRC PE=2 SV=1	TFR1_PONAB	85 kDa	0.0737	0.0158	0.0355
942	Protein-L-isoaspartate O-methyltransferase OS=Canis familiaris GN=PCMT1 PE=3 SV=1	E2R3G3_CANFA (+4)	30 kDa	0.248	0.0734	0.0734
943	Uncharacterized protein OS=Homo sapiens GN=ERLIN2 PE=4 SV=1	E5RHW4_HUMAN (+2)	38 kDa	0.157	0.0355	0.195
944	Obscurin-like 1 isoform C OS=Homo sapiens GN=OBSL1 PE=2 SV=1	A4KVA4_HUMAN (+3)	169 kDa	0.00648	0.0162	0.0227
945	SLAIN motif-containing protein 2 OS=Homo sapiens GN=SLAIN2 PE=1 SV=2	SLAI2_HUMAN	63 kDa	0.0981	0.0998	0.102
946	Centrosomal protein 170kDa OS=Homo sapiens GN=CEP170 PE=2 SV=1	A6H8X9_HUMAN (+3)	161 kDa	0.0192	0.0425	0.0178
947	cDNA, FLJ94450, highly similar to Homo sapiens cyclin-dependent kinase 9 (CDC2-related kinase) (CDK9), mRNA OS=Homo sapiens PE=2 SV=1	B2R9L6_HUMAN (+4)	43 kDa	0.132	0.0215	0.129
948	Uncharacterized protein OS=Homo sapiens GN=PRDX5 PE=4 SV=1	A6NG06_HUMAN (+4)	17 kDa	0.329	0	0.329
949	Prostaglandin E synthase 3 OS=Homo sapiens GN=PTGES3 PE=1 SV=1	TEBP_HUMAN (+11)	19 kDa	0.406	0	0.131
950	UPF0568 protein C14orf166 OS=Homo sapiens GN=C14orf166 PE=1 SV=1	CN166_HUMAN (+6)	28 kDa	0.242	0.0656	0.0369
951	Exosome complex exonuclease RRP41 OS=Homo sapiens GN=EXOSC4 PE=1 SV=3	EXOS4_HUMAN (+1)	26 kDa	0.0408	0.118	0.127
952	28S ribosomal protein S23, mitochondrial OS=Homo sapiens GN=MRPS23 PE=1 SV=2	RT23_HUMAN	22 kDa	0.221	0.158	0.211
953	Dynamin-1-like protein OS=Homo sapiens GN=DNM1L PE=1 SV=2	DNM1L_HUMAN (+7)	82 kDa	0.0448	0.0272	0.0448
954	Ubiquitin domain-containing protein 2 OS=Homo sapiens GN=UBTD2 PE=1 SV=2	UBTD2_HUMAN	26 kDa	0.171	0	0.103
955	CFL2b variant 1 OS=Sus scrofa GN=CFL2b PE=2 SV=1	B2CZR7_PIG (+4)	19 kDa	0.542	0.0663	0.0663
956	High glucose-regulated protein 8 OS=Homo sapiens GN=YTHDF2 PE=2 SV=1	B5BU99_HUMAN (+5)	61 kDa	0.0789	0.0211	0.0368
957	cDNA FLJ77715, highly similar to Homo sapiens cisplatin resistance-associated overexpressed protein(LUC7A), mRNA OS=Homo sapiens PE=2 SV=1	A8K3C5_HUMAN (+6)	51 kDa	0.15	0.0741	0.0417
958	Glutathione S-transferase Mu 3 OS=Homo sapiens GN=GSTM3 PE=1 SV=3	GSTM3_HUMAN (+2)	27 kDa	0.316	0.0489	0.156
959	CADM1 protein (Fragment) OS=Homo sapiens GN=CADM1 PE=2 SV=1	A4FVB5_HUMAN (+2)	46 kDa	0.094	0	0.21
960	Low molecular weight phosphotyrosine protein phosphatase OS=Homo sapiens GN=ACP1 PE=1 SV=3	PPAC_HUMAN (+2)	18 kDa	0.316	0	0.203
961	Coiled-coil domain-containing protein 8 OS=Homo sapiens GN=CCDC8 PE=1 SV=2	CCDC8_HUMAN	59 kDa	0.212	0.0743	0.0892
962	Macrophage migration inhibitory factor OS=Homo sapiens GN=MIF PE=1 SV=4	MIF_HUMAN (+2)	12 kDa	0.174	0	0.174
963	CDC2L1 protein (Fragment) OS=Homo sapiens GN=CDC2L1 PE=2 SV=1	A4VCI5_HUMAN (+10)	61 kDa	0.129	0.0369	0.0277
964	14-3-3 protein eta OS=Homo sapiens GN=YWHAH PE=1 SV=4	1433F_HUMAN (+2)	28 kDa	0.276	0.0691	0.154
965	cDNA FLJ59571, highly similar to Eukaryotic translation initiation factor 4gamma 2 OS=Homo sapiens PE=2 SV=1	B4DZF2_HUMAN (+6)	110 kDa	0.0806	0	0.0245
966	cDNA, FLJ95058, highly similar to Homo sapiens carnitine palmitoyltransferase 1A (liver) (CPT1A),nuclear gene encoding mitochondrial protein, mRNA OS=Homo sapiens PE=2 SV=1	B2RAQ8_HUMAN (+1)	88 kDa	0	0.0608	0.066
967	Probable ATP-dependent RNA helicase DDX20 OS=Homo sapiens GN=DDX20 PE=1 SV=2	DDX20_HUMAN (+3)	92 kDa	0.0546	0.0352	0.0619
968	cDNA FLJ58196, highly similar to Zinc finger CCCH domain-containing protein 11A OS=Homo sapiens PE=2 SV=1	B4DLG2_HUMAN (+1)	83 kDa	0.135	0.0291	0.078
969	28S ribosomal protein S7, mitochondrial OS=Homo sapiens GN=MRPS7 PE=1 SV=2	RT07_HUMAN	28 kDa	0.211	0.161	0.186
970	Mini-chromosome maintenance complex-binding protein OS=Homo sapiens GN=MCMBP PE=1 SV=2	MCMBP_HUMAN	73 kDa	0	0.117	0.101
971	DNA-directed RNA polymerases I and III subunit RPAC1 OS=Homo sapiens GN=POLR1C PE=1 SV=1	RPAC1_HUMAN	39 kDa	0.15	0	0.0694
972	cDNA FLJ54363, highly similar to ATP-dependent RNA helicase DDX24 (EC 3.6.1.-) OS=Homo sapiens PE=2 SV=1	B4DKV2_HUMAN (+3)	86 kDa	0.106	0.0561	0.0875
973	Serine/threonine-protein kinase PRP4 homolog OS=Homo sapiens GN=PRPF4B PE=1 SV=3	PRP4B_HUMAN (+9)	117 kDa	0.0328	0.0109	0.0854
974	Septin-2 OS=Homo sapiens GN=SEPT2 PE=1 SV=1	SEPT2_HUMAN (+2)	41 kDa	0.346	0	0.15
975	Ribophorin I variant (Fragment) OS=Homo sapiens PE=2 SV=1	Q53EP4_HUMAN (+4)	69 kDa	0.0198	0.0198	0.0972
976	cDNA, FLJ93545, highly similar to Homo sapiens 5-aminoimidazole-4-carboxamide ribonucleotide formyltransferase/IMP cyclohydrolase (ATIC), mRNA OS=Homo sapiens PE=2 SV=1	B2R7P8_HUMAN (+1)	65 kDa	0.0676	0	0.171
977	cDNA FLJ36348 fis, clone THYMU2007025, highly similar to TRANSKETOLASE (EC 2.2.1.1) OS=Homo sapiens PE=2 SV=1	B3KSI4_HUMAN (+6)	59 kDa	0.174	0	0.0833
978	Uncharacterized protein OS=Homo sapiens GN=MLLT4 PE=4 SV=1	C9JX92_HUMAN	198 kDa	0.00574	0.00746	0.0671
979	DnaJ (Hsp40) homolog, subfamily C, member 13 OS=Homo sapiens GN=DNAJC13 PE=2 SV=1	A7E2Y5_HUMAN (+1)	254 kDa	0.0049	0.025	0.0477
980	Ras-related protein Ral-B OS=Homo sapiens GN=RALB PE=1 SV=1	RALB_HUMAN (+6)	23 kDa	0.388	0	0.121
981	182 kDa tankyrase-1-binding protein OS=Homo sapiens GN=TNKS1BP1 PE=1 SV=4	TB182_HUMAN	182 kDa	0	0.0434	0.0509
982	Glutamyl aminopeptidase OS=Homo sapiens GN=ENPEP PE=1 SV=3	AMPE_HUMAN (+12)	109 kDa	0.0554	0	0.0637
983	Actin-related protein 2 OS=Homo sapiens GN=ACTR2 PE=1 SV=1	ARP2_HUMAN (+14)	45 kDa	0.119	0	0.124
984	Family with sequence similarity 40, member B OS=Homo sapiens GN=FAM40B PE=4 SV=1	A4D1K4_HUMAN (+1)	102 kDa	0	0	0.191
985	Sarcolemmal membrane-associated protein OS=Homo sapiens GN=SLMAP PE=1 SV=1	SLMAP_HUMAN	95 kDa	0	0	0.128
986	40S ribosomal protein S30 OS=Homo sapiens GN=FAU PE=1 SV=1	RS30_HUMAN (+41)	7 kDa	0.186	0.169	0.169
987	REX2, RNA exonuclease 2 homolog (S. cerevisiae) OS=Homo sapiens GN=REXO2 PE=2 SV=1	B2R532_HUMAN (+1)	27 kDa	0.224	0.0886	0.0422
988	CIP29 protein OS=Homo sapiens GN=CIP29 PE=2 SV=1	Q567R9_HUMAN (+2)	17 kDa	0.26	0	0.253
989	cDNA FLJ76121, highly similar to Homo sapiens zinc finger CCCH-type, antiviral 1 (ZC3HAV1), transcript variant 1, mRNA OS=Homo sapiens PE=2 SV=1	A8K9U6_HUMAN (+1)	101 kDa	0.0421	0.0421	0.0299
990	cDNA FLJ53396, highly similar to Homo sapiens nuclear protein UKp68 , transcript variant 2, mRNA OS=Homo sapiens PE=2 SV=1	B4DXU8_HUMAN (+6)	61 kDa	0.0773	0.0203	0.0203
991	Stathmin OS=Homo sapiens GN=STMN1 PE=2 SV=1	B5BU83_HUMAN (+10)	17 kDa	0.235	0	0.235
992	Zinc finger and BTB domain-containing protein 24 OS=Homo sapiens GN=ZBTB24 PE=1 SV=2	ZBT24_HUMAN	78 kDa	0.0631	0.0373	0.0445
993	PEST proteolytic signal containing nuclear protein, isoform CRA_a OS=Homo sapiens GN=PCNP PE=4 SV=1	D3DN52_HUMAN (+2)	21 kDa	0.276	0.141	0.146
994	RNA-binding protein 8A OS=Homo sapiens GN=RBM8A PE=1 SV=1	RBM8A_HUMAN (+5)	20 kDa	0.172	0	0.207
995	DNA primase OS=Homo sapiens PE=2 SV=1	B2RBY4_HUMAN (+2)	50 kDa	0.0786	0.186	0.0548
996	von hippel-lindau binding protein 1 (Predicted) OS=Oryctolagus cuniculus GN=VBP1 PE=4 SV=1	B7NZR7_RABIT	22 kDa	0.051	0.0612	0.158
997	cDNA FLJ10554 fis, clone NT2RP2002385, highly similar to Synaptic glycoprotein SC2 OS=Homo sapiens PE=2 SV=1	B3KM97_HUMAN (+1)	36 kDa	0.039	0.0552	0.127
998	26S proteasome non-ATPase regulatory subunit 4 OS=Homo sapiens GN=PSMD4 PE=1 SV=1	PSMD4_HUMAN (+5)	41 kDa	0.202	0.276	0.342
999	RNA methyltransferase-like protein 1 OS=Homo sapiens GN=RNMTL1 PE=1 SV=2	RMTL1_HUMAN	47 kDa	0.119	0.0524	0.1
1000	Lysyl-tRNA synthetase OS=Homo sapiens GN=KARS PE=1 SV=3	SYK_HUMAN	68 kDa	0.0402	0.0218	0.062
1001	Exosome complex exonuclease MTR3 OS=Homo sapiens GN=EXOSC6 PE=1 SV=1	EXOS6_HUMAN	28 kDa	0.154	0.188	0.0919
1002	Uncharacterized protein OS=Homo sapiens GN=RANBP1 PE=4 SV=1	C9JXG8_HUMAN (+1)	29 kDa	0.125	0.0887	0.125
1003	Actin-related protein 2/3 complex subunit 4 OS=Homo sapiens GN=ARPC4 PE=1 SV=3	ARPC4_HUMAN (+11)	20 kDa	0.113	0.161	0.0655
1004	Mps one binder kinase activator-like 1A OS=Homo sapiens GN=MOBKL1A PE=1 SV=3	MOL1A_HUMAN (+19)	25 kDa	0.106	0.0509	0.106
1005	Dolichol-phosphate mannosyltransferase OS=Homo sapiens GN=DPM1 PE=1 SV=1	DPM1_HUMAN (+5)	30 kDa	0.146	0.146	0.127
1006	WD repeat-containing protein 5 OS=Homo sapiens GN=WDR5 PE=1 SV=1	WDR5_HUMAN (+30)	37 kDa	0.156	0.168	0.132
1007	WD repeat-containing protein 18 OS=Homo sapiens GN=WDR18 PE=1 SV=2	WDR18_HUMAN	47 kDa	0.0694	0	0.0926
1008	Exosome complex exonuclease RRP4 OS=Homo sapiens GN=EXOSC2 PE=1 SV=2	EXOS2_HUMAN (+1)	33 kDa	0.191	0.16	0.13
1009	Ras-related protein Rap-2a OS=Homo sapiens GN=RAP2A PE=1 SV=1	RAP2A_HUMAN	21 kDa	0.623	0	0.164
1010	cDNA, FLJ96850 OS=Homo sapiens PE=2 SV=1	B2RDZ9_HUMAN (+1)	32 kDa	0.271	0.0515	0.144
1011	HRB2 variant B OS=Homo sapiens PE=2 SV=1	A0FIK6_HUMAN (+2)	37 kDa	0.173	0.0432	0.145
1012	cDNA, FLJ94609 OS=Homo sapiens PE=2 SV=1	B2R9Y2_HUMAN (+3)	66 kDa	0.0376	0.0448	0.0376
1013	Fatty acyl-CoA reductase 1 OS=Homo sapiens GN=FAR1 PE=1 SV=1	FACR1_HUMAN (+3)	59 kDa	0.0466	0.0913	0.101
1014	Protein transport protein Sec61 subunit beta OS=Homo sapiens GN=SEC61B PE=1 SV=2	SC61B_HUMAN (+5)	10 kDa	0.375	0	0.271
1015	Ragulator complex protein PDRO OS=Homo sapiens GN=PDRO PE=1 SV=2	PDRO_HUMAN (+4)	18 kDa	0.385	0	0.23
1016	Endoplasmic reticulum resident protein 29 OS=Homo sapiens GN=ERP29 PE=1 SV=4	ERP29_HUMAN	29 kDa	0.199	0	0.199
1017	Histone acetyltransferase type B catalytic subunit OS=Homo sapiens GN=HAT1 PE=1 SV=1	HAT1_HUMAN	50 kDa	0.074	0	0.136
1018	Aldose reductase OS=Homo sapiens GN=AKR1B1 PE=1 SV=3	ALDR_HUMAN (+2)	36 kDa	0.0918	0	0.114
1019	Mitochondrial ribosomal protein S18A OS=Homo sapiens PE=2 SV=1	A6XND3_HUMAN (+2)	31 kDa	0.0593	0.0926	0
1020	Uncharacterized protein OS=Homo sapiens GN=C7orf50 PE=4 SV=1	C9JQV0_HUMAN (+1)	22 kDa	0.359	0.359	0.25
1021	Glycyl-tRNA synthetase OS=Homo sapiens GN=GARS PE=1 SV=3	SYG_HUMAN	83 kDa	0.0907	0.0325	0.0487
1022	Adducin 1 (Alpha) OS=Homo sapiens GN=ADD1 PE=4 SV=1	A2A3N8_HUMAN (+4)	73 kDa	0.119	0.0453	0.0695
1023	MTHFD1L protein OS=Homo sapiens GN=MTHFD1L PE=2 SV=1	B7ZM99_HUMAN (+1)	106 kDa	0.0695	0.0531	0.0276
1024	Cytoskeleton-associated protein 4 OS=Homo sapiens GN=CKAP4 PE=1 SV=2	CKAP4_HUMAN	66 kDa	0.116	0.0199	0.123
1025	Tetratricopeptide repeat protein 7B OS=Homo sapiens GN=TTC7B PE=1 SV=3	TTC7B_HUMAN	94 kDa	0.0854	0	0.0297
1026	E3 ubiquitin-protein ligase BRE1A OS=Homo sapiens GN=RNF20 PE=1 SV=2	BRE1A_HUMAN	114 kDa	0.04	0.0687	0.0708
1027	FARSB protein (Fragment) OS=Homo sapiens GN=FARSB PE=2 SV=2	Q9BR63_HUMAN (+2)	66 kDa	0	0.0581	0.0701
1028	Calreticulin OS=Homo sapiens GN=CALR PE=1 SV=1	CALR_HUMAN (+4)	48 kDa	0.221	0	0.0624
1029	Ubiquitin carboxyl-terminal hydrolase isozyme L5 OS=Homo sapiens GN=UCHL5 PE=1 SV=3	UCHL5_HUMAN (+8)	38 kDa	0	0.201	0.14
1030	Uncharacterized protein OS=Homo sapiens GN=CWC22 PE=4 SV=1	B7WP27_HUMAN (+2)	106 kDa	0.0419	0	0
1031	FARSLA protein OS=Homo sapiens GN=FARSLA PE=2 SV=1	Q6IBR2_HUMAN (+2)	58 kDa	0.0492	0.0217	0
1032	Protein DEK OS=Homo sapiens GN=DEK PE=1 SV=1	DEK_HUMAN	43 kDa	0.123	0.0267	0.0667
1033	PTPRG protein OS=Homo sapiens GN=PTPRG PE=2 SV=1	B7ZLX5_HUMAN (+2)	159 kDa	0.0162	0	0.0501
1034	1-phosphatidylinositol-4,5-bisphosphate phosphodiesterase delta-3 OS=Homo sapiens GN=PLCD3 PE=1 SV=3	PLCD3_HUMAN	89 kDa	0.113	0	0
1035	Uncharacterized protein OS=Homo sapiens GN=HERC1 PE=4 SV=1	C9JUT5_HUMAN (+1)	532 kDa	0	0.0142	0.00452
1036	Cingulin OS=Homo sapiens GN=CGN PE=2 SV=1	B9EK46_HUMAN (+1)	137 kDa	0.0482	0	0.0515
1037	Electron transfer flavoprotein subunit alpha, mitochondrial OS=Homo sapiens GN=ETFA PE=1 SV=1	ETFA_HUMAN (+2)	35 kDa	0.282	0	0.228
1038	Probable ATP-dependent RNA helicase DDX46 OS=Homo sapiens GN=DDX46 PE=1 SV=2	DDX46_HUMAN (+3)	117 kDa	0.0378	0	0.066
1039	Aconitase 2, mitochondrial OS=Homo sapiens GN=ACO2 PE=4 SV=1	A2A274_HUMAN (+3)	88 kDa	0.16	0	0.0186
1040	39S ribosomal protein L53, mitochondrial OS=Homo sapiens GN=MRPL53 PE=1 SV=1	RM53_HUMAN	12 kDa	0.205	0.205	0.205
1041	Uncharacterized protein OS=Homo sapiens GN=GLIPR2 PE=4 SV=1	A8MWQ4_HUMAN (+6)	17 kDa	0.279	0	0.169
1042	Alpha-lactalbumin OS=Bos indicus PE=1 SV=1	Q7M3F3_BOSIN (+7)	14 kDa	0.333	0	0.252
1043	ADP-ribosylation factor 4 OS=Homo sapiens GN=ARF4 PE=1 SV=3	ARF4_HUMAN (+1)	21 kDa	0.45	0.117	0.256
1044	Trafficking protein particle complex 3, isoform CRA_a OS=Homo sapiens GN=TRAPPC3 PE=4 SV=1	A6NDN0_HUMAN (+6)	15 kDa	0.194	0.0821	0.142
1045	cDNA FLJ58902, highly similar to FUS-interacting serine-arginine-rich protein1 OS=Homo sapiens PE=2 SV=1	B4DJP9_HUMAN (+13)	20 kDa	0.23	0	0.133
1046	CDW11/WDR57 OS=Homo sapiens GN=WDR57 PE=2 SV=1	A0MNP2_HUMAN (+6)	39 kDa	0.104	0.0616	0.07
1047	Transformer-2 protein homolog alpha OS=Homo sapiens GN=TRA2A PE=1 SV=1	TRA2A_HUMAN (+10)	33 kDa	0.156	0	0.0816
1048	Sarcoplasmic/endoplasmic reticulum calcium ATPase 2 OS=Homo sapiens GN=ATP2A2 PE=1 SV=1	AT2A2_HUMAN (+1)	115 kDa	0.0518	0	0.0269
1049	Uncharacterized protein OS=Homo sapiens GN=RFC3 PE=4 SV=1	A8MX32_HUMAN (+6)	34 kDa	0.0933	0.0933	0.0933
1050	Programmed cell death protein 6 OS=Homo sapiens GN=PDCD6 PE=1 SV=1	PDCD6_HUMAN (+4)	22 kDa	0.204	0	0.141
1051	Protein lin-7 homolog C OS=Homo sapiens GN=LIN7C PE=1 SV=1	LIN7C_HUMAN (+11)	22 kDa	0.213	0.0406	0.132
1052	Sulfotransferase 1A1 OS=Homo sapiens GN=SULT1A1 PE=1 SV=3	ST1A1_HUMAN (+1)	34 kDa	0.061	0	0.0847
1053	Ubiquitin carrier protein OS=Capra hircus GN=hip2 PE=2 SV=1	A9LM11_CAPHI (+10)	22 kDa	0.24	0	0.185
1054	Mitochondrial ribosomal protein S18B OS=Homo sapiens GN=MRPS18B PE=2 SV=1	B0S7P4_HUMAN (+2)	29 kDa	0.229	0.143	0.105
1055	cDNA FLJ56307, highly similar to Ubiquitin thioesterase protein OTUB1 (EC 3.4.-.-) OS=Homo sapiens PE=2 SV=1	B4DPD5_HUMAN (+5)	35 kDa	0.175	0	0.0682
1056	cDNA FLJ61039, highly similar to Stomatin-like protein 2 OS=Homo sapiens PE=2 SV=1	B4E1K7_HUMAN (+1)	33 kDa	0.206	0	0.19
1057	cDNA, FLJ92803, highly similar to Homo sapiens hydroxysteroid (17-beta) dehydrogenase 4 (HSD17B4), mRNA OS=Homo sapiens PE=2 SV=1	B2R659_HUMAN (+2)	80 kDa	0.103	0	0.0353
1058	Protein polybromo-1 OS=Homo sapiens GN=PBRM1 PE=1 SV=1	PB1_HUMAN	193 kDa	0.0136	0.00533	0.0308
1059	Cellular retinoic acid-binding protein 2 OS=Homo sapiens GN=CRABP2 PE=1 SV=2	RABP2_HUMAN	16 kDa	0.355	0	0.0652
1060	Acetyl-CoA carboxylase 1 OS=Homo sapiens GN=ACACA PE=1 SV=2	ACACA_HUMAN (+6)	266 kDa	0	0.0452	0.00341
1061	Cleavage stimulation factor subunit 1 OS=Homo sapiens GN=CSTF1 PE=1 SV=1	CSTF1_HUMAN (+7)	48 kDa	0.0789	0.0418	0.116
1062	DEAD (Asp-Glu-Ala-Asp) box polypeptide 54, isoform CRA_a OS=Homo sapiens GN=DDX54 PE=3 SV=2	B9ZVP3_HUMAN (+1)	99 kDa	0.076	0.0125	0
1063	Contactin-1 OS=Homo sapiens GN=CNTN1 PE=1 SV=1	CNTN1_HUMAN	113 kDa	0.0108	0	0.0845
1064	Uncharacterized protein OS=Homo sapiens PE=4 SV=1	A8MV89_HUMAN (+2)	114 kDa	0.0544	0	0.0369
1065	cDNA FLJ55523, highly similar to Transcription initiation factor TFIID subunit 6 OS=Homo sapiens PE=2 SV=1	B4DT11_HUMAN (+3)	77 kDa	0.126	0.0168	0.0224
1066	Serine/threonine-protein phosphatase 2A 56 kDa regulatory subunit epsilon isoform OS=Homo sapiens GN=PPP2R5E PE=1 SV=1	2A5E_HUMAN (+12)	55 kDa	0.158	0	0.109
1067	Lysine-specific histone demethylase 1A OS=Homo sapiens GN=KDM1A PE=1 SV=2	KDM1A_HUMAN (+9)	93 kDa	0.0305	0.0423	0.0786
1068	Ankyrin repeat domain-containing protein 13A OS=Homo sapiens GN=ANKRD13A PE=1 SV=3	AN13A_HUMAN (+2)	68 kDa	0	0.1	0.0644
1069	Phosphoserine aminotransferase OS=Homo sapiens PE=2 SV=1	B4DHQ3_HUMAN (+1)	45 kDa	0.0506	0	0.0747
1070	Mitochondrial glutamate carrier 1 OS=Homo sapiens GN=SLC25A22 PE=1 SV=1	GHC1_HUMAN	34 kDa	0.0867	0.111	0.17
1071	Aldehyde dehydrogenase, mitochondrial OS=Homo sapiens GN=ALDH2 PE=1 SV=2	ALDH2_HUMAN (+4)	56 kDa	0.151	0	0.0696
1072	tRNA methyltransferase 112 homolog OS=Homo sapiens GN=TRMT112 PE=1 SV=1	TR112_HUMAN	14 kDa	0.328	0.328	0.224
1073	Enhancer of mRNA-decapping protein 4 OS=Homo sapiens GN=EDC4 PE=1 SV=1	EDC4_HUMAN	152 kDa	0.0264	0	0.0471
1074	cDNA, FLJ92973, highly similar to Homo sapiens villin 2 (ezrin) (VIL2), mRNA OS=Homo sapiens PE=2 SV=1	B2R6J2_HUMAN (+3)	69 kDa	0.142	0.058	0.058
1075	cDNA FLJ57815 OS=Homo sapiens PE=2 SV=1	B4DYV2_HUMAN (+1)	104 kDa	0.0767	0.012	0.0767
1076	Purine nucleoside phosphorylase OS=Homo sapiens GN=PNP PE=1 SV=2	PNPH_HUMAN (+1)	32 kDa	0.27	0	0.1
1077	cDNA FLJ77398, highly similar to Homo sapiens UDP-glucose ceramide glucosyltransferase-like 1, transcript variant 2, mRNA OS=Homo sapiens PE=2 SV=1	A8KAK1_HUMAN (+3)	175 kDa	0.0575	0	0.0222
1078	La-related protein 1 OS=Homo sapiens GN=LARP1 PE=1 SV=2	LARP1_HUMAN	124 kDa	0.0109	0.0274	0.0675
1079	Ankyrin-3 OS=Homo sapiens GN=ANK3 PE=1 SV=3	ANK3_HUMAN (+1)	480 kDa	0.00571	0	0.0231
1080	HEAT repeat containing 1 OS=Homo sapiens GN=HEATR1 PE=2 SV=1	B2RWN5_HUMAN	242 kDa	0.00979	0.00513	0.0406
1081	Disks large homolog 1 OS=Homo sapiens GN=DLG1 PE=1 SV=2	DLG1_HUMAN (+5)	100 kDa	0.0653	0	0.0907
1082	Putative ATP-dependent RNA helicase DHX57 OS=Homo sapiens GN=DHX57 PE=1 SV=2	DHX57_HUMAN	156 kDa	0.0512	0	0.0426
1083	Ephrin type-A receptor 2 OS=Homo sapiens GN=EPHA2 PE=1 SV=2	EPHA2_HUMAN (+3)	108 kDa	0.0973	0	0.0348
1084	Phosphoglucomutase-1 OS=Homo sapiens GN=PGM1 PE=1 SV=3	PGM1_HUMAN	61 kDa	0.123	0	0.0765
1085	E3 ubiquitin-protein ligase UBR2 OS=Homo sapiens GN=UBR2 PE=1 SV=1	UBR2_HUMAN	201 kDa	0	0.016	0.045
1086	Zinc finger CCCH domain-containing protein 18 OS=Homo sapiens GN=ZC3H18 PE=1 SV=2	ZCH18_HUMAN (+2)	106 kDa	0.0714	0	0.0388
1087	Asparaginyl-tRNA synthetase, cytoplasmic OS=Homo sapiens GN=NARS PE=1 SV=1	SYNC_HUMAN	63 kDa	0.0438	0	0.15
1088	Signal-induced proliferation-associated protein 1 OS=Homo sapiens GN=SIPA1 PE=1 SV=1	SIPA1_HUMAN	112 kDa	0.0893	0	0.0259
1089	Pleckstrin homology domain-containing family G member 3 OS=Homo sapiens GN=PLEKHG3 PE=1 SV=1	PKHG3_HUMAN	134 kDa	0.0788	0	0.0221
1090	Reticulocalbin-2 OS=Homo sapiens GN=RCN2 PE=1 SV=1	RCN2_HUMAN	37 kDa	0.322	0	0.0883
1091	U1 small nuclear ribonucleoprotein A OS=Homo sapiens GN=SNRPA PE=1 SV=3	SNRPA_HUMAN (+6)	31 kDa	0.0993	0.0355	0.0638
1092	Chromobox protein homolog 5 OS=Homo sapiens GN=CBX5 PE=1 SV=1	CBX5_HUMAN (+2)	22 kDa	0.277	0.0576	0.194
1093	Lysosomal alpha-glucosidase OS=Homo sapiens GN=GAA PE=1 SV=4	LYAG_HUMAN	105 kDa	0.0368	0	0.0242
1094	Tubulin alpha-1A chain OS=Homo sapiens GN=TUBA1A PE=1 SV=1	TBA1A_HUMAN (+7)	50 kDa	0.552	0.552	0.386
1095	Profilin OS=Homo sapiens PE=2 SV=1	B4DNH1_HUMAN (+3)	21 kDa	0.218	0.0745	0.149
1096	Splicing factor, arginine/serine-rich 3 OS=Oncorhynchus mykiss GN=SFRS3 PE=4 SV=1	C1BI68_ONCMY	10 kDa	0.348	0.292	0.348
1097	4F2 cell-surface antigen heavy chain OS=Homo sapiens GN=SLC3A2 PE=1 SV=3	4F2_HUMAN (+3)	68 kDa	0.0429	0.0206	0.0429
1098	Brain acid soluble protein 1 OS=Homo sapiens GN=BASP1 PE=1 SV=2	BASP1_HUMAN	23 kDa	0.154	0	0.339
1099	cDNA FLJ60639, highly similar to Mps one binder kinase activator-like 2 OS=Homo sapiens PE=2 SV=1	B4DKJ9_HUMAN (+3)	19 kDa	0.0964	0.229	0.0663
1100	UPF0366 protein C11orf67 OS=Homo sapiens GN=C11orf67 PE=1 SV=1	CK067_HUMAN	13 kDa	0.295	0	0.156
1101	cDNA, FLJ95853, highly similar to Homo sapiens exosome component Rrp46 (RRP46), mRNA OS=Homo sapiens PE=2 SV=1	B2RC50_HUMAN (+3)	25 kDa	0.191	0.111	0.0511
1102	rRNA 2'-O-methyltransferase fibrillarin OS=Homo sapiens GN=FBL PE=1 SV=2	FBRL_HUMAN (+5)	34 kDa	0.0935	0.0748	0.0748
1103	cDNA FLJ56582, highly similar to NKG2D ligand 2 OS=Homo sapiens PE=2 SV=1	B4DSS7_HUMAN (+2)	26 kDa	0.133	0	0.0973
1104	Transcriptional repressor p66-beta OS=Homo sapiens GN=GATAD2B PE=1 SV=1	P66B_HUMAN (+7)	65 kDa	0.0422	0.0405	0.0219
1105	Putative Ig-like domain-containing protein DKFZp686O24166/DKFZp686I21167 OS=Homo sapiens PE=2 SV=1	YK047_HUMAN	51 kDa	0.152	0	0.0463
1106	Cyclin-dependent kinase 2 OS=Homo sapiens GN=CDK2 PE=1 SV=2	CDK2_HUMAN	34 kDa	0.221	0.0268	0.0973
1107	Prefoldin subunit 2 OS=Homo sapiens GN=PFDN2 PE=2 SV=1	B1AQP2_HUMAN (+3)	17 kDa	0.227	0.0584	0.227
1108	Signal recognition particle 9 kDa protein OS=Homo sapiens GN=SRP9 PE=3 SV=1	A8K0N0_HUMAN (+1)	10 kDa	0.256	0.128	0.128
1109	Carboxymethylenebutenolidase homolog OS=Homo sapiens GN=CMBL PE=1 SV=1	CMBL_HUMAN (+1)	28 kDa	0.151	0.0776	0.0408
1110	Uncharacterized protein OS=Homo sapiens GN=CYCS PE=3 SV=1	C9JFR7_HUMAN (+6)	11 kDa	0.327	0	0.218
1111	cDNA FLJ61181, highly similar to Homo sapiens hydroxysteroid (17-beta) dehydrogenase 12 (HSD17B12), mRNA OS=Homo sapiens PE=2 SV=1	B4DWS6_HUMAN (+2)	34 kDa	0.128	0.0954	0.122
1112	Exosome complex exonuclease RRP43 OS=Homo sapiens GN=EXOSC8 PE=1 SV=1	EXOS8_HUMAN	30 kDa	0.156	0.0471	0.087
1113	Glutaredoxin-3 OS=Homo sapiens GN=GLRX3 PE=1 SV=2	GLRX3_HUMAN	37 kDa	0.113	0.0716	0.107
1114	UPF0488 protein C8orf33 OS=Homo sapiens GN=C8orf33 PE=1 SV=1	CH033_HUMAN	25 kDa	0.109	0.0699	0.0699
1115	ADP-ribosylation factor 5 OS=Homo sapiens GN=ARF5 PE=2 SV=1	A4D0Z3_HUMAN (+14)	21 kDa	0.494	0.117	0.256
1116	Translocon-associated protein subunit delta OS=Homo sapiens GN=SSR4 PE=1 SV=1	SSRD_HUMAN (+2)	19 kDa	0.139	0	0.139
1117	Deoxyuridine 5'-triphosphate nucleotidohydrolase, mitochondrial OS=Homo sapiens GN=DUT PE=1 SV=3	DUT_HUMAN	27 kDa	0.202	0	0.0794
1118	CRKRS protein OS=Homo sapiens GN=CRKRS PE=2 SV=1	B9EIQ6_HUMAN (+1)	163 kDa	0.00878	0.0054	0.0338
1119	cDNA FLJ58802, highly similar to Muskelin OS=Homo sapiens PE=2 SV=1	B4DG30_HUMAN (+2)	82 kDa	0.0337	0.0365	0.0618
1120	Tropomyosin alpha-4 chain OS=Homo sapiens GN=TPM4 PE=1 SV=3	TPM4_HUMAN (+4)	29 kDa	0.194	0.149	0.206
1121	Cyclin-Y OS=Homo sapiens GN=CCNY PE=1 SV=2	CCNY_HUMAN (+6)	39 kDa	0.117	0	0.15
1122	cDNA FLJ53072, highly similar to Calponin-3 OS=Homo sapiens PE=2 SV=1	B4DP09_HUMAN (+3)	31 kDa	0.0848	0.0389	0.0883
1123	Suppression of tumorigenicity 13 (Colon carcinoma) (Hsp70 interacting protein) (Fragment) OS=Homo sapiens GN=ST13 PE=4 SV=1	B1AHN5_HUMAN (+9)	18 kDa	0.228	0.0864	0.228
1124	Septin-7 OS=Homo sapiens GN=SEPT7 PE=1 SV=2	SEPT7_HUMAN (+24)	51 kDa	0.0915	0.0229	0.174
1125	Tubulin alpha-1C chain OS=Homo sapiens GN=TUBA1C PE=1 SV=1	TBA1C_HUMAN	50 kDa	0.586	0.512	0.461
1126	Uncharacterized protein OS=Homo sapiens GN=ARPC3 PE=4 SV=1	C9JZD1_HUMAN (+9)	12 kDa	0.374	0.111	0
1127	Activating signal cointegrator 1 complex subunit 3 OS=Homo sapiens GN=ASCC3 PE=1 SV=3	HELC1_HUMAN	251 kDa	0.0195	0.005	0.005
1128	cDNA, FLJ94267, highly similar to Homo sapiens glutathione S-transferase omega 1 (GSTO1), mRNA OS=Homo sapiens PE=2 SV=1	B2R983_HUMAN (+1)	28 kDa	0.154	0	0.0913
1129	Growth factor receptor-bound protein 2 OS=Homo sapiens GN=GRB2 PE=1 SV=1	GRB2_HUMAN (+25)	25 kDa	0.18	0.143	0.111
1130	Angio-associated migratory cell protein OS=Homo sapiens GN=AAMP PE=1 SV=2	AAMP_HUMAN (+9)	47 kDa	0.0691	0.115	0.0599
1131	cDNA FLJ76436 OS=Homo sapiens PE=2 SV=1	A8K8F0_HUMAN (+6)	33 kDa	0.111	0	0.148
1132	ADP-ribosylation factor 6 OS=Homo sapiens GN=ARF6 PE=1 SV=2	ARF6_HUMAN (+44)	20 kDa	0.246	0	0.183
1133	Bystin OS=Homo sapiens GN=BYSL PE=1 SV=3	BYST_HUMAN	50 kDa	0.0503	0.0938	0.108
1134	Pescadillo homolog 1 OS=Homo sapiens GN=PES1 PE=2 SV=1	B2RDF2_HUMAN (+2)	68 kDa	0.0153	0.0459	0.0493
1135	Cytochrome c oxidase subunit 5A, mitochondrial OS=Homo sapiens GN=COX5A PE=1 SV=2	COX5A_HUMAN (+5)	17 kDa	0.16	0	0.06
1136	Histone deacetylase complex subunit SAP18 OS=Homo sapiens GN=SAP18 PE=1 SV=1	SAP18_HUMAN (+1)	18 kDa	0.229	0	0.0784
1137	cDNA FLJ54528, highly similar to Serine/threonine-protein kinase MST4 (EC 2.7.11.1) OS=Homo sapiens PE=2 SV=1	B4E0Y9_HUMAN (+10)	49 kDa	0.121	0.0365	0.121
1138	Flap endonuclease 1 OS=Homo sapiens GN=FEN1 PE=1 SV=1	FEN1_HUMAN (+1)	43 kDa	0.124	0	0.0711
1139	Uncharacterized protein OS=Homo sapiens GN=GAP43 PE=2 SV=1	A8K0Y4_HUMAN (+4)	29 kDa	0.365	0	0.0985
1140	General transcription factor 3C polypeptide 3 OS=Homo sapiens GN=GTF3C3 PE=1 SV=1	TF3C3_HUMAN (+1)	101 kDa	0.0463	0.044	0.0237
1141	Pyrroline-5-carboxylate reductase OS=Homo sapiens PE=2 SV=1	B4DVT6_HUMAN (+3)	26 kDa	0.0433	0.138	0.0433
1142	Valyl-tRNA synthetase (Fragment) OS=Homo sapiens GN=VARS PE=3 SV=1	A2BEY0_HUMAN (+2)	132 kDa	0	0.0372	0.0541
1143	Importin-9 OS=Homo sapiens GN=IPO9 PE=1 SV=3	IPO9_HUMAN (+4)	116 kDa	0.00768	0	0.048
1144	Insulin receptor substrate 2 OS=Homo sapiens GN=IRS2 PE=1 SV=2	IRS2_HUMAN (+2)	137 kDa	0.0501	0	0.0299
1145	Dedicator of cytokinesis 4 OS=Homo sapiens GN=DOCK4 PE=4 SV=1	A4D0S8_HUMAN (+3)	225 kDa	0.00661	0.00661	0.0173
1146	Pre-mRNA 3'-end-processing factor FIP1 OS=Homo sapiens GN=FIP1L1 PE=1 SV=1	FIP1_HUMAN (+2)	67 kDa	0.0774	0.0741	0.0236
1147	SWI/SNF-related matrix-associated actin-dependent regulator of chromatin c2 isoform b variant (Fragment) OS=Homo sapiens PE=2 SV=1	Q59G16_HUMAN (+3)	127 kDa	0.051	0.00865	0.0337
1148	Septin-9 OS=Homo sapiens GN=SEPT9 PE=1 SV=2	SEPT9_HUMAN	65 kDa	0.0887	0.0631	0.0956
1149	NF-kappaB repressing factor (Fragment) OS=Homo sapiens GN=NKRF PE=2 SV=1	A2I829_HUMAN (+7)	67 kDa	0.1	0.0551	0.0584
1150	Replication factor C subunit 4 OS=Homo sapiens GN=RFC4 PE=1 SV=2	RFC4_HUMAN	40 kDa	0.0303	0.149	0.0964
1151	Endonuclease/exonuclease/phosphatase family domain-containing protein 1 OS=Homo sapiens GN=EEPD1 PE=1 SV=2	EEPD1_HUMAN	62 kDa	0.0334	0	0.0931
1152	Replication factor C 2 isoform 1 (Fragment) OS=Homo sapiens GN=RFC2 PE=2 SV=1	B5BUD2_HUMAN (+1)	39 kDa	0.0621	0.198	0.0876
1153	Zinc finger protein RFP OS=Homo sapiens GN=TRIM27 PE=1 SV=1	TRI27_HUMAN (+4)	58 kDa	0.103	0.0994	0.0507
1154	Arginine/proline rich coiled-coil 1, isoform CRA_b OS=Homo sapiens GN=RPRC1 PE=4 SV=1	D3DPS3_HUMAN (+1)	93 kDa	0.05	0.0357	0.0702
1155	Double-strand break repair protein MRE11A OS=Homo sapiens GN=MRE11A PE=1 SV=3	MRE11_HUMAN (+2)	81 kDa	0.1	0.0311	0.0325
1156	Peptidyl-prolyl cis-trans isomerase FKBP3 OS=Homo sapiens GN=FKBP3 PE=1 SV=1	FKBP3_HUMAN (+1)	25 kDa	0.147	0	0.0982
1157	Cleavage and polyadenylation specificity factor subunit 3 OS=Homo sapiens GN=CPSF3 PE=1 SV=1	CPSF3_HUMAN (+5)	77 kDa	0.0307	0	0.0526
1158	Golgin subfamily A member 7 OS=Homo sapiens GN=GOLGA7 PE=1 SV=2	GOGA7_HUMAN (+5)	16 kDa	0.307	0	0.0803
1159	High mobility group protein B1 OS=Homo sapiens GN=HMGB1 PE=1 SV=3	HMGB1_HUMAN (+28)	25 kDa	0.335	0	0
1160	Mitochondrial import receptor subunit TOM22 homolog OS=Homo sapiens GN=TOMM22 PE=1 SV=3	TOM22_HUMAN (+8)	16 kDa	0.162	0	0.0845
1161	Replication factor C subunit 5 OS=Homo sapiens GN=RFC5 PE=1 SV=1	RFC5_HUMAN (+11)	38 kDa	0	0.168	0.0294
1162	AP-3 complex subunit beta-1 OS=Homo sapiens GN=AP3B1 PE=1 SV=3	AP3B1_HUMAN (+1)	121 kDa	0.0603	0.0219	0.0594
1163	Ribonucleases P/MRP protein subunit POP1 OS=Homo sapiens GN=POP1 PE=1 SV=2	POP1_HUMAN (+1)	115 kDa	0.0566	0.0117	0.0361
1164	cDNA, FLJ94204, highly similar to Homo sapiens mitogen-activated protein kinase 6 (MAPK6), mRNA OS=Homo sapiens PE=2 SV=1	B2R945_HUMAN (+3)	83 kDa	0.0777	0.0319	0
1165	cDNA FLJ51193, highly similar to DNA mismatch repair protein Msh2 OS=Homo sapiens PE=2 SV=1	B4E2Z2_HUMAN (+1)	97 kDa	0.0841	0	0.0369
1166	Pre-mRNA-processing factor 40 homolog A OS=Homo sapiens GN=PRPF40A PE=1 SV=2	PR40A_HUMAN	109 kDa	0.0522	0	0.0512
1167	Rab GDP dissociation inhibitor alpha OS=Homo sapiens GN=GDI1 PE=1 SV=2	GDIA_HUMAN (+1)	51 kDa	0.376	0.0201	0.132
1168	MARCKS-related protein OS=Homo sapiens GN=MARCKSL1 PE=1 SV=2	MRP_HUMAN (+7)	20 kDa	0.0769	0	0.144
1169	Uncharacterized protein OS=Homo sapiens GN=CLDND1 PE=4 SV=1	C9IYX4_HUMAN (+18)	21 kDa	0.12	0	0.12
1170	Serine/threonine-protein phosphatase PP1-gamma catalytic subunit OS=Homo sapiens GN=PPP1CC PE=1 SV=1	PP1G_HUMAN (+13)	37 kDa	0.554	0.139	0.241
1171	Casein kinase I isoform epsilon OS=Homo sapiens GN=CSNK1E PE=1 SV=1	KC1E_HUMAN (+10)	47 kDa	0.0625	0.0312	0.0649
1172	Protein phosphatase 1A OS=Homo sapiens GN=PPM1A PE=1 SV=1	PPM1A_HUMAN (+7)	42 kDa	0.089	0.0576	0.16
1173	RNA-binding protein with serine-rich domain 1 OS=Homo sapiens GN=RNPS1 PE=1 SV=1	RNPS1_HUMAN (+8)	34 kDa	0.0885	0	0.0885
1174	Polycomb group RING finger protein 6 OS=Homo sapiens GN=PCGF6 PE=1 SV=2	PCGF6_HUMAN (+2)	39 kDa	0.0343	0.0686	0.0571
1175	UPF0424 protein C1orf128 OS=Homo sapiens GN=C1orf128 PE=1 SV=1	CA128_HUMAN (+2)	24 kDa	0.152	0.0948	0.0948
1176	Chromobox protein homolog 1 OS=Homo sapiens GN=CBX1 PE=1 SV=1	CBX1_HUMAN (+7)	21 kDa	0.314	0.0865	0.0595
1177	Endoplasmic reticulum resident protein 44 OS=Homo sapiens GN=ERP44 PE=1 SV=1	ERP44_HUMAN	47 kDa	0.116	0.0345	0.0961
1178	Gamma-glutamylcyclotransferase OS=Homo sapiens GN=GGCT PE=1 SV=1	GGCT_HUMAN	21 kDa	0.122	0	0.176
1179	Uncharacterized protein OS=Homo sapiens GN=SRI PE=4 SV=2	A8MTH6_HUMAN (+4)	20 kDa	0.12	0	0.186
1180	Translation initiation factor eIF-2B subunit alpha OS=Homo sapiens GN=EIF2B1 PE=1 SV=1	EI2BA_HUMAN (+1)	34 kDa	0.111	0.0295	0.0656
1181	cDNA, FLJ93412, highly similar to Homo sapiens replication protein A2, 32kDa (RPA2), mRNA OS=Homo sapiens PE=2 SV=1	B2R7E8_HUMAN (+6)	29 kDa	0.0741	0.0296	0.0741
1182	HCG2043275 OS=Homo sapiens GN=EEF1E1 PE=4 SV=2	C9J1V9_HUMAN (+3)	17 kDa	0.272	0.0728	0.132
1183	N-acylneuraminate cytidylyltransferase OS=Homo sapiens GN=CMAS PE=1 SV=2	NEUA_HUMAN (+2)	48 kDa	0.0645	0.0645	0.0922
1184	Coatomer subunit zeta-1 OS=Homo sapiens GN=COPZ1 PE=1 SV=1	COPZ1_HUMAN (+6)	20 kDa	0.277	0.0565	0.119
1185	Guanine nucleotide-binding protein subunit beta-4 OS=Homo sapiens GN=GNB4 PE=1 SV=3	GBB4_HUMAN (+5)	38 kDa	0.203	0.0324	0.194
1186	cDNA FLJ37935 fis, clone CTONG2005290, highly similar to FASCIN OS=Homo sapiens PE=2 SV=1	B3KTA3_HUMAN (+2)	52 kDa	0.108	0.0297	0.0551
1187	Uncharacterized protein OS=Homo sapiens GN=DDX56 PE=4 SV=1	C9JV95_HUMAN (+2)	57 kDa	0.0493	0.0276	0.0197
1188	5'-AMP-activated protein kinase subunit gamma-1 OS=Homo sapiens GN=PRKAG1 PE=1 SV=1	AAKG1_HUMAN (+8)	38 kDa	0	0.121	0.0634
1189	Exportin-T OS=Homo sapiens GN=XPOT PE=1 SV=2	XPOT_HUMAN (+4)	110 kDa	0.0489	0.0405	0.027
1190	Spindlin-3 OS=Homo sapiens GN=SPIN3 PE=2 SV=1	SPIN3_HUMAN	29 kDa	0.295	0.109	0.244
1191	Uncharacterized protein OS=Homo sapiens GN=TBCA PE=4 SV=1	E5RIW3_HUMAN (+3)	10 kDa	0.357	0	0.238
1192	B-cell receptor-associated protein 31, isoform CRA_b OS=Homo sapiens GN=BCAP31 PE=2 SV=1	B3KQ79_HUMAN (+4)	35 kDa	0.0927	0	0.0927
1193	28S ribosomal protein S26, mitochondrial OS=Homo sapiens GN=MRPS26 PE=1 SV=1	RT26_HUMAN	24 kDa	0.0976	0.0927	0.0976
1194	Mitochondrial import inner membrane translocase subunit Tim8 B OS=Homo sapiens GN=TIMM8B PE=1 SV=1	TIM8B_HUMAN (+1)	9 kDa	0.265	0.133	0.349
1195	Serine protease HTRA2, mitochondrial OS=Homo sapiens GN=HTRA2 PE=1 SV=2	HTRA2_HUMAN (+1)	49 kDa	0	0.162	0.048
1196	Transcription elongation factor B (SIII), polypeptide 2 (18kDa, elongin B), isoform CRA_a OS=Homo sapiens GN=TCEB2 PE=4 SV=1	B7WPD3_HUMAN (+6)	18 kDa	0	0	0.161
1197	Plakophilin-4 OS=Homo sapiens GN=PKP4 PE=1 SV=2	PKP4_HUMAN (+3)	132 kDa	0.0344	0	0.0201
1198	Aspartate aminotransferase, cytoplasmic OS=Homo sapiens GN=GOT1 PE=1 SV=3	AATC_HUMAN (+2)	46 kDa	0.0896	0	0.0605
1199	Non-specific lipid-transfer protein OS=Homo sapiens GN=SCP2 PE=1 SV=2	NLTP_HUMAN (+5)	59 kDa	0.0786	0	0.0402
1200	Paraneoplastic antigen Ma2 OS=Homo sapiens GN=PNMA2 PE=1 SV=2	PNMA2_HUMAN (+1)	42 kDa	0.0302	0.0989	0.0934
1201	Notchless protein homolog 1 OS=Homo sapiens GN=NLE1 PE=1 SV=4	NLE1_HUMAN (+4)	53 kDa	0.0763	0.0474	0.0784
1202	Eukaryotic translation initiation factor 4H OS=Homo sapiens GN=EIF4H PE=1 SV=5	IF4H_HUMAN (+9)	27 kDa	0.258	0	0.0524
1203	Putative RNA-binding protein 3 OS=Homo sapiens GN=RBM3 PE=1 SV=1	RBM3_HUMAN	17 kDa	0.35	0	0.0637
1204	Leucine-rich repeat flightless-interacting protein 1 OS=Homo sapiens GN=LRRFIP1 PE=1 SV=2	LRRF1_HUMAN	89 kDa	0.0619	0.0619	0.0297
1205	Uncharacterized protein OS=Homo sapiens GN=NOC3L PE=4 SV=1	A6NJZ9_HUMAN (+3)	93 kDa	0.0625	0.0162	0.03
1206	Uncharacterized protein OS=Canis familiaris GN=SEC22B PE=4 SV=1	E2R8Y3_CANFA (+7)	25 kDa	0.191	0	0.181
1207	Glucosidase 2 subunit beta OS=Homo sapiens GN=PRKCSH PE=1 SV=2	GLU2B_HUMAN (+3)	59 kDa	0.0852	0	0.0682
1208	Histone H2A OS=Homo sapiens GN=HIST1H2AH PE=2 SV=1	A3KPC7_HUMAN (+22)	14 kDa	0.586	0.148	0.219
1209	GTP-binding protein 1 OS=Homo sapiens GN=GTPBP1 PE=1 SV=3	GTPB1_HUMAN (+7)	72 kDa	0.0762	0.0523	0.0762
1210	Alpha-taxilin OS=Homo sapiens GN=TXLNA PE=1 SV=3	TXLNA_HUMAN	62 kDa	0.0934	0.0696	0.0531
1211	Cytosol aminopeptidase OS=Homo sapiens GN=LAP3 PE=1 SV=3	AMPL_HUMAN	56 kDa	0.0462	0	0.0674
1212	Reticulocalbin-1 OS=Homo sapiens GN=RCN1 PE=1 SV=1	RCN1_HUMAN	39 kDa	0.181	0	0.0816
1213	Zinc finger CCHC domain-containing protein 8 OS=Homo sapiens GN=ZCCHC8 PE=1 SV=2	ZCHC8_HUMAN	79 kDa	0.133	0.0396	0.0382
1214	Phosphoribosylformylglycinamidine synthase (FGAR amidotransferase), isoform CRA_b OS=Homo sapiens GN=PFAS PE=2 SV=1	A8K8N7_HUMAN (+3)	145 kDa	0.00822	0.00822	0.0336
1215	HCG2033702, isoform CRA_a OS=Homo sapiens GN=PPAN PE=4 SV=1	A8MV53_HUMAN (+3)	47 kDa	0.0619	0.0619	0
1216	Uncharacterized protein OS=Homo sapiens GN=PDCD10 PE=4 SV=1	C9J5C3_HUMAN (+1)	24 kDa	0.0891	0.0396	0.252
1217	Membrane-associated progesterone receptor component 1 OS=Homo sapiens GN=PGRMC1 PE=1 SV=3	PGRC1_HUMAN (+2)	22 kDa	0.292	0	0.205
1218	Protein Red OS=Homo sapiens GN=IK PE=1 SV=3	RED_HUMAN (+3)	66 kDa	0.0952	0.0197	0.0952
1219	Protein KRI1 homolog OS=Homo sapiens GN=KRI1 PE=1 SV=2	KRI1_HUMAN (+1)	83 kDa	0.0762	0.0197	0.0846
1220	Activator of 90 kDa heat shock protein ATPase homolog 1 OS=Homo sapiens GN=AHSA1 PE=1 SV=1	AHSA1_HUMAN (+3)	38 kDa	0.0651	0	0.068
1221	Prolyl 3-hydroxylase 1 OS=Homo sapiens GN=LEPRE1 PE=1 SV=2	P3H1_HUMAN	83 kDa	0.0883	0	0.0177
1222	Importin-4 OS=Homo sapiens GN=IPO4 PE=1 SV=2	IPO4_HUMAN (+6)	119 kDa	0.025	0.0426	0
1223	Uncharacterized protein C17orf85 OS=Homo sapiens GN=C17orf85 PE=1 SV=2	CQ085_HUMAN	71 kDa	0.121	0.021	0
1224	ATP-binding cassette sub-family E member 1 OS=Homo sapiens GN=ABCE1 PE=1 SV=1	ABCE1_HUMAN (+8)	67 kDa	0.0467	0	0.0751
1225	Rho GTPase-activating protein 42 OS=Homo sapiens GN=ARHGAP42 PE=1 SV=3	RHG42_HUMAN	99 kDa	0.0286	0.12	0.0114
1226	Ubiquitin carboxyl-terminal hydrolase OS=Homo sapiens GN=USP24 PE=3 SV=2	B7WPF4_HUMAN (+1)	277 kDa	0	0.022	0.0187
1227	Extended synaptotagmin-1 OS=Homo sapiens GN=ESYT1 PE=1 SV=1	ESYT1_HUMAN (+2)	123 kDa	0.0498	0	0.0607
1228	General vesicular transport factor p115 OS=Homo sapiens GN=USO1 PE=1 SV=2	USO1_HUMAN	108 kDa	0.0925	0	0.0593
1229	SUMO-activating enzyme subunit 1 OS=Homo sapiens GN=SAE1 PE=1 SV=1	SAE1_HUMAN (+1)	38 kDa	0.272	0	0.0925
1230	Uncharacterized protein OS=Homo sapiens GN=FUBP1 PE=4 SV=2	A6NL74_HUMAN (+14)	68 kDa	0.129	0	0.0403
1231	Uncharacterized protein OS=Homo sapiens GN=EEA1 PE=4 SV=1	C9JSL9_HUMAN (+1)	162 kDa	0.0191	0	0.0234
1232	Zinc finger ZZ-type and EF-hand domain-containing protein 1 OS=Homo sapiens GN=ZZEF1 PE=1 SV=6	ZZEF1_HUMAN	331 kDa	0	0.028	0
1233	ATP-dependent RNA helicase DDX50 OS=Homo sapiens GN=DDX50 PE=1 SV=1	DDX50_HUMAN (+1)	83 kDa	0.126	0.0204	0.0366
1234	Putative RNA-binding protein Luc7-like 1 OS=Homo sapiens GN=LUC7L PE=1 SV=1	LUC7L_HUMAN (+12)	44 kDa	0.129	0.0323	0.0728
1235	ADP-ribosylation factor-like protein 2 OS=Homo sapiens GN=ARL2 PE=1 SV=4	ARL2_HUMAN (+5)	21 kDa	0.217	0.0543	0.0652
1236	40S ribosomal protein S29 OS=Homo sapiens GN=RPS29 PE=1 SV=2	RS29_HUMAN (+13)	7 kDa	0.268	0.143	0.125
1237	CD59 glycoprotein OS=Homo sapiens GN=CD59 PE=1 SV=1	CD59_HUMAN (+1)	14 kDa	0.188	0	0.141
1238	Protein yippee-like 5 OS=Homo sapiens GN=YPEL5 PE=2 SV=1	YPEL5_HUMAN (+14)	14 kDa	0.331	0.215	0.215
1239	Tropomyosin 1, alpha OS=Rattus norvegicus GN=Tpm1 PE=2 SV=1	Q6AZ25_RAT	29 kDa	0.222	0.19	0.173
1240	28 kDa heat- and acid-stable phosphoprotein OS=Homo sapiens GN=PDAP1 PE=1 SV=1	HAP28_HUMAN (+5)	21 kDa	0.16	0.16	0.16
1241	Cancer-related nucleoside-triphosphatase OS=Homo sapiens GN=NTPCR PE=1 SV=1	NTPCR_HUMAN (+2)	21 kDa	0.295	0.0789	0.0632
1242	Kinesin light chain 1 OS=Homo sapiens GN=KLC1 PE=1 SV=2	KLC1_HUMAN (+24)	65 kDa	0.0366	0.0366	0.0314
1243	Protein SET OS=Homo sapiens GN=SET PE=1 SV=3	SET_HUMAN (+24)	33 kDa	0.128	0.0345	0.0724
1244	Serine/threonine-protein kinase SRPK1 OS=Homo sapiens GN=SRPK1 PE=1 SV=2	SRPK1_HUMAN (+4)	74 kDa	0.0718	0.0153	0.0168
1245	Casein kinase II subunit alpha' OS=Homo sapiens GN=CSNK2A2 PE=1 SV=1	CSK22_HUMAN	41 kDa	0.103	0.06	0.0657
1246	Tubulin beta-3 chain OS=Homo sapiens GN=TUBB3 PE=1 SV=2	TBB3_HUMAN (+8)	50 kDa	0.324	0.38	0.313
1247	Nck-associated protein 1 OS=Homo sapiens GN=NCKAP1 PE=1 SV=1	NCKP1_HUMAN (+8)	129 kDa	0.0426	0	0.0204
1248	FAS-associated factor 1 OS=Homo sapiens GN=FAF1 PE=1 SV=2	FAF1_HUMAN (+3)	74 kDa	0.02	0.0338	0.0508
1249	Coatomer protein complex, subunit beta 2 (Beta prime), isoform CRA_b OS=Homo sapiens GN=COPB2 PE=2 SV=1	B4DZI8_HUMAN (+8)	99 kDa	0.0251	0.0513	0.0217
1250	Allograft inflammatory factor 1-like OS=Homo sapiens GN=AIF1L PE=1 SV=1	AIF1L_HUMAN (+2)	17 kDa	0.127	0	0.127
1251	Thioredoxin-related transmembrane protein 1 OS=Homo sapiens GN=TMX1 PE=1 SV=1	TMX1_HUMAN	32 kDa	0.157	0	0.075
1252	Galectin-3-binding protein OS=Homo sapiens GN=LGALS3BP PE=1 SV=1	LG3BP_HUMAN (+1)	65 kDa	0.0462	0.0222	0.0444
1253	KIAA1609 protein, isoform CRA_a OS=Homo sapiens GN=KIAA1609 PE=4 SV=1	D3DUL8_HUMAN (+1)	51 kDa	0.112	0	0.057
1254	ERO1-like protein alpha OS=Homo sapiens GN=ERO1L PE=1 SV=2	ERO1A_HUMAN	54 kDa	0.0769	0.0491	0.0791
1255	MMS19 nucleotide excision repair protein homolog OS=Homo sapiens GN=MMS19 PE=1 SV=2	MMS19_HUMAN	113 kDa	0.0117	0.0117	0.0223
1256	ATP synthase subunit gamma, mitochondrial OS=Homo sapiens GN=ATP5C1 PE=1 SV=1	ATPG_HUMAN (+4)	33 kDa	0.225	0.0436	0.0772
1257	Mitogen-activated protein kinase 1 OS=Homo sapiens GN=MAPK1 PE=1 SV=3	MK01_HUMAN (+9)	41 kDa	0.0417	0.1	0.075
1258	RNA-binding protein 5 OS=Homo sapiens GN=RBM5 PE=1 SV=2	RBM5_HUMAN (+4)	92 kDa	0.081	0.0307	0.0147
1259	Zinc finger protein 768 OS=Homo sapiens GN=ZNF768 PE=1 SV=2	ZN768_HUMAN (+1)	60 kDa	0.0222	0.0185	0.0741
1260	Uncharacterized protein OS=Homo sapiens GN=USP39 PE=4 SV=1	B9A018_HUMAN (+2)	62 kDa	0.0914	0.0299	0.0709
1261	Tubulin tyrosine ligase-like family, member 12 OS=Homo sapiens GN=TTLL12 PE=4 SV=1	B1AH89_HUMAN (+1)	74 kDa	0.0739	0.0346	0.0377
1262	N-acetylglucosamine kinase OS=Homo sapiens GN=NAGK PE=2 SV=1	B4DLZ5_HUMAN (+2)	42 kDa	0.154	0.0897	0.0615
1263	FGFR1 oncogene partner 2 OS=Homo sapiens GN=FGFR1OP2 PE=1 SV=1	FGOP2_HUMAN	29 kDa	0	0	0.186
1264	Ribosome biogenesis protein WDR12 OS=Homo sapiens GN=WDR12 PE=1 SV=2	WDR12_HUMAN (+4)	48 kDa	0.128	0	0.0993
1265	Peripheral plasma membrane protein CASK OS=Homo sapiens GN=CASK PE=1 SV=3	CSKP_HUMAN (+9)	105 kDa	0.068	0	0.0227
1266	ATP-dependent Clp protease ATP-binding subunit clpX-like, mitochondrial OS=Homo sapiens GN=CLPX PE=1 SV=2	CLPX_HUMAN (+7)	69 kDa	0.0648	0	0.09
1267	Methionine adenosyltransferase 2 subunit beta OS=Homo sapiens GN=MAT2B PE=1 SV=1	MAT2B_HUMAN (+1)	38 kDa	0.114	0.105	0.138
1268	Ubiquitin carboxyl-terminal hydrolase 28 OS=Homo sapiens GN=USP28 PE=1 SV=1	UBP28_HUMAN	122 kDa	0.0529	0.0214	0.0325
1269	HEXA protein (Fragment) OS=Homo sapiens GN=HEXA PE=2 SV=2	Q9BVJ8_HUMAN (+1)	47 kDa	0.149	0	0.0538
1270	Vacuolar protein sorting-associated protein 26A OS=Homo sapiens GN=VPS26A PE=1 SV=2	VP26A_HUMAN (+6)	38 kDa	0.0917	0.183	0.0917
1271	Lys-63-specific deubiquitinase BRCC36 OS=Homo sapiens GN=BRCC3 PE=1 SV=2	BRCC3_HUMAN (+1)	36 kDa	0.0538	0.0823	0.199
1272	3,2-trans-enoyl-CoA isomerase, mitochondrial OS=Homo sapiens GN=DCI PE=1 SV=1	D3D2_HUMAN	33 kDa	0.0927	0	0.0497
1273	Leukemia T cell specific adaptor-related protein 1 mu1 subunit OS=Homo sapiens PE=2 SV=1	Q4TTY5_HUMAN (+12)	50 kDa	0.046	0	0.0851
1274	Insulin-degrading enzyme OS=Homo sapiens GN=IDE PE=1 SV=4	IDE_HUMAN (+1)	118 kDa	0.0363	0.0147	0.0255
1275	Protein canopy homolog 2 OS=Homo sapiens GN=CNPY2 PE=1 SV=1	CNPY2_HUMAN (+3)	21 kDa	0.302	0	0.0879
1276	Growth hormone-regulated TBC protein 1 OS=Homo sapiens GN=GRTP1 PE=1 SV=4	GRTP1_HUMAN	39 kDa	0.137	0	0.0208
1277	DNA-(apurinic or apyrimidinic site) lyase OS=Homo sapiens GN=APEX1 PE=1 SV=2	APEX1_HUMAN (+3)	36 kDa	0.16	0	0.123
1278	Abhydrolase domain-containing protein 10, mitochondrial OS=Homo sapiens GN=ABHD10 PE=1 SV=1	ABHDA_HUMAN (+1)	34 kDa	0.15	0.186	0
1279	Uncharacterized protein OS=Homo sapiens GN=NUDT5 PE=3 SV=1	A6NFX8_HUMAN (+2)	26 kDa	0.121	0	0.159
1280	PDZ and LIM domain protein 1 OS=Homo sapiens GN=PDLIM1 PE=1 SV=4	PDLI1_HUMAN	36 kDa	0.0486	0	0.116
1281	2',3'-cyclic-nucleotide 3'-phosphodiesterase OS=Homo sapiens GN=CNP PE=1 SV=2	CN37_HUMAN	48 kDa	0.0499	0	0.0998
1282	Cytoplasmic dynein 1 light intermediate chain 1 OS=Homo sapiens GN=DYNC1LI1 PE=1 SV=3	DC1L1_HUMAN	57 kDa	0.0918	0.0363	0.0727
1283	Splicing factor 4 OS=Homo sapiens GN=SF4 PE=2 SV=1	A5PLN4_HUMAN (+1)	73 kDa	0.109	0.0605	0.0202
1284	Protein KIAA0664 OS=Homo sapiens GN=KIAA0664 PE=1 SV=2	K0664_HUMAN (+1)	147 kDa	0.00764	0.00917	0.0328
1285	SUMO-activating enzyme subunit 2 OS=Homo sapiens GN=UBA2 PE=1 SV=2	SAE2_HUMAN (+2)	71 kDa	0.103	0	0.0234
1286	Uncharacterized protein OS=Homo sapiens GN=MYO6 PE=4 SV=1	E7EW20_HUMAN	149 kDa	0	0.0692	0.0117
1287	Serine/threonine-protein phosphatase 6 regulatory subunit 1 OS=Homo sapiens GN=PPP6R1 PE=1 SV=5	PP6R1_HUMAN	97 kDa	0.0125	0.0783	0.0125
1288	Calpain-2 catalytic subunit OS=Homo sapiens GN=CAPN2 PE=1 SV=6	CAN2_HUMAN (+4)	80 kDa	0	0.0471	0.05
1289	Cytoplasmic FMR1-interacting protein 1 OS=Homo sapiens GN=CYFIP1 PE=1 SV=1	CYFP1_HUMAN (+5)	145 kDa	0	0.00958	0.0567
1290	Thyroid receptor-interacting protein 13 OS=Homo sapiens GN=TRIP13 PE=1 SV=2	TRP13_HUMAN	49 kDa	0.141	0	0.116
1291	Nuclear pore complex protein Nup93 OS=Homo sapiens GN=NUP93 PE=1 SV=2	NUP93_HUMAN (+2)	93 kDa	0.0598	0	0
1292	Membrane-associated guanylate kinase, WW and PDZ domain-containing protein 1 OS=Homo sapiens GN=MAGI1 PE=1 SV=3	MAGI1_HUMAN (+1)	165 kDa	0.0423	0	0.0262
1293	Protein transport protein Sec24C OS=Homo sapiens GN=SEC24C PE=1 SV=3	SC24C_HUMAN (+1)	118 kDa	0.064	0	0.0402
1294	Drebrin-like protein OS=Homo sapiens GN=DBNL PE=1 SV=1	DBNL_HUMAN	48 kDa	0.186	0.0953	0
1295	WD repeat-containing protein 33 OS=Homo sapiens GN=WDR33 PE=1 SV=2	WDR33_HUMAN	146 kDa	0.0412	0	0.018
1296	Inositol-3-phosphate synthase 1 OS=Homo sapiens GN=ISYNA1 PE=1 SV=1	INO1_HUMAN (+1)	61 kDa	0.0753	0	0.043
1297	Glutathione synthetase OS=Homo sapiens GN=GSS PE=1 SV=1	GSHB_HUMAN (+1)	52 kDa	0.116	0	0.0359
1298	DIS3 OS=Homo sapiens PE=2 SV=1	A8QI98_HUMAN (+1)	109 kDa	0.103	0	0.024
1299	Phosphorylase OS=Homo sapiens PE=2 SV=1	B2R825_HUMAN (+1)	97 kDa	0.119	0	0.0165
1300	Isoleucyl-tRNA synthetase, mitochondrial OS=Homo sapiens GN=IARS2 PE=1 SV=2	SYIM_HUMAN (+1)	114 kDa	0.0662	0	0.0119
1301	Polyadenylate-binding protein 2 OS=Homo sapiens GN=PABPN1 PE=1 SV=3	PABP2_HUMAN (+5)	33 kDa	0.0686	0	0.0882
1302	Transmembrane protein 109 OS=Homo sapiens GN=TMEM109 PE=1 SV=1	TM109_HUMAN (+1)	26 kDa	0.0864	0	0.0905
1303	Nuclear cap-binding protein subunit 2 OS=Homo sapiens GN=NCBP2 PE=1 SV=1	NCBP2_HUMAN (+3)	18 kDa	0.154	0	0.0705
1304	Destrin (Actin depolymerizing factor), isoform CRA_a OS=Homo sapiens GN=DSTN PE=2 SV=1	B4DYA6_HUMAN (+7)	17 kDa	0.0743	0.0743	0.196
1305	GTP-binding protein SAR1b OS=Homo sapiens GN=SAR1B PE=1 SV=1	SAR1B_HUMAN (+16)	22 kDa	0.111	0.0556	0.0556
1306	Platelet-activating factor acetylhydrolase IB subunit gamma OS=Homo sapiens GN=PAFAH1B3 PE=1 SV=1	PA1B3_HUMAN	26 kDa	0.113	0.039	0.039
1307	RNA-binding protein PNO1 OS=Homo sapiens GN=PNO1 PE=1 SV=1	PNO1_HUMAN (+1)	28 kDa	0.159	0.0635	0.103
1308	Homer protein homolog 1 OS=Homo sapiens GN=HOMER1 PE=1 SV=2	HOME1_HUMAN (+3)	40 kDa	0.065	0.0311	0.0932
1309	NADH dehydrogenase [ubiquinone] iron-sulfur protein 3, mitochondrial OS=Homo sapiens GN=NDUFS3 PE=1 SV=1	NDUS3_HUMAN (+3)	30 kDa	0.212	0.0909	0.0492
1310	Trinucleotide repeat containing 6B (Fragment) OS=Homo sapiens GN=TNRC6B PE=4 SV=1	B7ZB91_HUMAN	81 kDa	0.0484	0.0269	0.0363
1311	Ubiquitin-conjugating enzyme E2 variant 1 OS=Homo sapiens GN=UBE2V1 PE=1 SV=2	UB2V1_HUMAN (+6)	16 kDa	0.129	0	0.19
1312	Peptidase M20 domain-containing protein 2 OS=Homo sapiens GN=PM20D2 PE=1 SV=2	P20D2_HUMAN	48 kDa	0.055	0.0252	0.0894
1313	DNA-directed RNA polymerase I subunit RPA49 OS=Homo sapiens GN=POLR1E PE=1 SV=2	RPA49_HUMAN	54 kDa	0.0624	0.0187	0.0478
1314	Ras-related protein Rab-21 OS=Homo sapiens GN=RAB21 PE=1 SV=3	RAB21_HUMAN (+7)	24 kDa	0.227	0.0444	0.0444
1315	Spindle and kinetochore-associated protein 1 OS=Homo sapiens GN=SKA1 PE=1 SV=1	SKA1_HUMAN	29 kDa	0.133	0.0431	0.0431
1316	Methyl-CpG-binding domain protein 3 OS=Homo sapiens GN=MBD3 PE=1 SV=1	MBD3_HUMAN (+1)	33 kDa	0.182	0.0344	0.0344
1317	Periodic tryptophan protein 2 homolog OS=Homo sapiens GN=PWP2 PE=1 SV=2	PWP2_HUMAN	102 kDa	0.0229	0	0.0316
1318	Ubiquitin-associated protein 2-like OS=Homo sapiens GN=UBAP2L PE=1 SV=2	UBP2L_HUMAN (+10)	115 kDa	0.0221	0	0.0221
1319	Rho guanine nucleotide exchange factor 2 OS=Homo sapiens GN=ARHGEF2 PE=1 SV=4	ARHG2_HUMAN (+2)	112 kDa	0.0152	0.0304	0.0264
1320	Thymidylate synthase OS=Homo sapiens PE=2 SV=1	A8K9A5_HUMAN (+4)	36 kDa	0.0799	0.0351	0.153
1321	Exportin-5 OS=Homo sapiens GN=XPO5 PE=1 SV=1	XPO5_HUMAN (+2)	136 kDa	0.0432	0.00831	0.00831
1322	Ras-related protein Rab-6A OS=Homo sapiens GN=RAB6A PE=1 SV=3	RAB6A_HUMAN (+7)	24 kDa	0.178	0.0529	0.173
1323	Dihydrofolate reductase OS=Homo sapiens GN=DYR PE=2 SV=1	B0YJ76_HUMAN (+1)	21 kDa	0.139	0	0.107
1324	Gem-associated protein 6 OS=Homo sapiens GN=GEMIN6 PE=1 SV=1	GEMI6_HUMAN	19 kDa	0.281	0.138	0.138
1325	DCN1-like protein 5 OS=Homo sapiens GN=DCUN1D5 PE=1 SV=1	DCNL5_HUMAN (+3)	28 kDa	0.203	0.0422	0.0802
1326	Exosomal core protein CSL4 OS=Homo sapiens GN=RP11-452K12.9 PE=4 SV=1	B1AMU7_HUMAN (+1)	17 kDa	0.286	0.0909	0.0909
1327	Ubiquitin-conjugating enzyme E2 S OS=Homo sapiens GN=UBE2S PE=1 SV=2	UBE2S_HUMAN (+5)	24 kDa	0.117	0.158	0.0631
1328	Ribosomal RNA processing protein 1 homolog A OS=Homo sapiens GN=RRP1 PE=1 SV=1	RRP1_HUMAN (+3)	53 kDa	0.0477	0.0282	0.0499
1329	Transcriptional activator protein Pur-beta OS=Homo sapiens GN=PURB PE=1 SV=3	PURB_HUMAN	33 kDa	0.0417	0.0449	0.0865
1330	Topoisomerase (DNA) I OS=Homo sapiens GN=TOP1 PE=2 SV=1	B9EG90_HUMAN (+2)	91 kDa	0.0497	0.0157	0.0327
1331	MAP kinase-activated protein kinase 5 OS=Homo sapiens GN=MAPKAPK5 PE=1 SV=2	MAPK5_HUMAN (+2)	54 kDa	0.0275	0.0465	0.0275
1332	Uncharacterized protein OS=Homo sapiens GN=GSPT1 PE=4 SV=1	E7EQZ3_HUMAN (+3)	69 kDa	0.0299	0.0142	0.033
1333	Enoyl-CoA hydratase, mitochondrial OS=Pongo abelii GN=ECHS1 PE=2 SV=1	ECHM_PONAB	31 kDa	0.183	0	0.0621
1334	Signal recognition particle receptor beta subunit OS=Homo sapiens GN=SRPRB PE=2 SV=1	Q549N5_HUMAN (+1)	30 kDa	0.162	0.0701	0.118
1335	UPF0556 protein C19orf10 OS=Homo sapiens GN=C19orf10 PE=1 SV=1	CS010_HUMAN	19 kDa	0.208	0	0.0983
1336	Phospholipase D3 OS=Homo sapiens GN=PLD3 PE=1 SV=1	PLD3_HUMAN (+2)	55 kDa	0.0184	0	0.0633
1337	Paraspeckle component 1 OS=Homo sapiens GN=PSPC1 PE=1 SV=1	PSPC1_HUMAN (+5)	59 kDa	0.021	0.0478	0.0478
1338	Uncharacterized protein OS=Homo sapiens GN=GAR1 PE=4 SV=1	D6RCL8_HUMAN (+1)	19 kDa	0.345	0.0508	0.124
1339	Uncharacterized protein OS=Homo sapiens GN=NUP160 PE=4 SV=1	C9JIP0_HUMAN (+1)	149 kDa	0	0	0.0334
1340	Protein LAS1 homolog OS=Homo sapiens GN=LAS1L PE=1 SV=2	LAS1L_HUMAN	83 kDa	0.0817	0	0.0232
1341	MAGUK p55 subfamily member 5 OS=Homo sapiens GN=MPP5 PE=1 SV=3	MPP5_HUMAN (+3)	77 kDa	0.0785	0	0.0607
1342	Tropomodulin 1 OS=Homo sapiens GN=TMOD1 PE=2 SV=1	Q5T7W3_HUMAN (+1)	26 kDa	0.194	0	0.211
1343	Endothelial protein C receptor OS=Homo sapiens GN=PROCR PE=1 SV=1	EPCR_HUMAN	27 kDa	0.164	0	0.0924
1344	Protein phosphatase methylesterase 1 OS=Homo sapiens GN=PPME1 PE=1 SV=3	PPME1_HUMAN (+1)	42 kDa	0.0881	0	0.0855
1345	ATP synthase subunit b, mitochondrial OS=Homo sapiens GN=ATP5F1 PE=1 SV=2	AT5F1_HUMAN (+4)	29 kDa	0.188	0.0898	0.0781
1346	Serine/threonine-protein kinase SRPK2 OS=Homo sapiens GN=SRPK2 PE=1 SV=3	SRPK2_HUMAN (+7)	78 kDa	0.0349	0.0494	0.0349
1347	Exocyst complex component 4 OS=Homo sapiens GN=EXOC4 PE=1 SV=1	EXOC4_HUMAN (+1)	111 kDa	0.0575	0.0236	0.0236
1348	Aryl hydrocarbon receptor interacting protein OS=Homo sapiens GN=AIP PE=4 SV=1	B7SBB1_HUMAN	38 kDa	0	0.076	0.0669
1349	28S ribosomal protein S15, mitochondrial OS=Homo sapiens GN=MRPS15 PE=1 SV=1	RT15_HUMAN	30 kDa	0.0817	0.0817	0.0467
1350	Centromere/kinetochore protein zw10 homolog OS=Homo sapiens GN=ZW10 PE=1 SV=3	ZW10_HUMAN (+1)	89 kDa	0.0603	0.0308	0.0321
1351	Gamma-adducin OS=Homo sapiens GN=ADD3 PE=1 SV=1	ADDG_HUMAN (+8)	79 kDa	0.0581	0	0.0297
1352	39S ribosomal protein L23, mitochondrial OS=Homo sapiens GN=MRPL23 PE=1 SV=1	RM23_HUMAN (+1)	18 kDa	0.359	0	0.098
1353	Tryptophanyl-tRNA synthetase, mitochondrial OS=Homo sapiens GN=WARS2 PE=1 SV=1	SYWM_HUMAN (+2)	40 kDa	0.0306	0.178	0.0583
1354	NADH-ubiquinone oxidoreductase 75 kDa subunit OS=Homo sapiens GN=NDUFS1 PE=2 SV=1	B4DJA0_HUMAN (+8)	81 kDa	0.085	0.0364	0.0216
1355	Nucleolar protein 14 OS=Homo sapiens GN=NOP14 PE=1 SV=3	NOP14_HUMAN (+1)	98 kDa	0.0572	0.0198	0.0315
1356	Ketosamine-3-kinase OS=Homo sapiens GN=FN3KRP PE=1 SV=2	KT3K_HUMAN (+2)	34 kDa	0.0809	0.0647	0.0421
1357	Proteasome activator complex subunit 1 OS=Homo sapiens GN=PSME1 PE=1 SV=1	PSME1_HUMAN (+8)	29 kDa	0.205	0.0442	0.153
1358	Serum albumin OS=Homo sapiens GN=ALB PE=1 SV=2	ALBU_HUMAN (+3)	69 kDa	0.0394	0.0525	0.128
1359	MYH14 variant protein OS=Homo sapiens PE=2 SV=1	B0I1S2_HUMAN (+1)	232 kDa	0.0167	0.0408	0.0359
1360	NADH dehydrogenase [ubiquinone] iron-sulfur protein 2, mitochondrial OS=Homo sapiens GN=NDUFS2 PE=1 SV=2	NDUS2_HUMAN (+5)	53 kDa	0.067	0	0.0626
1361	NADH-cytochrome b5 reductase 3 OS=Homo sapiens GN=CYB5R3 PE=1 SV=3	NB5R3_HUMAN (+1)	34 kDa	0.256	0	0.0797
1362	Uncharacterized protein OS=Homo sapiens GN=LSR PE=4 SV=1	A6NDW3_HUMAN (+3)	64 kDa	0.0878	0	0.0843
1363	Synaptic vesicle membrane protein VAT-1 homolog OS=Homo sapiens GN=VAT1 PE=1 SV=2	VAT1_HUMAN (+2)	42 kDa	0.186	0	0.122
1364	TBL3 protein (Fragment) OS=Homo sapiens GN=TBL3 PE=2 SV=1	A0JLS5_HUMAN (+1)	63 kDa	0.114	0	0.0228
1365	Glutathion reductase delta8 alternative splicing variant OS=Homo sapiens GN=GSR PE=2 SV=1	C8KIL8_HUMAN (+3)	53 kDa	0.0892	0	0.0609
1366	Ubiquitin carboxyl-terminal hydrolase 10 OS=Homo sapiens GN=USP10 PE=1 SV=2	UBP10_HUMAN	87 kDa	0.0564	0	0.0125
1367	SAFB protein OS=Homo sapiens GN=SAFB PE=2 SV=1	A0AV56_HUMAN (+6)	103 kDa	0.00981	0	0.0829
1368	Uncharacterized protein OS=Homo sapiens GN=GTF3C2 PE=4 SV=1	C9JZK5_HUMAN (+2)	58 kDa	0.0304	0.0494	0.103
1369	Plastin 3 (T isoform) OS=Homo sapiens GN=PLS3 PE=2 SV=1	A8K579_HUMAN (+19)	71 kDa	0.0381	0	0.0667
1370	Cleavage and polyadenylation specificity factor subunit 2 OS=Homo sapiens GN=CPSF2 PE=1 SV=2	CPSF2_HUMAN (+6)	88 kDa	0.0473	0	0.0473
1371	Dimethyladenosine transferase 1, mitochondrial OS=Homo sapiens GN=TFB1M PE=1 SV=1	TFB1M_HUMAN (+2)	40 kDa	0	0.0723	0.026
1372	Developmentally-regulated GTP-binding protein 1 OS=Homo sapiens GN=DRG1 PE=1 SV=1	DRG1_HUMAN (+16)	41 kDa	0.169	0	0.114
1373	Mitochondrial-processing peptidase subunit alpha OS=Homo sapiens GN=PMPCA PE=1 SV=2	MPPA_HUMAN (+2)	58 kDa	0.0629	0	0.0629
1374	Ras-related protein Rab-2A OS=Homo sapiens GN=RAB2A PE=1 SV=1	RAB2A_HUMAN (+11)	24 kDa	0.316	0	0.179
1375	KIF7 protein OS=Homo sapiens GN=KIF7 PE=2 SV=1	B7ZKY4_HUMAN (+1)	95 kDa	0	0.0277	0.0639
1376	Terminal uridylyltransferase 7 OS=Homo sapiens GN=ZCCHC6 PE=1 SV=1	TUT7_HUMAN	171 kDa	0.0087	0	0.0395
1377	Proline-, glutamic acid- and leucine-rich protein 1 OS=Homo sapiens GN=PELP1 PE=1 SV=2	PELP1_HUMAN (+3)	120 kDa	0.0416	0	0.0186
1378	Signal recognition particle 54 kDa protein OS=Homo sapiens GN=SRP54 PE=1 SV=1	SRP54_HUMAN (+10)	56 kDa	0.0377	0	0.143
1379	Serine/arginine-rich splicing factor 4 OS=Homo sapiens GN=SRSF4 PE=1 SV=2	SRSF4_HUMAN (+8)	57 kDa	0.119	0.0668	0.0951
1380	RB1-inducible coiled-coil protein 1 OS=Homo sapiens GN=RB1CC1 PE=1 SV=3	RBCC1_HUMAN	183 kDa	0.00941	0	0.0351
1381	DNA polymerase delta catalytic subunit OS=Homo sapiens GN=POLD1 PE=1 SV=2	DPOD1_HUMAN (+2)	124 kDa	0	0	0.0425
1382	RNA-binding protein 6 OS=Homo sapiens GN=RBM6 PE=1 SV=5	RBM6_HUMAN (+1)	129 kDa	0	0	0.0472
1383	Endoribonuclease Dicer OS=Homo sapiens GN=DICER1 PE=1 SV=3	DICER_HUMAN	219 kDa	0	0	0.0541
1384	Myotubularin-related protein 5 OS=Homo sapiens GN=SBF1 PE=1 SV=3	MTMR5_HUMAN	208 kDa	0	0	0.0364
1385	Cystatin-B OS=Homo sapiens GN=CSTB PE=1 SV=2	CYTB_HUMAN (+4)	11 kDa	0.245	0.122	0.122
1386	Protein SCO2 homolog, mitochondrial OS=Homo sapiens GN=SCO2 PE=1 SV=3	SCO2_HUMAN	30 kDa	0.105	0.0752	0.0376
1387	Thyroid transcription factor 1-associated protein 26 OS=Homo sapiens GN=CCDC59 PE=1 SV=2	TAP26_HUMAN	29 kDa	0.0871	0.0415	0.0788
1388	Cancer/testis antigen family 45 member A2 OS=Homo sapiens GN=CT45A2 PE=2 SV=2	CT452_HUMAN (+2)	21 kDa	0.0529	0.0529	0.132
1389	RNA binding motif protein 12 (Predicted) OS=Callicebus moloch GN=RBM12 PE=4 SV=1	B1MTM6_CALMO	156 kDa	0.0164	0	0.0123
1390	Protein argonaute-2 OS=Homo sapiens GN=EIF2C2 PE=1 SV=3	AGO2_HUMAN (+12)	97 kDa	0.0279	0.0151	0.0279
1391	Signal peptidase complex catalytic subunit SEC11A OS=Homo sapiens GN=SEC11A PE=1 SV=1	SC11A_HUMAN (+38)	21 kDa	0.0503	0	0.095
1392	Dynactin subunit 3 OS=Homo sapiens GN=DCTN3 PE=1 SV=1	DCTN3_HUMAN	21 kDa	0.108	0	0.0591
1393	RING finger protein 11 OS=Homo sapiens GN=RNF11 PE=1 SV=1	RNF11_HUMAN (+8)	17 kDa	0.247	0	0.0779
1394	Galectin-1 OS=Homo sapiens GN=LGALS1 PE=1 SV=2	LEG1_HUMAN (+6)	15 kDa	0.0593	0	0.193
1395	Caveolin-1 OS=Homo sapiens GN=CAV1 PE=1 SV=4	CAV1_HUMAN (+11)	20 kDa	0.253	0	0.0955
1396	Vesicle-associated membrane protein-associated protein B/C OS=Homo sapiens GN=VAPB PE=1 SV=3	VAPB_HUMAN (+1)	27 kDa	0.165	0	0.0658
1397	Serine/threonine-protein phosphatase 4 catalytic subunit OS=Homo sapiens GN=PPP4C PE=1 SV=1	PP4C_HUMAN (+9)	35 kDa	0.0358	0.0456	0.0782
1398	DNA-directed RNA polymerase II subunit RPB3 OS=Homo sapiens GN=POLR2C PE=1 SV=2	RPB3_HUMAN (+4)	31 kDa	0.0509	0.105	0.0364
1399	Membrane-associated DHHC5 zinc finger protein OS=Homo sapiens GN=ZDHHC5 PE=2 SV=1	Q2TGF0_HUMAN (+3)	78 kDa	0.0378	0	0.0126
1400	Breast carcinoma amplified sequence 2 OS=Homo sapiens GN=BCAS2 PE=2 SV=1	B2R7W3_HUMAN (+4)	26 kDa	0.116	0.116	0.0533
1401	Transmembrane emp24 domain-containing protein 10 OS=Homo sapiens GN=TMED10 PE=1 SV=2	TMEDA_HUMAN (+6)	25 kDa	0.105	0	0.0502
1402	Small VCP/p97-interacting protein OS=Homo sapiens GN=SVIP PE=2 SV=1	SVIP_HUMAN (+1)	8 kDa	0.325	0	0.143
1403	Syntaxin-7 OS=Homo sapiens GN=STX7 PE=1 SV=4	STX7_HUMAN (+1)	30 kDa	0.0996	0	0.0421
1404	Phosphatidylinositol transfer protein beta isoform OS=Homo sapiens GN=PITPNB PE=1 SV=2	PIPNB_HUMAN (+10)	32 kDa	0.0923	0	0.0923
1405	Protein transport protein Sec23A OS=Homo sapiens GN=SEC23A PE=1 SV=2	SC23A_HUMAN (+10)	86 kDa	0.0497	0.0157	0.0183
1406	NADH dehydrogenase [ubiquinone] 1 alpha subcomplex subunit 4 OS=Homo sapiens GN=NDUFA4 PE=1 SV=1	NDUA4_HUMAN (+3)	9 kDa	0.272	0.123	0.0988
1407	Copine-8 OS=Homo sapiens GN=CPNE8 PE=1 SV=2	CPNE8_HUMAN (+6)	63 kDa	0.0355	0	0.0319
1408	Nucleoside diphosphate kinase 3 OS=Homo sapiens GN=NME3 PE=1 SV=2	NDK3_HUMAN (+1)	19 kDa	0.0592	0	0.213
1409	Mitochondrial inner membrane protein OXA1L OS=Homo sapiens GN=OXA1L PE=1 SV=3	OXA1L_HUMAN (+1)	49 kDa	0.0276	0.046	0.023
1410	COP9 signalosome complex subunit 4 OS=Homo sapiens GN=COPS4 PE=1 SV=1	CSN4_HUMAN (+16)	46 kDa	0.0542	0	0.0542
1411	Adenylosuccinate lyase OS=Homo sapiens GN=ADSL PE=1 SV=2	PUR8_HUMAN (+1)	55 kDa	0.0868	0.064	0.064
1412	Zyxin OS=Homo sapiens GN=ZYX PE=1 SV=1	ZYX_HUMAN (+6)	61 kDa	0.0734	0.0472	0.0472
1413	Breast cancer type 2 susceptibility protein OS=Homo sapiens GN=BRCA2 PE=1 SV=2	BRCA2_HUMAN	384 kDa	0.0111	0.0038	0.00351
1414	Voltage-dependent anion-selective channel protein 3 OS=Homo sapiens GN=VDAC3 PE=1 SV=1	VDAC3_HUMAN (+6)	31 kDa	0.159	0	0.159
1415	Protein flightless-1 homolog OS=Homo sapiens GN=FLII PE=1 SV=2	FLII_HUMAN (+1)	145 kDa	0.00788	0.011	0.0244
1416	Hydroxysteroid dehydrogenase-like protein 2 OS=Homo sapiens GN=HSDL2 PE=1 SV=1	HSDL2_HUMAN (+1)	45 kDa	0.1	0	0.0502
1417	Dynein light chain 1, cytoplasmic OS=Homo sapiens GN=DYNLL1 PE=1 SV=1	DYL1_HUMAN (+14)	10 kDa	0.371	0.371	0
1418	DnaJ homolog subfamily B member 11 OS=Homo sapiens GN=DNAJB11 PE=1 SV=1	DJB11_HUMAN (+5)	41 kDa	0.0447	0	0.0894
1419	Aminoacyl tRNA synthase complex-interacting multifunctional protein 1 OS=Homo sapiens GN=AIMP1 PE=1 SV=2	AIMP1_HUMAN (+1)	34 kDa	0.0577	0.199	0.0929
1420	N(2),N(2)-dimethylguanosine tRNA methyltransferase OS=Homo sapiens GN=TRMT1 PE=1 SV=1	TRM1_HUMAN (+1)	72 kDa	0.0546	0.0197	0.0546
1421	Uncharacterized protein OS=Homo sapiens GN=UBA3 PE=2 SV=1	A6NLB5_HUMAN (+12)	50 kDa	0.0802	0.0245	0.0468
1422	Adenylosuccinate synthetase OS=Homo sapiens PE=2 SV=1	B4E1L0_HUMAN (+1)	48 kDa	0.0966	0	0.0299
1423	Creatine kinase U-type, mitochondrial OS=Homo sapiens GN=CKMT1A PE=1 SV=1	KCRU_HUMAN (+2)	47 kDa	0.0743	0.024	0.0624
1424	Tyrosine-protein kinase Fyn OS=Homo sapiens GN=FYN PE=1 SV=3	FYN_HUMAN (+13)	61 kDa	0.112	0.0149	0.0577
1425	Transducin-like enhancer protein 3 OS=Homo sapiens GN=TLE3 PE=1 SV=2	TLE3_HUMAN (+12)	83 kDa	0.0479	0.0142	0.0194
1426	Fragile X mental retardation syndrome-related protein 2 OS=Homo sapiens GN=FXR2 PE=1 SV=2	FXR2_HUMAN	74 kDa	0.0832	0	0.0208
1427	Protocadherin-17 OS=Homo sapiens GN=PCDH17 PE=2 SV=2	PCD17_HUMAN (+4)	126 kDa	0.0181	0	0.0336
1428	Mitogen-activated protein-binding protein-interacting protein OS=Homo sapiens GN=ROBLD3 PE=1 SV=1	MAPIP_HUMAN (+2)	14 kDa	0.264	0	0.096
1429	Uncharacterized protein OS=Homo sapiens GN=CCNK PE=3 SV=1	A8MZK4_HUMAN (+3)	42 kDa	0.0975	0.0446	0.0446
1430	RNA-binding protein 25 OS=Homo sapiens GN=RBM25 PE=1 SV=3	RBM25_HUMAN (+3)	100 kDa	0.0166	0	0.0463
1431	Uncharacterized protein OS=Homo sapiens GN=MRPS34 PE=4 SV=2	C9JJ19_HUMAN (+1)	26 kDa	0.133	0.173	0.0667
1432	Core histone macro-H2A.1 OS=Homo sapiens GN=H2AFY PE=1 SV=4	H2AY_HUMAN (+7)	40 kDa	0.124	0	0.0591
1433	DDB1- and CUL4-associated factor 7 OS=Homo sapiens GN=DCAF7 PE=1 SV=1	DCAF7_HUMAN (+13)	39 kDa	0.0819	0.0702	0.135
1434	Polymerase delta-interacting protein 2 OS=Homo sapiens GN=POLDIP2 PE=1 SV=1	PDIP2_HUMAN (+7)	42 kDa	0.0652	0.125	0.0652
1435	Ras-related protein Rab-18 OS=Homo sapiens GN=RAB18 PE=1 SV=1	RAB18_HUMAN (+6)	23 kDa	0.243	0.126	0.107
1436	Membrane protein, palmitoylated 6 (MAGUK p55 subfamily member 6), isoform CRA_a OS=Homo sapiens GN=MPP6 PE=4 SV=1	B8ZZG1_HUMAN (+6)	49 kDa	0	0	0.0514
1437	Cyclin-dependent kinase inhibitor 2A, isoforms 1/2/3 OS=Homo sapiens GN=CDKN2A PE=1 SV=2	CD2A1_HUMAN	17 kDa	0.186	0	0.263
1438	Spermidine synthase OS=Homo sapiens GN=SRM PE=1 SV=1	SPEE_HUMAN	34 kDa	0.192	0.043	0.0695
1439	U1 small nuclear ribonucleoprotein C OS=Homo sapiens GN=SNRPC PE=2 SV=1	Q5TAL3_HUMAN (+18)	20 kDa	0.217	0	0.0667
1440	Alpha-soluble NSF attachment protein OS=Homo sapiens GN=NAPA PE=1 SV=3	SNAA_HUMAN (+1)	33 kDa	0.163	0	0.0847
1441	Uncharacterized protein OS=Homo sapiens GN=FAM126A PE=4 SV=1	B8ZZJ1_HUMAN (+1)	47 kDa	0.117	0	0.0716
1442	Poly(U)-binding-splicing factor PUF60 OS=Homo sapiens GN=PUF60 PE=1 SV=1	PUF60_HUMAN (+7)	60 kDa	0.0823	0.0179	0.0394
1443	Uncharacterized protein OS=Homo sapiens GN=RNF213 PE=4 SV=1	D6RI12_HUMAN	591 kDa	0.00192	0.00634	0.00173
1444	U2 small nuclear RNA auxiliary factor 2 isoform b OS=Homo sapiens GN=U2AF2 PE=2 SV=1	B5BU25_HUMAN (+10)	53 kDa	0.0807	0	0.0212
1445	Cytochrome b-c1 complex subunit 2, mitochondrial OS=Homo sapiens GN=UQCRC2 PE=1 SV=3	QCR2_HUMAN	48 kDa	0.113	0	0.0596
1446	Cathepsin D OS=Homo sapiens GN=CTSD PE=1 SV=1	CATD_HUMAN (+1)	45 kDa	0.0704	0	0.0898
1447	GTP-binding protein 10 OS=Homo sapiens GN=GTPBP10 PE=1 SV=1	GTPBA_HUMAN	43 kDa	0.0956	0.0284	0.0879
1448	Cell division cycle protein 23 homolog OS=Homo sapiens GN=CDC23 PE=1 SV=3	CDC23_HUMAN (+3)	69 kDa	0	0.0168	0.0486
1449	Nucleolar complex protein 4 homolog OS=Homo sapiens GN=NOC4L PE=1 SV=1	NOC4L_HUMAN	58 kDa	0.0562	0.0523	0.0155
1450	NSFL1 cofactor p47 OS=Homo sapiens GN=NSFL1C PE=1 SV=2	NSF1C_HUMAN (+2)	41 kDa	0.073	0	0.157
1451	Basic leucine zipper and W2 domain-containing protein 1 OS=Homo sapiens GN=BZW1 PE=1 SV=1	BZW1_HUMAN (+8)	48 kDa	0.0668	0	0.0263
1452	Translocase of inner mitochondrial membrane 44 homolog (Fragment) OS=Homo sapiens PE=2 SV=1	Q53G69_HUMAN (+2)	51 kDa	0.0553	0	0.0243
1453	DNA-directed RNA polymerase OS=Homo sapiens GN=POLR1B PE=2 SV=1	Q2TAM4_HUMAN	108 kDa	0.0368	0	0.0147
1454	Exosome complex exonuclease RRP40 OS=Homo sapiens GN=EXOSC3 PE=1 SV=3	EXOS3_HUMAN	30 kDa	0.131	0	0.131
1455	Tetratricopeptide repeat protein 28 OS=Homo sapiens GN=TTC28 PE=1 SV=4	TTC28_HUMAN	271 kDa	0.00846	0.0173	0.0177
1456	Anaphase-promoting complex subunit 1 OS=Homo sapiens GN=ANAPC1 PE=1 SV=1	APC1_HUMAN	217 kDa	0	0.00412	0.017
1457	Peptidyl-prolyl cis-trans isomerase E OS=Homo sapiens GN=PPIE PE=1 SV=1	PPIE_HUMAN (+7)	33 kDa	0.136	0	0.0399
1458	Inositol 1,4,5-trisphosphate receptor type 3 OS=Homo sapiens GN=ITPR3 PE=1 SV=2	ITPR3_HUMAN (+6)	304 kDa	0.00861	0	0.0206
1459	Succinyl-CoA ligase [GDP-forming] subunit beta, mitochondrial OS=Homo sapiens GN=SUCLG2 PE=1 SV=2	SUCB2_HUMAN (+3)	47 kDa	0.0718	0	0.088
1460	La ribonucleoprotein domain family, member 5 OS=Homo sapiens GN=LARP5 PE=2 SV=1	A7MD20_HUMAN (+1)	81 kDa	0.0949	0	0.0583
1461	Zinc finger C3H1 domain-containing protein OS=Homo sapiens GN=ZFC3H1 PE=1 SV=3	ZC3H1_HUMAN	226 kDa	0	0.0116	0.0171
1462	Transcription initiation factor TFIID subunit 9B OS=Homo sapiens GN=TAF9B PE=1 SV=1	TAF9B_HUMAN (+1)	28 kDa	0.12	0	0.0876
1463	Type I inositol-1,4,5-trisphosphate 5-phosphatase OS=Homo sapiens GN=INPP5A PE=2 SV=1	I5P1_HUMAN (+3)	48 kDa	0.0801	0	0.0825
1464	Probable RNA-binding protein 19 OS=Homo sapiens GN=RBM19 PE=1 SV=3	RBM19_HUMAN (+1)	107 kDa	0.0708	0	0.0292
1465	SURP and G-patch domain-containing protein 2 OS=Homo sapiens GN=SUGP2 PE=1 SV=2	SUGP2_HUMAN (+2)	120 kDa	0	0	0.0481
1466	Pre-mRNA-splicing factor SYF1 OS=Homo sapiens GN=XAB2 PE=1 SV=2	SYF1_HUMAN (+8)	100 kDa	0.0702	0	0.0363
1467	39S ribosomal protein L55, mitochondrial OS=Homo sapiens GN=MRPL55 PE=1 SV=1	RM55_HUMAN	15 kDa	0.242	0.242	0
1468	Hexokinase-1 OS=Homo sapiens GN=HK1 PE=1 SV=3	HXK1_HUMAN (+6)	102 kDa	0.0665	0	0
1469	Nucleolar and coiled-body phosphoprotein 1 OS=Homo sapiens GN=NOLC1 PE=1 SV=2	NOLC1_HUMAN (+1)	74 kDa	0.0358	0	0
1470	Ras-related protein R-Ras OS=Homo sapiens GN=RRAS PE=1 SV=1	RRAS_HUMAN	23 kDa	0.289	0	0.124
1471	cDNA, FLJ92633, highly similar to Homo sapiens CCAAT-box-binding transcription factor (CBF2), mRNA OS=Homo sapiens PE=2 SV=1	B2R5U7_HUMAN	114 kDa	0	0	0.0551
1472	Transcription elongation factor SPT6 OS=Homo sapiens GN=SUPT6H PE=1 SV=2	SPT6H_HUMAN (+3)	199 kDa	0	0	0.0353
1473	BUD13 homolog OS=Homo sapiens GN=BUD13 PE=1 SV=1	BUD13_HUMAN (+2)	71 kDa	0.0921	0	0
1474	5'-3' exoribonuclease 1 OS=Homo sapiens GN=XRN1 PE=1 SV=1	XRN1_HUMAN	194 kDa	0	0	0.0252
1475	DNA-directed RNA polymerase, mitochondrial OS=Homo sapiens GN=POLRMT PE=1 SV=2	RPOM_HUMAN	139 kDa	0	0	0.0821
1476	Caspase-3 OS=Homo sapiens GN=CASP3 PE=1 SV=2	CASP3_HUMAN (+16)	32 kDa	0.0397	0.0397	0.0686
1477	Uncharacterized protein C17orf39 OS=Homo sapiens GN=C17orf39 PE=2 SV=1	CQ039_HUMAN (+5)	34 kDa	0.03	0.03	0.0733
1478	dCTP pyrophosphatase 1 OS=Homo sapiens GN=DCTPP1 PE=1 SV=1	DCTP1_HUMAN	19 kDa	0.135	0.0588	0.0588
1479	Rho-related GTP-binding protein RhoB OS=Homo sapiens GN=RHOB PE=1 SV=1	RHOB_HUMAN (+10)	22 kDa	0.291	0	0.158
1480	Uncharacterized protein OS=Homo sapiens GN=NDUFA5 PE=4 SV=1	C9IZN5_HUMAN (+6)	11 kDa	0.204	0.0968	0.0968
1481	7,8-dihydro-8-oxoguanine triphosphatase OS=Homo sapiens GN=NUDT1 PE=1 SV=3	8ODP_HUMAN (+1)	23 kDa	0.127	0	0.0609
1482	Uncharacterized protein OS=Homo sapiens GN=TBCB PE=4 SV=1	A8MVD5_HUMAN (+1)	24 kDa	0.103	0.0514	0.0514
1483	Replication protein A3, 14kDa OS=Homo sapiens GN=RPA3 PE=2 SV=1	A4D105_HUMAN (+2)	14 kDa	0.314	0.0826	0.0826
1484	DNA repair protein XRCC1 OS=Homo sapiens GN=XRCC1 PE=1 SV=2	XRCC1_HUMAN (+4)	69 kDa	0.0316	0.0158	0.0158
1485	HCG1642748, isoform CRA_b OS=Homo sapiens GN=hCG_1642748 PE=2 SV=1	B4DSP0_HUMAN (+1)	45 kDa	0.0349	0.0349	0.0574
1486	Zinc finger CCHC domain-containing protein 3 OS=Homo sapiens GN=ZCCHC3 PE=1 SV=1	ZCHC3_HUMAN	44 kDa	0.0248	0	0.0421
1487	Protein NipSnap homolog 2 OS=Homo sapiens GN=GBAS PE=1 SV=1	NIPS2_HUMAN (+3)	34 kDa	0.0804	0.0315	0.0315
1488	Phosphomevalonate kinase OS=Homo sapiens GN=PMVK PE=1 SV=3	PMVK_HUMAN (+1)	22 kDa	0.12	0	0.109
1489	Protein LSM12 homolog OS=Homo sapiens GN=LSM12 PE=1 SV=2	LSM12_HUMAN (+8)	22 kDa	0.138	0.138	0.138
1490	ATP synthase subunit g, mitochondrial OS=Homo sapiens GN=ATP5L PE=1 SV=3	ATP5L_HUMAN (+1)	11 kDa	0.252	0	0.107
1491	Prolactin-inducible protein OS=Homo sapiens GN=PIP PE=1 SV=1	PIP_HUMAN	17 kDa	0.0753	0	0.178
1492	Dynactin subunit 5 OS=Homo sapiens GN=DCTN5 PE=1 SV=1	DCTN5_HUMAN (+2)	20 kDa	0	0.0604	0.115
1493	NudC domain containing 2 OS=Homo sapiens GN=NUDCD2 PE=2 SV=1	B2R4V0_HUMAN (+9)	18 kDa	0.248	0.0701	0.0701
1494	Glia maturation factor beta OS=Homo sapiens GN=GMFB PE=1 SV=2	GMFB_HUMAN (+9)	17 kDa	0.0775	0	0.148
1495	Heme-binding protein 1 OS=Homo sapiens GN=HEBP1 PE=1 SV=1	HEBP1_HUMAN	21 kDa	0.138	0	0.0529
1496	PPP1R9A protein OS=Homo sapiens GN=PPP1R9A PE=2 SV=1	A1L494_HUMAN (+5)	140 kDa	0.0184	0	0.0176
1497	Proline synthetase co-transcribed homolog (Bacterial), isoform CRA_b OS=Homo sapiens GN=PROSC PE=3 SV=1	D3DSW3_HUMAN (+1)	34 kDa	0.0839	0.029	0.0419
1498	14-3-3 protein sigma OS=Homo sapiens GN=SFN PE=1 SV=1	1433S_HUMAN (+9)	28 kDa	0.0887	0.117	0.121
1499	Uncharacterized protein OS=Homo sapiens GN=FAM98B PE=4 SV=1	A8MUW5_HUMAN (+1)	46 kDa	0.0554	0	0.0554
1500	Glutamine synthetase OS=Homo sapiens GN=PIG59 PE=2 SV=1	A8YXX4_HUMAN (+1)	42 kDa	0.0536	0	0.0697
1501	WD repeat-containing protein 48 OS=Homo sapiens GN=WDR48 PE=1 SV=1	WDR48_HUMAN (+7)	76 kDa	0.0369	0.0192	0.0222
1502	Lactadherin OS=Homo sapiens GN=MFGE8 PE=1 SV=2	MFGM_HUMAN (+2)	43 kDa	0.0724	0	0.0284
1503	V-type proton ATPase subunit H OS=Homo sapiens GN=ATP6V1H PE=1 SV=1	VATH_HUMAN (+3)	56 kDa	0.0414	0.0269	0.0269
1504	Pre-mRNA-splicing regulator WTAP OS=Homo sapiens GN=WTAP PE=1 SV=2	FL2D_HUMAN (+1)	44 kDa	0.0884	0.0379	0.0379
1505	Chromosome 18 open reading frame 55, isoform CRA_b OS=Homo sapiens GN=C18orf55 PE=2 SV=1	A8K1K8_HUMAN (+1)	28 kDa	0.0847	0.0444	0.0444
1506	Peptidyl-prolyl cis-trans isomerase FKBP8 OS=Homo sapiens GN=FKBP8 PE=1 SV=2	FKBP8_HUMAN (+4)	45 kDa	0.0777	0.0388	0.104
1507	cDNA, FLJ96406, highly similar to Homo sapiens NOL1/NOP2/Sun domain family, member 5 (NSUN5), transcript variant 1, mRNA OS=Homo sapiens PE=2 SV=1	B2RD09_HUMAN	50 kDa	0.0708	0.0215	0.0451
1508	DNA primase large subunit OS=Homo sapiens GN=PRIM2 PE=1 SV=2	PRI2_HUMAN (+1)	59 kDa	0.0216	0.0727	0.0216
1509	Annexin A11 OS=Homo sapiens GN=ANXA11 PE=1 SV=1	ANX11_HUMAN (+6)	54 kDa	0.0772	0	0.0475
1510	Uncharacterized protein OS=Homo sapiens GN=SMN1 PE=4 SV=1	E7EP69_HUMAN (+3)	30 kDa	0	0.145	0.0638
1511	Phosphorylated adapter RNA export protein OS=Homo sapiens GN=PHAX PE=1 SV=1	PHAX_HUMAN	44 kDa	0.0558	0.0279	0.0558
1512	Neutral amino acid transporter B(0) OS=Homo sapiens GN=SLC1A5 PE=1 SV=2	AAAT_HUMAN (+3)	57 kDa	0.0425	0	0.0203
1513	THO complex subunit 3 OS=Homo sapiens GN=THOC3 PE=1 SV=1	THOC3_HUMAN (+6)	39 kDa	0.0285	0.0285	0.0541
1514	Translation initiation factor eIF-2B subunit delta OS=Homo sapiens GN=EIF2B4 PE=1 SV=2	EI2BD_HUMAN	58 kDa	0.0478	0.0268	0.0268
1515	Mesencephalic astrocyte-derived neurotrophic factor OS=Homo sapiens GN=MANF PE=1 SV=2	MANF_HUMAN (+1)	20 kDa	0.145	0	0.0447
1516	Protein transport protein Sec31A OS=Homo sapiens GN=SEC31A PE=1 SV=3	SC31A_HUMAN (+6)	133 kDa	0.0082	0	0.0156
1517	Serpin B6 OS=Homo sapiens GN=SERPINB6 PE=1 SV=3	SPB6_HUMAN (+1)	43 kDa	0.0984	0	0.0399
1518	Hepatoma-derived growth factor-related protein 2 OS=Homo sapiens GN=HDGFRP2 PE=1 SV=1	HDGR2_HUMAN (+1)	74 kDa	0.0537	0.0224	0.0537
1519	AFG3-like protein 2 OS=Homo sapiens GN=AFG3L2 PE=1 SV=2	AFG32_HUMAN (+7)	89 kDa	0.0339	0	0.0339
1520	Hepatoma-derived growth factor OS=Homo sapiens GN=HDGF PE=1 SV=1	HDGF_HUMAN (+1)	27 kDa	0.192	0	0.0833
1521	26S proteasome non-ATPase regulatory subunit 9 OS=Homo sapiens GN=PSMD9 PE=1 SV=3	PSMD9_HUMAN (+2)	25 kDa	0.0852	0.0852	0.0852
1522	WD repeat-containing protein 61 OS=Homo sapiens GN=WDR61 PE=1 SV=1	WDR61_HUMAN	34 kDa	0.0852	0.0918	0.0852
1523	Protein phosphatase 1G OS=Homo sapiens GN=PPM1G PE=1 SV=1	PPM1G_HUMAN (+6)	59 kDa	0.0421	0.0403	0.0513
1524	Histone-lysine N-methyltransferase SETD1A OS=Homo sapiens GN=SETD1A PE=1 SV=3	SET1A_HUMAN	186 kDa	0.0152	0.0082	0.0223
1525	U2 small nuclear RNA auxillary factor 1 isoform a OS=Homo sapiens GN=U2AF1 PE=2 SV=1	B5BU08_HUMAN (+11)	28 kDa	0.0708	0	0.0333
1526	cDNA FLJ75784, highly similar to Homo sapiens CD3E antigen, epsilon polypeptide associated protein (CD3EAP), mRNA OS=Homo sapiens PE=2 SV=1	A8K818_HUMAN	55 kDa	0	0.0588	0.0706
1527	UPF0468 protein C16orf80 OS=Homo sapiens GN=C16orf80 PE=1 SV=1	CP080_HUMAN (+14)	23 kDa	0.119	0.0622	0.119
1528	Mitochondrial ribosomal protein L32 OS=Homo sapiens GN=MRPL32 PE=2 SV=1	A4D1V4_HUMAN (+1)	21 kDa	0.176	0	0.117
1529	Beta-hexosaminidase subunit beta OS=Homo sapiens GN=HEXB PE=1 SV=3	HEXB_HUMAN	63 kDa	0.0594	0	0.0378
1530	Probable cytosolic iron-sulfur protein assembly protein CIAO1 OS=Homo sapiens GN=CIAO1 PE=1 SV=1	CIAO1_HUMAN (+2)	38 kDa	0	0.139	0.0472
1531	TIP41-like protein OS=Homo sapiens GN=TIPRL PE=1 SV=2	TIPRL_HUMAN	31 kDa	0.0772	0.0404	0.0809
1532	L-aminoadipate-semialdehyde dehydrogenase-phosphopantetheinyl transferase OS=Homo sapiens GN=AASDHPPT PE=1 SV=2	ADPPT_HUMAN (+2)	36 kDa	0.0647	0.0259	0.104
1533	Isochorismatase domain-containing protein 1 OS=Homo sapiens GN=ISOC1 PE=1 SV=3	ISOC1_HUMAN (+1)	32 kDa	0.171	0	0.0738
1534	Protein LTV1 homolog OS=Homo sapiens GN=LTV1 PE=1 SV=1	LTV1_HUMAN (+1)	55 kDa	0.0253	0.0968	0.0253
1535	Glycogen [starch] synthase, muscle OS=Homo sapiens GN=GYS1 PE=1 SV=2	GYS1_HUMAN (+4)	84 kDa	0.0461	0.0299	0.0149
1536	NHL repeat-containing protein 2 OS=Homo sapiens GN=NHLRC2 PE=1 SV=1	NHLC2_HUMAN	79 kDa	0.0193	0.0331	0.0124
1537	Survival of motor neuron-related-splicing factor 30 OS=Homo sapiens GN=SMNDC1 PE=1 SV=1	SPF30_HUMAN (+5)	27 kDa	0.382	0.0504	0.0504
1538	Deoxyhypusine synthase OS=Homo sapiens GN=DHPS PE=1 SV=1	DHYS_HUMAN	41 kDa	0	0.0298	0.0894
1539	Gephyrin OS=Homo sapiens GN=GPHN PE=1 SV=1	GEPH_HUMAN (+9)	80 kDa	0.0421	0.0231	0
1540	Catenin delta-1 OS=Homo sapiens GN=CTNND1 PE=1 SV=1	CTND1_HUMAN (+4)	108 kDa	0.0331	0	0.0124
1541	Nuclear pore complex protein Nup214 OS=Homo sapiens GN=NUP214 PE=1 SV=2	NU214_HUMAN	214 kDa	0.0144	0.00622	0.023
1542	28S ribosomal protein S35, mitochondrial OS=Homo sapiens GN=MRPS35 PE=1 SV=1	RT35_HUMAN	37 kDa	0.031	0.164	0
1543	Antigen KI-67 OS=Homo sapiens GN=MKI67 PE=1 SV=2	KI67_HUMAN	359 kDa	0	0	0.0104
1544	Splicing factor 3A subunit 2 OS=Homo sapiens GN=SF3A2 PE=1 SV=2	SF3A2_HUMAN (+10)	49 kDa	0.0474	0	0.0539
1545	Dynamin-2 OS=Homo sapiens GN=DNM2 PE=1 SV=2	DYN2_HUMAN (+10)	98 kDa	0.0299	0	0.0138
1546	Uncharacterized protein OS=Homo sapiens GN=PJA2 PE=4 SV=1	C9JUD6_HUMAN (+1)	76 kDa	0	0.0959	0.0247
1547	Liprin-alpha-1 OS=Homo sapiens GN=PPFIA1 PE=1 SV=1	LIPA1_HUMAN	136 kDa	0.0108	0.0208	0.0624
1548	YEATS domain-containing protein 4 OS=Homo sapiens GN=YEATS4 PE=1 SV=1	YETS4_HUMAN	27 kDa	0.167	0.0661	0
1549	Uncharacterized protein OS=Homo sapiens GN=PRKRA PE=4 SV=1	C9JTT3_HUMAN (+4)	21 kDa	0.276	0	0.13
1550	DBF4-type zinc finger-containing protein 2 OS=Homo sapiens GN=ZDBF2 PE=1 SV=3	ZDBF2_HUMAN	266 kDa	0.0293	0	0.00552
1551	Condensin complex subunit 3 OS=Homo sapiens GN=NCAPG PE=1 SV=1	CND3_HUMAN (+1)	114 kDa	0.0611	0.0138	0
1552	GC-rich sequence DNA-binding factor 1 OS=Homo sapiens GN=GCFC1 PE=1 SV=2	GCFC1_HUMAN (+2)	105 kDa	0.0436	0	0.0131
1553	Extended synaptotagmin-2 OS=Homo sapiens GN=ESYT2 PE=1 SV=1	ESYT2_HUMAN	102 kDa	0.0641	0	0
1554	Dynactin subunit 4 OS=Homo sapiens GN=DCTN4 PE=1 SV=1	DCTN4_HUMAN (+6)	52 kDa	0.0826	0.12	0
1555	Oxysterol-binding protein-related protein 5 OS=Homo sapiens GN=OSBPL5 PE=1 SV=1	OSBL5_HUMAN	99 kDa	0.058	0	0.0375
1556	Death-associated protein kinase 1 OS=Homo sapiens GN=DAPK1 PE=1 SV=6	DAPK1_HUMAN (+4)	160 kDa	0.0273	0	0.0252
1557	Succinyl-CoA ligase [ADP-forming] subunit beta, mitochondrial OS=Homo sapiens GN=SUCLA2 PE=1 SV=3	SUCB1_HUMAN (+6)	50 kDa	0.0432	0	0.067
1558	Nucleolar complex protein 2 homolog OS=Homo sapiens GN=NOC2L PE=1 SV=4	NOC2L_HUMAN (+1)	85 kDa	0.0387	0	0
1559	F-box only protein 3 OS=Homo sapiens GN=FBXO3 PE=1 SV=3	FBX3_HUMAN (+2)	55 kDa	0	0	0.0849
1560	Adenylate kinase isoenzyme 1 OS=Homo sapiens GN=AK1 PE=1 SV=3	KAD1_HUMAN (+8)	22 kDa	0.216	0	0.113
1561	Bromodomain containing 2 OS=Homo sapiens GN=BRD2 PE=4 SV=1	A2AAU0_HUMAN (+4)	92 kDa	0.0299	0	0.067
1562	Succinate dehydrogenase [ubiquinone] iron-sulfur subunit, mitochondrial OS=Homo sapiens GN=SDHB PE=1 SV=3	DHSB_HUMAN (+5)	32 kDa	0.129	0	0.075
1563	Chloride intracellular channel protein 4 OS=Homo sapiens GN=CLIC4 PE=1 SV=4	CLIC4_HUMAN (+6)	29 kDa	0.229	0	0.087
1564	Serine/threonine-protein kinase TBK1 OS=Homo sapiens GN=TBK1 PE=1 SV=1	TBK1_HUMAN (+1)	84 kDa	0.0343	0.0508	0
1565	Apoptosis inhibitor 5 OS=Homo sapiens GN=API5 PE=1 SV=2	API5_HUMAN (+6)	58 kDa	0.0471	0	0.0431
1566	DBH-like monooxygenase protein 1 OS=Homo sapiens GN=MOXD1 PE=2 SV=1	MOXD1_HUMAN	70 kDa	0	0	0.0604
1567	GTP:AMP phosphotransferase, mitochondrial OS=Homo sapiens GN=AK3 PE=1 SV=4	KAD3_HUMAN (+2)	26 kDa	0.269	0	0.115
1568	Polymerase delta-interacting protein 3 OS=Homo sapiens GN=POLDIP3 PE=1 SV=2	PDIP3_HUMAN (+2)	46 kDa	0.197	0	0.0641
1569	LOC727761 protein OS=Homo sapiens GN=LOC727761 PE=2 SV=1	B7ZW70_HUMAN (+2)	21 kDa	0.202	0	0.106
1570	Synaptosomal-associated protein 29 OS=Homo sapiens GN=SNAP29 PE=1 SV=1	SNP29_HUMAN	29 kDa	0.182	0	0.093
1571	Coatomer protein complex, subunit epsilon, isoform CRA_e OS=Homo sapiens GN=COPE PE=4 SV=1	A6NE29_HUMAN (+3)	29 kDa	0.266	0.0703	0
1572	Isopentenyl-diphosphate Delta-isomerase 1 OS=Homo sapiens GN=IDI1 PE=1 SV=2	IDI1_HUMAN	26 kDa	0.225	0	0.0969
1573	Acylamino-acid-releasing enzyme OS=Homo sapiens GN=APEH PE=1 SV=4	ACPH_HUMAN (+1)	81 kDa	0.0505	0	0.0287
1574	Crk-like protein OS=Homo sapiens GN=CRKL PE=1 SV=1	CRKL_HUMAN (+4)	34 kDa	0.152	0.0924	0
1575	Kinase D-interacting substrate of 220 kDa OS=Homo sapiens GN=KIDINS220 PE=1 SV=3	KDIS_HUMAN (+3)	197 kDa	0.0288	0	0.00621
1576	ATP-dependent RNA helicase DDX51 OS=Homo sapiens GN=DDX51 PE=1 SV=3	DDX51_HUMAN	72 kDa	0.102	0	0.024
1577	NADH dehydrogenase [ubiquinone] 1 alpha subcomplex subunit 9, mitochondrial OS=Homo sapiens GN=NDUFA9 PE=1 SV=2	NDUA9_HUMAN (+2)	43 kDa	0.146	0	0.0265
1578	Transcription initiation factor TFIID subunit 5 OS=Homo sapiens GN=TAF5 PE=1 SV=3	TAF5_HUMAN (+2)	87 kDa	0.0675	0	0.0125
1579	Nuclear pore complex protein Nup107 OS=Homo sapiens GN=NUP107 PE=1 SV=1	NU107_HUMAN	106 kDa	0.0346	0	0.0119
1580	Cytosolic non-specific dipeptidase OS=Homo sapiens GN=CNDP2 PE=1 SV=2	CNDP2_HUMAN (+1)	53 kDa	0.0989	0	0
1581	Peptidyl-prolyl cis-trans isomerase G OS=Homo sapiens GN=PPIG PE=1 SV=2	PPIG_HUMAN (+10)	89 kDa	0.0968	0	0
1582	5'-nucleotidase domain-containing protein 1 OS=Homo sapiens GN=NT5DC1 PE=1 SV=1	NT5D1_HUMAN	52 kDa	0.121	0	0.0264
1583	Sorting nexin-1 OS=Homo sapiens GN=SNX1 PE=1 SV=3	SNX1_HUMAN (+5)	59 kDa	0	0.144	0.0421
1584	CD2-associated protein OS=Homo sapiens GN=CD2AP PE=1 SV=1	CD2AP_HUMAN	71 kDa	0.0923	0	0.0156
1585	Long-chain-fatty-acid--CoA ligase 3 OS=Homo sapiens GN=ACSL3 PE=1 SV=3	ACSL3_HUMAN (+2)	80 kDa	0.0972	0	0.0181
1586	Tyrosine-protein kinase JAK1 OS=Homo sapiens GN=JAK1 PE=1 SV=2	JAK1_HUMAN (+2)	133 kDa	0	0.013	0.0546
1587	Helicase SKI2W OS=Homo sapiens GN=SKIV2L PE=1 SV=3	SKIV2_HUMAN (+5)	138 kDa	0.00803	0	0.049
1588	Rho GTPase-activating protein 11A OS=Homo sapiens GN=ARHGAP11A PE=1 SV=2	RHGBA_HUMAN (+1)	114 kDa	0.0508	0	0.00978
1589	Cell division cycle and apoptosis regulator protein 1 OS=Homo sapiens GN=CCAR1 PE=1 SV=2	CCAR1_HUMAN	133 kDa	0	0	0.0461
1590	Cullin-7 OS=Homo sapiens GN=CUL7 PE=1 SV=2	CUL7_HUMAN (+2)	191 kDa	0	0.00766	0.03
1591	ATP-dependent zinc metalloprotease YME1L1 OS=Homo sapiens GN=YME1L1 PE=1 SV=2	YMEL1_HUMAN (+5)	86 kDa	0	0	0.0944
1592	Mitochondrial transcription factor A OS=Homo sapiens PE=4 SV=1	E5KSU5_HUMAN (+4)	29 kDa	0.0854	0.0407	0.0407
1593	28S ribosomal protein S16, mitochondrial OS=Homo sapiens GN=MRPS16 PE=1 SV=1	RT16_HUMAN	15 kDa	0.0949	0.0949	0.153
1594	NEDD8 ultimate buster 1 OS=Homo sapiens GN=NUB1 PE=1 SV=2	NUB1_HUMAN (+2)	71 kDa	0.013	0.0195	0.0293
1595	Microsomal glutathione S-transferase 3 OS=Homo sapiens GN=MGST3 PE=1 SV=1	MGST3_HUMAN (+4)	17 kDa	0.178	0	0.0921
1596	Heat shock protein beta-1 OS=Homo sapiens GN=HSPB1 PE=1 SV=2	HSPB1_HUMAN	23 kDa	0.132	0	0.0927
1597	Thioredoxin-like protein 1 OS=Homo sapiens GN=TXNL1 PE=1 SV=3	TXNL1_HUMAN (+8)	32 kDa	0.0588	0	0.111
1598	28S ribosomal protein S25, mitochondrial OS=Homo sapiens GN=MRPS25 PE=1 SV=1	RT25_HUMAN (+3)	20 kDa	0.202	0.0751	0.0751
1599	Translocon-associated protein subunit alpha OS=Homo sapiens GN=SSR1 PE=1 SV=3	SSRA_HUMAN (+17)	32 kDa	0.0385	0.0385	0.0664
1600	Core-binding factor subunit beta OS=Homo sapiens GN=CBFB PE=1 SV=2	PEBB_HUMAN (+2)	22 kDa	0.143	0.0549	0.0549
1601	Uncharacterized protein OS=Homo sapiens GN=BPNT1 PE=4 SV=1	A6NF51_HUMAN (+4)	33 kDa	0.0764	0	0.0631
1602	Uncharacterized protein OS=Homo sapiens GN=SEC13 PE=4 SV=1	A8MV37_HUMAN (+3)	34 kDa	0.0552	0.0909	0.0552
1603	Ribosome biogenesis protein NSA2 homolog OS=Homo sapiens GN=NSA2 PE=1 SV=1	NSA2_HUMAN (+10)	30 kDa	0.05	0	0.0885
1604	Ras-related protein Rab-10 OS=Homo sapiens GN=RAB10 PE=1 SV=1	RAB10_HUMAN (+12)	23 kDa	0.17	0.055	0.09
1605	Eukaryotic translation initiation factor 4E OS=Homo sapiens GN=EIF4E PE=1 SV=2	IF4E_HUMAN (+14)	25 kDa	0.101	0	0.101
1606	Cytokine-like nuclear factor n-pac, isoform CRA_c OS=Homo sapiens GN=N-PAC PE=4 SV=1	D3DUE6_HUMAN (+6)	61 kDa	0.0484	0	0.0233
1607	Density-regulated protein OS=Homo sapiens GN=DENR PE=1 SV=2	DENR_HUMAN (+5)	22 kDa	0.101	0	0.0909
1608	DnaJ homolog subfamily B member 1 OS=Homo sapiens GN=DNAJB1 PE=1 SV=4	DNJB1_HUMAN (+12)	38 kDa	0.0529	0	0.0294
1609	WNK1 protein (Fragment) OS=Homo sapiens GN=WNK1 PE=2 SV=1	A5D8Z4_HUMAN (+3)	160 kDa	0.0169	0.00911	0.00911
1610	ATP-dependent RNA helicase DDX39 OS=Homo sapiens GN=DDX39 PE=1 SV=2	DDX39_HUMAN (+2)	49 kDa	0.166	0.0234	0.173
1611	NADH dehydrogenase [ubiquinone] 1 alpha subcomplex subunit 13 OS=Homo sapiens GN=NDUFA13 PE=1 SV=3	NDUAD_HUMAN (+12)	17 kDa	0.0764	0	0.139
[truncated: 615 more rows]

## Sheet: 3. Unique peptide & % coverage
UNIQUE PEPTIDE AND PERCENT COVERAGE
[truncated: 2,227 more rows]

## Sheet: 4. Initial working list (n=208)
Working list (n=208)
[truncated: 212 more rows]

## Sheet: 5. Final working list (n=215)
Working list + 7 proteins (n = 215)
[truncated: 219 more rows]

[truncated: 3 more sheets: 6. OTU-Only (n=103), 7. TRABID△OTU-Only (n=23), 8. Candidate Substrates (n=50)]
