# Supplementary material for: The deubiquitinase TRABID stabilizes the K29/K48-specific E3 ubiquitin ligase HECTD1
Source: J Biol Chem. 2021 Jan 8;296:100246. doi: 10.1074/jbc.RA120.015162 (PMC7948964; doi:10.1074/jbc.RA120.015162)
Supplement: Supplemental Data 2 [file mmc3.xlsx]

## Sheet: AQUA Ub-linkages
Supplementary Table S2: Absolute quantitation (AQUA) of ubiquitin linkages using heavy/light peptide standards
	Abbreviation	Experiment	Peptide Sequence	Precursor m/z (charge state) Quantifier	MS2 ions measured Qualifier	AQUA measurements [fmol/uL] - spiked heavy std 10fmol / sample (see separate spreadsheets)
						A1	%	A2	%	B1	%	B2	%	C1	%	C2	%	1
	EST	Sample	ESTLHLVLR	534.314 (+2)	y3+, y4+, y5+, y6+, y7+, y8+
		Std	ESTLHLVL[13C615N]R	537.8226 (+2)
	MQIF	Sample	M[Ox]QIFVK	391.2174 (+2)	y2+, y3+, y4+, y5+
		Std	M[Ox]QIFV[13C515N]K	394.2243 (+2)
	TLS	Sample	TLSDYNIQK	541.2798 (+2)	y3+, y4+, y5+, y6+, y7+
		Std	TL[13C615N]SDYNIQK	544.7884 (+2)
	K6	Sample	M[Ox]QIFVK[di-GlyGly]TLTGK	465.927 (+3)	y5+, y6+, y7+	0.0364	1.22679	2.0236	9.0603	1.125	9.25324	120.081	84.1036	0.9757	15.9692	0.2084	3.25686
		Std	M[Ox]QIFVK[di-GlyGly]TL[13C615N]TGK	468.266 (+3)
	K11	Sample	TLTGK[di-GlyGly]TITLEVESSDTIDNVK	793.4147 (+3)	y5+, y7+, y8+, y9+, y10+, y12+	0.149	5.02174	1.57	7.02939	1.3247	10.8958	0.7303	0.511494	1.4012	22.9333	1.0128	15.828
		Std	TLTGK[di-GlyGly]TITLEVESSDTIDNV[13C515N]K	795.4193 (+3)
	K27	Sample	TITLEVESSDTIDNVK[di-GlyGly]SK	698.3584 (+3)	y5+, y6+, y7+, y8+, y9+, y10+	0.0035	0.11796	0.0028	0.0125365	0.0495	0.407143	0.0071	0.00497276	0.0134	0.219316	0.0055	0.0859536
		Std	TITLEVESSDTIDNV[13C515N]K[di-GlyGly]SK	700.363 (+3)
	K29	Sample	AK[di-GlyGly]IQDK	416.7297 (+2)	y3+, y4+, y5+	0.9141	30.8079	5.4808	24.5393	0.0735	0.604545	0.0085	0.00595331	0.0648	1.06057	0.0394	0.61574
		Std	AK[di-GlyGly]I[13C615N]QDK	420.2383 (+2)
	K33	Sample	IQDK[di-GlyGly]EGIPPDQQR	819.4157 (+2)	y3+, y4+, y5+, y6+	0.2362	7.96063	0.0321	0.143722	0.1214	0.998528	0.0783	0.0548405	0.1249	2.04422	0.0981	1.5331
				546.6129 (+3)
		Std	IQDK[di-GlyGly]EGIPP[13C515N]DQQR	822.4226 (+2)
				548.6175 (+3)
	K48	Sample	LIFAGK[di-GlyGly]QLEDGR	487.6 (+3)	y3+, y5+, y6+, y8+, y9+	1.1205	37.7641	11.2006	50.1486	6.1349	50.4602	13.4844	9.44433	3.357	54.9436	4.3938	68.666
		Std	LIFAGK[di-GlyGly]QL[13C615N]EDGR	489.9391 (+3)
	K63	Sample	TLSDYNIQK[di-GlyGly]ESTLHLVLR	748.7376 (+3)	y8+, y9+, y10+	0.5074	17.1009	2.0249	9.06612	3.3289	27.3806	8.3879	5.87479	0.1729	2.82983	0.6408	10.0144
		Std	TLSDYNIQK[di-GlyGly]ESTLHLVL[13C615N]R	751.0766 (+3)
	M1	Sample	GGM[Ox]QIFVK	448.2389 (+2)	y3+, y4+, y5+,y6+
		Std	GGM[Ox]QIFV[13C515N]K	451.2458 (+2)
						2.9671	100	22.3348	100	12.1579	100	142.778	100	6.1099	100	6.3988	100	100

## Sheet: MS data
Peptide Sequence	Ub linkage	Replicate Name	Peptide Retention Time	MS AQUA Quantification (absolute values normalised to spiked heavy std 10fmol/sample)	Units
MQIFVKTLTGK	K6	A1_10fmol_per_ul	37.28	0.0364	fmol/µL
MQIFVKTLTGK	K6	A2_10fmol_per_ul	41.93	2.0236	fmol/µL
MQIFVKTLTGK	K6	B1_10fmol_per_ul	37.51	1.125	fmol/µL
MQIFVKTLTGK	K6	B2_10fmol_per_ul	41.2	120.081	fmol/µL
MQIFVKTLTGK	K6	C1_10fmol_per_ul	36.32	0.9757	fmol/µL
MQIFVKTLTGK	K6	C2_10fmol_per_ul	40.66	0.2084	fmol/µL
TLTGKTITLEVEPSDTIENVK	K11	A1_10fmol_per_ul	41.78	0.149	fmol/µL
TLTGKTITLEVEPSDTIENVK	K11	A2_10fmol_per_ul	42.44	1.57	fmol/µL
TLTGKTITLEVEPSDTIENVK	K11	B1_10fmol_per_ul	42	1.3247	fmol/µL
TLTGKTITLEVEPSDTIENVK	K11	B2_10fmol_per_ul	42.8	0.7303	fmol/µL
TLTGKTITLEVEPSDTIENVK	K11	C1_10fmol_per_ul	41.21	1.4012	fmol/µL
TLTGKTITLEVEPSDTIENVK	K11	C2_10fmol_per_ul	41.67	1.0128	fmol/µL
TITLEVEPSDTIENVKAK	K27	A1_10fmol_per_ul	38.68	0.0035	fmol/µL
TITLEVEPSDTIENVKAK	K27	A2_10fmol_per_ul	39.03	0.0028	fmol/µL
TITLEVEPSDTIENVKAK	K27	B1_10fmol_per_ul	39.42	0.0495	fmol/µL
TITLEVEPSDTIENVKAK	K27	B2_10fmol_per_ul	39.44	0.0071	fmol/µL
TITLEVEPSDTIENVKAK	K27	C1_10fmol_per_ul	38.51	0.0134	fmol/µL
TITLEVEPSDTIENVKAK	K27	C2_10fmol_per_ul	38.17	0.0055	fmol/µL
AKIQDK	K29	A1_10fmol_per_ul	17.69	0.9141	fmol/µL
AKIQDK	K29	A2_10fmol_per_ul	17.84	5.4808	fmol/µL
AKIQDK	K29	B1_10fmol_per_ul	17.68	0.0735	fmol/µL
AKIQDK	K29	B2_10fmol_per_ul	17.81	0.0085	fmol/µL
AKIQDK	K29	C1_10fmol_per_ul	17.56	0.0648	fmol/µL
AKIQDK	K29	C2_10fmol_per_ul	17.8	0.0394	fmol/µL
IQDKEGIPPDQQR	K33	A1_10fmol_per_ul	21.62	0.2362	fmol/µL
IQDKEGIPPDQQR	K33	A2_10fmol_per_ul	21.93	0.0321	fmol/µL
IQDKEGIPPDQQR	K33	B1_10fmol_per_ul	21.82	0.1214	fmol/µL
IQDKEGIPPDQQR	K33	B2_10fmol_per_ul	22.21	0.0783	fmol/µL
IQDKEGIPPDQQR	K33	C1_10fmol_per_ul	21.18	0.1249	fmol/µL
IQDKEGIPPDQQR	K33	C2_10fmol_per_ul	21.33	0.0981	fmol/µL
LIFAGKQLEDGR	K48	A1_10fmol_per_ul	33.23	1.1205	fmol/µL
LIFAGKQLEDGR	K48	A2_10fmol_per_ul	35.52	11.2006	fmol/µL
LIFAGKQLEDGR	K48	B1_10fmol_per_ul	33.3	6.1349	fmol/µL
LIFAGKQLEDGR	K48	B2_10fmol_per_ul	35.94	13.4844	fmol/µL
LIFAGKQLEDGR	K48	C1_10fmol_per_ul	32.5	3.357	fmol/µL
LIFAGKQLEDGR	K48	C2_10fmol_per_ul	34.5	4.3938	fmol/µL
TLSDYNIQKESTLHLVLR	K63	A1_10fmol_per_ul	41.88	0.5074	fmol/µL
TLSDYNIQKESTLHLVLR	K63	A2_10fmol_per_ul	45.56	2.0249	fmol/µL
TLSDYNIQKESTLHLVLR	K63	B1_10fmol_per_ul	42.07	3.3289	fmol/µL
TLSDYNIQKESTLHLVLR	K63	B2_10fmol_per_ul	44.98	8.3879	fmol/µL
TLSDYNIQKESTLHLVLR	K63	C1_10fmol_per_ul	40.93	0.1729	fmol/µL
TLSDYNIQKESTLHLVLR	K63	C2_10fmol_per_ul	44.79	0.6408	fmol/µL

## Sheet: % Ub linkage calculation
Row Labels	% of Sum of Quantification
A1_10fmol_per_ul	0.0153938			Linkage	A1	A2	B1	B2	C1	C2
K11	0.0502174			K11	0.0502174	0.0702939	0.108958	0.00511494	0.229333	0.15828
K27	0.0011796			K27	0.0011796	0.000125365	0.00407143	4.97276e-05	0.00219316	0.000859536
K29	0.308079			K29	0.308079	0.245393	0.00604545	5.95331e-05	0.0106057	0.0061574
K33	0.0796063			K33	0.0796063	0.00143722	0.00998528	0.000548405	0.0204422	0.015331
K48	0.377641			K48	0.377641	0.501486	0.504602	0.0944433	0.549436	0.68666
K6	0.0122679			K6	0.0122679	0.090603	0.0925324	0.841036	0.159692	0.0325686
K63	0.171009			K63	0.171009	0.0906612	0.273806	0.0587479	0.0282983	0.100144
A2_10fmol_per_ul	0.115877			Sum	1	1	1	1	1	1
K11	0.0702939
K27	0.000125365
K29	0.245393
K33	0.00143722
K48	0.501486
K6	0.090603
K63	0.0906612
B1_10fmol_per_ul	0.0630772
K11	0.108958
K27	0.00407143
K29	0.00604545
K33	0.00998528
K48	0.504602
K6	0.0925324
K63	0.273806
B2_10fmol_per_ul	0.740755
K11	0.00511494
K27	4.97276e-05
K29	5.95331e-05
K33	0.000548405
K48	0.0944433
K6	0.841036
K63	0.0587479
C1_10fmol_per_ul	0.0316992
K11	0.229333
K27	0.00219316
K29	0.0106057
K33	0.0204422
K48	0.549436
K6	0.159692
K63	0.0282983
C2_10fmol_per_ul	0.033198
K11	0.15828
K27	0.000859536
K29	0.0061574
K33	0.015331
K48	0.68666
K6	0.0325686
K63	0.100144
Grand Total	1
